# Supplementary material for: A Comprehensive Multi-Omics Study of Serum Alterations in Red Deer Infected by the Liver Fluke Fascioloides magna
Source: Pathogens. 2024 Oct 22;13(11):922. doi: 10.3390/pathogens13110922 (PMC11597349; doi:10.3390/pathogens13110922)
Supplement: Supplementary file 1 [file pathogens-13-00922-s001.zip]

Archive with 1 entries (1 files):
- pathogens-3221537-supplementary.xlsx
