# Supplementary material for: A Comprehensive Multi-Omics Study of Serum Alterations in Red Deer Infected by the Liver Fluke Fascioloides magna
Source: Pathogens. 2024 Oct 22;13(11):922. doi: 10.3390/pathogens13110922 (PMC11597349; doi:10.3390/pathogens13110922)
Supplement: Supplementary file 1 [file pathogens-13-00922-s001.zip › pathogens-3221537-supplementary.xlsx]

## Sheet: Table S1
Supplemental Table S1. List of all identified and quantified proteins in serum samples
Master	Accession	Description	Number of Unique Peptides	A1	A2	A3	A4	A5	A6	A7	A8	A9	A10	B11	B12	B13	B14	B15	B16	B17	B18	B19	B20
Master Protein	A0A212D3W3	Fibronectin OS=Cervus elaphus hippelaphus OX=46360 GN=Celaphus_00015077 PE=4 SV=1	33	1.023	1.105	0.905	0.808	0.98	0.956	1.066	1.017	0.958	1.117	0.877	1.012	0.997	0.97	1.072	0.896	0.958	1.029	0.962	1.057
Master Protein	A0A212D5P0	ALB OS=Cervus elaphus hippelaphus OX=46360 GN=Celaphus_00017423 PE=4 SV=1	29	1.073	1.098	1.081	1.215	1.085	1.047	1.037	1.095	1.129	0.921	0.866	0.9	0.959	1.036	1.082	0.886	0.867	0.96	1.054	1.109
Master Protein	A0A212D2K0	C3-beta-c OS=Cervus elaphus hippelaphus OX=46360 GN=Celaphus_00003265 PE=4 SV=1	25	0.882	1.09	0.94	0.985	1.045	1.081	1.112	1.082	1.136	1.218	0.855	0.884	0.993	1.074	0.941	0.856	0.913	0.999	1.075	0.974
Master Protein	A0A212DD04	A1BG OS=Cervus elaphus hippelaphus OX=46360 GN=Celaphus_00004945 PE=4 SV=1	18	0.835	1.269	0.897	0.934	1.147	0.97	1.191	0.944	1.034	1.077	0.948	1.041	0.946	0.804	0.875	1.008	1.018	0.908	0.826	0.866
Master Protein	A0A212CVI7	Vitellogenin domain-containing protein OS=Cervus elaphus hippelaphus OX=46360 GN=Celaphus_00005334 PE=4 SV=1	14	1.007	1.317	1.12	0.92	0.887	1.198	1.042	1.089	1.075	0.9	1.162	0.902	0.983	0.822	1.169	1.09	0.856	0.886	0.83	1.277
Master Protein	A0A212D4I5	C3/C5 convertase OS=Cervus elaphus hippelaphus OX=46360 GN=Celaphus_00014436 PE=4 SV=1	12	0.917	1.035	1.009	0.799	1.017	0.951	1.186	0.956	1.066	0.985	0.908	0.973	0.923	0.947	0.91	0.893	0.96	0.954	0.917	0.88
Master Protein	A0A212CD20	A2M (Fragment) OS=Cervus elaphus hippelaphus OX=46360 GN=Celaphus_00013976 PE=3 SV=1	11	1.189	0.945	1.218	0.779	1.084	1.099	1.259	1.021	1	1.064	0.864	0.855	0.945	1.146	0.96	0.85	0.752	1.013	1.121	0.939
Master Protein	A0A212D7B8	Amine oxidase OS=Cervus elaphus hippelaphus OX=46360 GN=Celaphus_00001373 PE=3 SV=1	10	0.875	1.073	1.094	0.833	0.997	1.155	0.896	0.893	0.906	1.149	1.138	1.028	1.064	0.961	1.019	1.19	0.998	0.893	0.893	0.985
Master Protein	A0A212C7P2	PLG (Fragment) OS=Cervus elaphus hippelaphus OX=46360 GN=Celaphus_00019151 PE=4 SV=1	10	0.957	0.963	1.074	0.965	0.957	1.006	0.967	1.01	0.998	1.031	1.001	0.927	1.104	0.99	0.929	1.016	0.922	1.101	0.985	0.904
Master Protein	A0A212CDE1	Uncharacterized protein (Fragment) OS=Cervus elaphus hippelaphus OX=46360 GN=Celaphus_00013978 PE=3 SV=1	9	1.168	0.946	1.055	1.237	1.023	1.227	1.101	0.992	1.084	0.855	0.899	0.87	0.98	0.944	1.013	0.847	0.848	0.901	0.948	0.916
Master Protein	A0A212C922	ITIH1 (Fragment) OS=Cervus elaphus hippelaphus OX=46360 GN=Celaphus_00010455 PE=4 SV=1	8	1.149	1.056	1.03	0.593	0.987	1.053	1.262	1.006	1.087	1.227	0.936	0.953	1.058	0.977	1.053	0.867	0.698	1.016	0.971	1.07
Master Protein	A0A212CMB3	Uncharacterized protein (Fragment) OS=Cervus elaphus hippelaphus OX=46360 GN=Celaphus_00017128 PE=4 SV=1	8	1.03	0.973	0.935	0.868	0.998	0.935	0.848	0.688	0.874	0.924	1.168	1.211	1.018	1.113	0.745	1.268	1.276	1.066	1.214	0.772
Master Protein	A0A212CJ19	CP (Fragment) OS=Cervus elaphus hippelaphus OX=46360 GN=Celaphus_00013026 PE=3 SV=1	8	0.794	0.836	0.927	0.637	0.881	0.753	1.249	0.888	1.014	1.23	0.991	1.088	1.178	1.164	1.037	0.984	1.113	1.143	1.315	0.977
Master Protein	A0A212DHP9	APOA1 OS=Cervus elaphus hippelaphus OX=46360 GN=Celaphus_00008946 PE=3 SV=1	8	1.06	1.113	1.373	0.833	1.071	1.269	1.254	1.291	1.17	1.007	0.744	0.763	0.792	0.914	1.064	0.835	0.708	0.981	0.925	1.105
Master Protein	A0A212D931	VTN OS=Cervus elaphus hippelaphus OX=46360 GN=Celaphus_00000755 PE=4 SV=1	8	1.032	1.173	0.901	2.403	1.176	1.17	1.13	1.222	1.159	1.085	0.763	0.797	1.122	0.969	1.058	0.811	0.758	1.2	0.969	1.038
Master Protein	A0A212D8R5	SERPIND1 OS=Cervus elaphus hippelaphus OX=46360 GN=Celaphus_00000057 PE=3 SV=1	8	1.007	1.115	0.874	0.85	1.024	1.126	0.939	0.944	0.999	0.864	1.008	0.926	0.974	0.907	1.067	1.047	0.869	1.01	0.832	1.055
Master Protein	A0A212D7J2	Fibrinogen beta chain (Fragment) OS=Cervus elaphus hippelaphus OX=46360 GN=Celaphus_00000576 PE=4 SV=1	7	0.719	0.388	0.573	0.396	0.734	0.447	0.561	0.538	0.815	0.451	1.862	1.163	1.386	1.516	1.021	1.855	1.171	1.297	1.525	0.999
Master Protein	A0A212DAA2	Fibrinogen alpha chain OS=Cervus elaphus hippelaphus OX=46360 GN=Celaphus_00000577 PE=4 SV=1	7	0.591	0.458	0.599	0.363	0.557	0.508	0.508	0.568	0.617	0.476	2.079	1.007	1.253	1.495	0.924	2.162	1.09	1.111	1.544	0.975
Master Protein	A0A212CC12	ITIH2 (Fragment) OS=Cervus elaphus hippelaphus OX=46360 GN=Celaphus_00007451 PE=3 SV=1	7	1.108	1.034	1.099	0.869	1.009	1.334	1.084	0.984	1.053	0.96	0.838	0.852	1.109	0.895	0.859	0.873	0.791	1.109	0.891	0.918
Master Protein	A0A212CMY9	Uncharacterized protein (Fragment) OS=Cervus elaphus hippelaphus OX=46360 GN=Celaphus_00017124 PE=4 SV=1	7	1.91	0.879	1.171	1.26	1.039	1.024	0.881	1.298	1.105	1.167	0.886	0.693	1.004	0.918	0.925	0.859	0.678	0.968	0.903	0.905
Master Protein	A0A212CWU9	C8G OS=Cervus elaphus hippelaphus OX=46360 GN=Celaphus_00005010 PE=4 SV=1	6	0.908	0.923	1.048	1.135	1.19	0.756	1.111	0.927	1.07	1.134	0.953	0.907	1.063	0.868	1.121	0.935	0.876	1.079	0.867	1.107
Master Protein	A0A212DII4	APOA4 OS=Cervus elaphus hippelaphus OX=46360 GN=Celaphus_00008943 PE=3 SV=1	6	1.112	1.111	1.276	1.272	1.009	1.395	0.918	1.175	0.945	0.758	1.03	1.042	1.049	0.885	0.936	1.012	1.004	1.051	0.929	0.97
Master Protein	A0A220IGB1	Adult beta-globin OS=Cervus elaphus OX=9860 PE=3 SV=1	5	0.887	0.672	0.661	0.563	0.991	0.727	0.69	0.669	0.774	1.033	2.128	1.442	0.795	0.597	1.234	2.062	1.725	0.736	0.597	1.289
Master Protein	A0A212D6R3	KRT10 (Fragment) OS=Cervus elaphus hippelaphus OX=46360 GN=Celaphus_00001296 PE=3 SV=1	5	0.898	0.912	0.616	2.313	0.469	1.049	0.524	2.047	0.63	0.483	1.08	1.687	0.512	0.863	0.927	0.431	2.358	0.776	0.418	0.564
Master Protein	A0A212CIP3	TF OS=Cervus elaphus hippelaphus OX=46360 GN=Celaphus_00012935 PE=4 SV=1	5	1.014	1.231	0.874	0.925	1.386	0.941	0.892	0.875	1.115	0.918	0.99	0.845	0.898	0.979	0.881	0.928	0.739	0.841	0.962	0.955
Master Protein	A0A212CQC9	CFH (Fragment) OS=Cervus elaphus hippelaphus OX=46360 GN=Celaphus_00010787 PE=4 SV=1	4	0.886	1.065	0.84	1.003	1.178	1.081	1.107	1.278	0.944	1.015	0.835	0.929	0.96	0.865	0.878	0.85	0.861	0.995	0.825	0.879
Master Protein	A0A212D686	AFM OS=Cervus elaphus hippelaphus OX=46360 GN=Celaphus_00017425 PE=4 SV=1	4	0.919	NA	0.938	0.862	0.824	NA	0.888	0.892	0.907	NA	0.984	NA	NA	0.693	0.784	0.968	3.029	0.914	0.807	0.944
Master Protein	A0A212CJ25	Bradykinin OS=Cervus elaphus hippelaphus OX=46360 GN=Celaphus_00012585 PE=4 SV=1	4	1.145	0.95	1.489	0.89	1.173	1.086	1.125	0.963	1.108	1.019	1.016	0.934	1.12	0.993	0.947	0.904	0.692	1.068	0.992	0.877
Master Protein	B6D985	Haptoglobin OS=Cervus elaphus OX=9860 GN=HP PE=2 SV=1	4	0.2	0.733	0.714	0.461	0.26	0.794	0.631	0.367	0.333	3.189	0.302	0.691	0.81	1.894	0.313	0.295	0.692	0.332	1.844	0.316
Master Protein	A0A212CN16	Actin-depolymerizing factor OS=Cervus elaphus hippelaphus OX=46360 GN=Celaphus_00016878 PE=3 SV=1	4	0.988	1.059	1.136	0.873	0.934	0.957	0.804	0.975	1.031	1.035	0.951	0.655	1.039	1.044	1.037	1.017	0.85	1.015	1.096	1.115
Master Protein	A0A212CQN3	SERPINC1 OS=Cervus elaphus hippelaphus OX=46360 GN=Celaphus_00011133 PE=3 SV=1	4	0.974	1.243	1.02	1.045	1.056	0.963	1.071	1.003	1.006	0.997	1.279	0.844	1.062	1.06	1.049	1.137	0.802	1.14	1.002	1.015
Master Protein	A0A212CYD7	ACTB OS=Cervus elaphus hippelaphus OX=46360 GN=Celaphus_00007342 PE=3 SV=1	4	0.544	0.665	0.643	0.992	0.63	0.649	0.632	0.619	0.602	0.784	1.543	1.881	0.831	0.526	1.261	1.427	2.124	0.782	0.63	1.393
Master Protein	A0A212CIM7	HRG OS=Cervus elaphus hippelaphus OX=46360 GN=Celaphus_00012584 PE=4 SV=1	4	1.088	1.073	1.02	1.506	0.752	1.172	0.802	0.791	1.162	1.268	0.748	0.963	0.864	0.723	0.988	0.781	1.016	0.765	0.754	0.975
Master Protein	A0A212CGQ1	Alpha-amylase OS=Cervus elaphus hippelaphus OX=46360 GN=Celaphus_00002261 PE=3 SV=1	3	0.907	NA	1.038	0.898	0.863	NA	1.09	0.908	0.86	NA	1.241	NA	NA	1.114	0.909	1.077	1.579	0.935	1.112	0.907
Master Protein	A0A212CD10	C1S OS=Cervus elaphus hippelaphus OX=46360 GN=Celaphus_00013938 PE=4 SV=1	3	1.206	0.853	NA	NA	0.85	1.008	NA	NA	0.99	0.925	0.942	1.02	1.077	NA	NA	0.852	NA	NA	NA	NA
Master Protein	A0A212CI11	Alpha-2-HS-glycoprotein OS=Cervus elaphus hippelaphus OX=46360 GN=Celaphus_00012581 PE=4 SV=1	3	1.054	0.947	1.289	0.541	0.977	0.972	1.203	0.917	1.049	0.949	1.081	1.05	0.921	0.997	0.92	1.06	0.976	0.874	0.98	0.9
Master Protein	A0A212CG89	C8A OS=Cervus elaphus hippelaphus OX=46360 GN=Celaphus_00002493 PE=3 SV=1	3	1.087	1.059	1.574	0.892	1.133	1.037	1.226	1.191	1.039	1.196	0.983	0.925	1.011	0.909	0.992	0.943	0.96	0.956	0.901	1.04
Master Protein	A0A212D467	C1QB OS=Cervus elaphus hippelaphus OX=46360 GN=Celaphus_00014759 PE=4 SV=1	3	1.053	1.087	1.182	NA	0.799	1.047	1.179	NA	0.946	0.946	0.862	0.934	0.962	1.025	NA	0.869	0.922	NA	1.03	NA
Master Protein	A0A212CQ82	Plasma retinol-binding protein OS=Cervus elaphus hippelaphus OX=46360 GN=Celaphus_00008486 PE=3 SV=1	3	1.037	0.945	1.245	1.434	0.987	1.06	1.307	1.085	1.007	1.093	0.784	0.661	0.926	1.143	1.096	0.765	1.015	1.018	1.098	0.966
Master Protein	A0A212D5R7	JCHAIN OS=Cervus elaphus hippelaphus OX=46360 GN=Celaphus_00017405 PE=4 SV=1	3	1.743	1.032	1.038	1.418	1.365	0.98	1.381	1.136	0.915	0.997	0.849	0.773	0.776	0.931	1.044	0.924	0.843	0.907	0.822	0.928
Master Protein	A0A212D1P2	Uncharacterized protein OS=Cervus elaphus hippelaphus OX=46360 GN=Celaphus_00003051 PE=3 SV=1	3	NA	0.786	NA	1.054	NA	1.008	NA	0.995	NA	0.885	NA	1.172	1.51	NA	0.941	NA	NA	1.335	NA	0.992
Master Protein	A0A212CEU4	Complement component 8 subunit beta (Fragment) OS=Cervus elaphus hippelaphus OX=46360 GN=Celaphus_00002492 PE=3 SV=1	3	0.932	1.136	1.096	1.245	1.118	1.381	1.065	1.035	1.092	0.943	0.859	0.949	1.145	0.894	1.006	0.895	0.811	1.087	0.976	1.033
Master Protein	A0A212D4K0	Histone H4 OS=Cervus elaphus hippelaphus OX=46360 GN=Celaphus_00014536 PE=3 SV=1	3	NA	0.599	0.661	0.628	NA	0.638	0.712	0.64	NA	0.584	NA	1.619	1.765	0.61	0.807	NA	3.785	1.77	0.721	0.803
Master Protein	A0A212D8V0	FGG OS=Cervus elaphus hippelaphus OX=46360 GN=Celaphus_00000578 PE=4 SV=1	3	0.672	0.577	0.978	0.164	0.651	0.599	0.65	0.659	0.637	0.633	1.853	1.177	1.252	1.211	1.004	1.889	1.138	1.116	1.27	0.998
Master Protein	A0A212CGS2	ECM1 OS=Cervus elaphus hippelaphus OX=46360 GN=Celaphus_00002058 PE=4 SV=1	3	1.223	1.136	1.132	1.074	1.03	1.2	1.33	1.126	0.894	0.663	0.952	0.827	0.975	0.912	1.229	0.949	0.925	1.027	0.937	1.246
Master Protein	A0A212CNC6	ORM1 OS=Cervus elaphus hippelaphus OX=46360 GN=Celaphus_00016902 PE=3 SV=1	3	0.764	0.713	0.796	0.794	0.809	0.783	0.662	0.908	0.684	0.959	1.125	1.126	1.589	1.417	1.108	1.068	1.259	1.837	1.362	1.138
Master Protein	A0A212C9J5	ITIH3 OS=Cervus elaphus hippelaphus OX=46360 GN=Celaphus_00010453 PE=3 SV=1	3	0.842	1.011	1.339	NA	0.96	0.779	1.065	NA	1.104	1.221	0.822	1.101	0.893	1.172	NA	0.816	1.079	NA	1.154	NA
Master Protein	A0A212DB05	SHBG OS=Cervus elaphus hippelaphus OX=46360 GN=Celaphus_00000976 PE=4 SV=1	3	NA	0.929	1.213	0.475	NA	1.122	0.946	1.038	NA	0.97	NA	0.838	1.082	1.051	1.065	NA	0.78	1.085	1.085	1.087
Master Protein	A0A212D384	C1QC OS=Cervus elaphus hippelaphus OX=46360 GN=Celaphus_00014758 PE=4 SV=1	3	1.479	0.979	1.019	1.074	0.958	1.206	1.047	0.915	0.921	0.961	1.075	1.194	0.934	1.017	0.864	1.025	1.127	0.942	1.091	0.905
Master Protein	A0A212CJF4	C1q domain-containing protein OS=Cervus elaphus hippelaphus OX=46360 GN=Celaphus_00012588 PE=4 SV=1	3	0.903	1.022	1.474	0.733	0.665	1.386	0.601	1.308	0.575	0.687	0.439	1.33	0.889	0.782	0.79	0.405	0.96	0.86	0.872	0.735
Master Protein	A0A212CJH6	Transferrin-like domain-containing protein OS=Cervus elaphus hippelaphus OX=46360 GN=Celaphus_00012933 PE=4 SV=1	3	0.974	1.143	1.099	1.38	0.981	1.05	1.034	1.127	0.876	1.078	1.182	1.078	1.011	1.074	0.968	1.082	0.954	1.004	1.109	1.001
Master Protein	A0A212D1V5	C3 (Fragment) OS=Cervus elaphus hippelaphus OX=46360 GN=Celaphus_00003155 PE=4 SV=1	3	0.877	0.989	NA	0.92	0.913	1.202	NA	0.855	0.997	0.92	0.98	1.32	1.146	NA	0.792	1.064	NA	0.963	NA	0.885
Master Protein	A0A212CDZ6	Complement subcomponent C1r OS=Cervus elaphus hippelaphus OX=46360 GN=Celaphus_00013939 PE=4 SV=1	2	0.894	0.94	1.034	0.377	0.821	1.019	1.088	0.851	0.948	1.034	0.86	1.073	0.853	0.763	0.898	0.691	1.218	0.938	0.793	0.894
Master Protein	A0A212DF65	KRT75 OS=Cervus elaphus hippelaphus OX=46360 GN=Celaphus_00011457 PE=3 SV=1	2	1.071	0.788	NA	2.984	0.653	0.699	NA	1.53	0.794	0.585	1.04	1.239	0.634	NA	0.951	0.632	NA	0.834	NA	0.726
Master Protein	A0A212CSZ1	SERPINA5 OS=Cervus elaphus hippelaphus OX=46360 GN=Celaphus_00015509 PE=3 SV=1	2	0.946	0.993	1.38	0.617	0.801	0.71	1.03	0.877	0.667	1.165	1.045	1.204	0.863	0.975	1.105	0.971	0.948	1.038	1.006	0.852
Master Protein	A0A212CQV1	C4BPA OS=Cervus elaphus hippelaphus OX=46360 GN=Celaphus_00010776 PE=4 SV=1	2	0.893	1.258	1.104	0.731	1.063	1.076	0.948	1.216	1.073	1.086	0.79	0.939	1.004	0.788	0.961	0.722	1.139	0.954	0.827	1.051
Master Protein	A0A212CIC4	FETUB (Fragment) OS=Cervus elaphus hippelaphus OX=46360 GN=Celaphus_00012582 PE=4 SV=1	2	0.978	0.815	1.396	1.41	1.155	1.249	1.071	1.121	1.18	1.243	0.871	0.793	1.015	0.969	0.87	0.865	0.881	1.015	0.964	1.061
Master Protein	A0A212DB90	Ig-like domain-containing protein (Fragment) OS=Cervus elaphus hippelaphus OX=46360 GN=Celaphus_00000095 PE=4 SV=1	2	NA	0.803	NA	0.929	NA	0.87	NA	0.943	NA	0.867	NA	1.258	0.855	NA	1.023	NA	NA	0.789	NA	0.926
Master Protein	A0A212CQ10	CFH OS=Cervus elaphus hippelaphus OX=46360 GN=Celaphus_00010786 PE=4 SV=1	2	0.955	1.19	0.88	1.695	1.232	1.094	1.245	1.277	0.976	0.897	0.744	0.786	1.104	0.759	0.935	0.737	0.782	0.961	0.734	0.929
Master Protein	A0A212C5A0	ALDH1A1 (Fragment) OS=Cervus elaphus hippelaphus OX=46360 GN=Celaphus_00018372 PE=3 SV=1	2	NA	NA	0.824	1.013	NA	NA	0.684	0.8	NA	NA	NA	NA	NA	0.856	1.117	NA	1.805	1.193	0.85	1.104
Master Protein	A0A212DHZ3	HPX (Fragment) OS=Cervus elaphus hippelaphus OX=46360 GN=Celaphus_00009140 PE=4 SV=1	2	1.106	1.016	1.062	0.701	0.899	1.249	0.872	1.026	1.111	1.061	0.93	0.894	1.141	0.896	0.99	0.989	0.83	1.106	0.918	0.993
Master Protein	A0A212CSU9	SERPINA3-6 OS=Cervus elaphus hippelaphus OX=46360 GN=Celaphus_00015517 PE=3 SV=1	2	1.018	1.271	0.992	0.01	0.74	1.023	0.901	0.956	0.841	1.156	0.587	1.091	1.124	1.094	1.031	0.719	0.736	1.486	0.858	0.892
Master Protein	A0A212CS37	SERPIN domain-containing protein OS=Cervus elaphus hippelaphus OX=46360 GN=Celaphus_00015504 PE=3 SV=1	2	0.99	0.916	0.883	0.573	1.04	1.195	1.074	1.064	1.05	0.894	0.853	0.951	1.225	1.168	1.101	0.885	0.865	1.198	1.108	0.974
Master Protein	A0A212D1B1	PRDX2 OS=Cervus elaphus hippelaphus OX=46360 GN=Celaphus_00003121 PE=3 SV=1	2	0.762	0.842	NA	NA	0.931	0.793	NA	NA	0.78	0.904	2.383	1.403	0.838	NA	NA	2.297	NA	NA	NA	NA
Master Protein	A0A212C8U9	ITIH1 OS=Cervus elaphus hippelaphus OX=46360 GN=Celaphus_00010456 PE=4 SV=1	2	1.392	1.008	1.038	1.025	1.188	1.025	1.216	1.266	1.254	1.664	1.044	0.931	1.112	1.114	1.085	0.934	0.753	1.051	0.881	1.127
Master Protein	A0A212D270	Histone H2A OS=Cervus elaphus hippelaphus OX=46360 GN=Celaphus_00002893 PE=3 SV=1	2	NA	NA	0.718	0.759	NA	NA	0.724	0.679	NA	NA	NA	NA	NA	0.639	0.776	NA	3.272	1.519	0.775	0.849
Master Protein	A0A212CI17	CD5L OS=Cervus elaphus hippelaphus OX=46360 GN=Celaphus_00001862 PE=4 SV=1	2	NA	1.11	1.657	0.727	NA	1.198	1.341	1.178	NA	1.369	NA	0.716	0.983	1.051	1.008	NA	0.634	0.914	1.008	0.962
Master Protein	A0A212C4I5	F7 OS=Cervus elaphus hippelaphus OX=46360 GN=Celaphus_00016842 PE=4 SV=1	2	0.861	1.132	1.186	0.798	0.928	1.001	0.822	0.963	1.052	0.879	0.675	0.81	0.983	0.908	0.986	0.808	0.854	0.936	0.923	1.037
Master Protein	A0A212DA24	Uncharacterized protein (Fragment) OS=Cervus elaphus hippelaphus OX=46360 GN=Celaphus_00001321 PE=3 SV=1	2	NA	NA	NA	5.704	NA	NA	NA	2.115	NA	NA	NA	NA	NA	NA	0.899	NA	NA	0.799	NA	0.736
Master Protein	A0A212CSM8	SERPINA3-8 (Fragment) OS=Cervus elaphus hippelaphus OX=46360 GN=Celaphus_00015516 PE=4 SV=1	2	NA	NA	1.031	0.733	NA	NA	1	1.122	NA	NA	NA	NA	NA	1.044	1.351	NA	0.866	0.869	1.057	1.312
Master Protein	A0A212CZ15	IGFALS OS=Cervus elaphus hippelaphus OX=46360 GN=Celaphus_00006764 PE=4 SV=1	2	NA	NA	NA	NA	NA	NA	NA	NA	NA	NA	NA	NA	NA	NA	NA	NA	NA	NA	NA	NA
Master Protein	A0A212D8U5	SERPINF1 (Fragment) OS=Cervus elaphus hippelaphus OX=46360 GN=Celaphus_00000839 PE=3 SV=1	2	1.127	NA	NA	1.349	0.924	NA	NA	0.979	0.9	NA	1.17	NA	NA	NA	1.04	1.251	NA	1.178	NA	0.939
Master Protein	A0A212D8M7	Apolipoprotein H OS=Cervus elaphus hippelaphus OX=46360 GN=Celaphus_00001705 PE=4 SV=1	2	1.195	0.973	1.113	NA	1.003	1.016	1.217	NA	1.122	0.913	1.098	0.953	1.024	0.979	NA	1.003	0.599	NA	0.958	NA
Master Protein	Q30352	MHC class I allele Ceel*03 (Fragment) OS=Cervus elaphus OX=9860 PE=2 SV=1	2	1.068	0.641	1.223	0.609	0.962	1.139	1.454	0.852	0.793	1.506	1.118	1.177	0.852	0.67	0.876	0.912	0.522	0.893	0.691	0.915
Master Protein	A0A212D3M2	Complement C1q subcomponent subunit A OS=Cervus elaphus hippelaphus OX=46360 GN=Celaphus_00014757 PE=4 SV=1	2	NA	1.134	1.154	0.713	NA	1.23	0.81	0.918	NA	0.919	NA	0.987	1.043	0.997	0.842	NA	1.116	1.003	0.923	0.877
Master Protein	A0A212CA18	CLEC3B OS=Cervus elaphus hippelaphus OX=46360 GN=Celaphus_00010625 PE=4 SV=1	2	1.176	1.258	0.984	0.573	1.216	0.6	0.924	1.041	1.302	1.165	0.903	0.874	0.954	0.774	0.988	0.919	0.783	0.983	0.783	0.937
Samples	Groups	Names
A1	A	controls
A2	A	controls
A3	A	controls
A4	A	controls
A5	A	controls
A6	A	controls
A7	A	controls
A8	A	controls
A9	A	controls
A10	A	controls
B11	B	F. magna infected
B12	B	F. magna infected
B13	B	F. magna infected
B14	B	F. magna infected
B15	B	F. magna infected
B16	B	F. magna infected
B17	B	F. magna infected
B18	B	F. magna infected
B19	B	F. magna infected

## Sheet: Table S2
Supplemental Table S2. REACTOME pathways enriched from serum proteins significantly differential in abundance between the control and F. magna infected groups
Pathway identifier	Pathway name	#Entities found	#Entities total	#Interactors found	#Interactors total	Entities ratio	Entities pValue	Entities FDR	#Reactions found	#Reactions total	Reactions ratio	Species identifier	Species name	Submitted entities found
R-HSA-114608	Platelet degranulation	7	141	0	110	0.00902111	2.25281e-08	7.95243e-06	2	11	0.000733333	9606	Homo sapiens	FGB;FGA;ORM1;ALB;FGG;APOA1;HRG
R-HSA-76005	Response to elevated platelet cytosolic Ca2+	7	148	0	189	0.00946897	1.53084e-07	2.69428e-05	2	14	0.000933333	9606	Homo sapiens	FGB;FGA;ORM1;ALB;FGG;APOA1;HRG
R-HSA-8957275	Post-translational protein phosphorylation	5	109	0	0	0.00697377	2.55203e-07	2.98588e-05	1	1	6.66667e-05	9606	Homo sapiens	FGA;ITIH2;ALB;FGG;APOA1
R-HSA-5603041	IRAK4 deficiency (TLR2/4)	3	27	0	12	0.00172745	1.45829e-05	0.00106198	2	2	0.000133333	9606	Homo sapiens	FGB;FGA;FGG
R-HSA-381426	Regulation of Insulin-like Growth Factor (IGF) transport and uptake by Insulin-like Growth Factor Binding Proteins (IGFBPs)	5	127	0	149	0.0081254	2.06789e-05	0.00106198	1	14	0.000933333	9606	Homo sapiens	FGA;ITIH2;ALB;FGG;APOA1
R-HSA-354194	GRB2:SOS provides linkage to MAPK signaling for Integrins	3	20	0	22	0.00127959	2.12397e-05	0.00106198	2	2	0.000133333	9606	Homo sapiens	FGB;FGA;FGG
R-HSA-6802948	Signaling by high-kinase activity BRAF mutants	3	44	0	0	0.0028151	2.43794e-05	0.00107269	4	6	0.0004	9606	Homo sapiens	FGB;FGA;FGG
R-HSA-5602498	MyD88 deficiency (TLR2/4)	3	26	0	24	0.00166347	2.78102e-05	0.0010846	2	2	0.000133333	9606	Homo sapiens	FGB;FGA;FGG
R-HSA-9656223	Signaling by RAF1 mutants	3	49	0	0	0.003135	3.35287e-05	0.00113899	4	7	0.000466667	9606	Homo sapiens	FGB;FGA;FGG
R-HSA-5674135	MAP2K and MAPK activation	3	49	0	1	0.003135	3.55935e-05	0.00113899	8	12	0.0008	9606	Homo sapiens	FGB;FGA;FGG
R-HSA-5686938	Regulation of TLR by endogenous ligand	3	41	0	27	0.00262316	8.44191e-05	0.00217276	1	13	0.000866667	9606	Homo sapiens	FGB;FGA;FGG
R-HSA-6802952	Signaling by BRAF and RAF1 fusions	3	73	0	0	0.00467051	0.000108638	0.00217276	4	5	0.000333333	9606	Homo sapiens	FGB;FGA;FGG
R-HSA-6802955	Paradoxical activation of RAF signaling by kinase inactive BRAF	3	54	0	19	0.00345489	0.000108638	0.00217276	4	7	0.000466667	9606	Homo sapiens	FGB;FGA;FGG
R-HSA-6802946	Signaling by moderate kinase activity BRAF mutants	3	54	0	19	0.00345489	0.000108638	0.00217276	4	7	0.000466667	9606	Homo sapiens	FGB;FGA;FGG
R-HSA-9649948	Signaling downstream of RAS mutants	3	54	0	19	0.00345489	0.000108638	0.00217276	4	7	0.000466667	9606	Homo sapiens	FGB;FGA;FGG
R-HSA-6802949	Signaling by RAS mutants	3	54	0	19	0.00345489	0.000108638	0.00217276	4	9	0.0006	9606	Homo sapiens	FGB;FGA;FGG
R-HSA-76002	Platelet activation, signaling and aggregation	7	293	1	774	0.018746	0.00020805	0.00395295	18	119	0.00793333	9606	Homo sapiens	FGB;FGA;ORM1;ALB;FGG;APOA1;HRG
R-HSA-6802957	Oncogenic MAPK signaling	3	93	0	19	0.0059501	0.000379624	0.00683323	24	46	0.00306667	9606	Homo sapiens	FGB;FGA;FGG
R-HSA-372708	p130Cas linkage to MAPK signaling for integrins	3	22	0	110	0.00140755	0.000559063	0.00894501	3	3	0.0002	9606	Homo sapiens	FGB;FGA;FGG
R-HSA-2168880	Scavenging of heme from plasma	3	106	1	54	0.00678183	0.0010439	0.0167024	3	12	0.0008	9606	Homo sapiens	ALB;APOA1;JCHAIN
R-HSA-140875	Common Pathway of Fibrin Clot Formation	3	25	4	161	0.00159949	0.00148797	0.0223195	4	29	0.00193333	9606	Homo sapiens	FGB;FGA;FGG
R-HSA-5602358	Diseases associated with the TLR signaling cascade	3	47	0	175	0.00300704	0.002273	0.031822	4	16	0.00106667	9606	Homo sapiens	FGB;FGA;FGG
R-HSA-5260271	Diseases of Immune System	3	47	0	175	0.00300704	0.002273	0.031822	4	16	0.00106667	9606	Homo sapiens	FGB;FGA;FGG
R-HSA-140877	Formation of Fibrin Clot (Clotting Cascade)	3	43	4	215	0.00275112	0.00363373	0.0472386	4	61	0.00406667	9606	Homo sapiens	FGB;FGA;FGG

## Sheet: Table S3 
Supplemental Table S3. Peak intensity table with mass, retention time and annotations of features identified by an untargeted metabolomics approach in serum of control and F. magna infected red deer																															Legend
Peak id	Mass	RT	A1	A2	A3	A4	A5	A6	A7	A8	A9	A10	B11	B12	B13	B14	B15	B16	B17	B18	B19	B20	Polarity	FrAnK Annotation	PiMP Annotation	InChI Key	KEGG ID	Identification			Samples	Groups	Names
1	132.077	684.79	342358560	607873280	100024760	520742016	352794368	77254416	298844224	398495776	438349248	357426816	1303458688	586061376	1175033216	441198272	717059456	1294283648	606538240	1204115712	485138656	702712256	positive	CREATINE (C4H9N3O2) Prob = 98.5200000000	Creatine;Creatine;Beta-Guanidinopropionic acid;3-Guanidinopropanoate;alpha-Hydroxy-NDMA;N-(Hydroxymethyl)urea;Methylazoxymethanol	CVSVTCORWBXHQV-UHFFFAOYSA-N,CVSVTCORWBXHQV-UHFFFAOYSA-N,KMXXSJLYVJEBHI-UHFFFAOYSA-N,KMXXSJLYVJEBHI-UHFFFAOYSA-N,CDKXZKUBCGJTDG-UHFFFAOYSA-N,VGGLHLAESQEWCR-UHFFFAOYSA-N,BJNBRIBHKLJMAG-ARJAWSKDSA-N	HMDB00064,C00300,HMDB13222,C03065,C20301,C06384,C02390	annotated+fragment			A1	A	controls
2	343.165	685.08	463490	804579	94823.8	667730	409910	80435.1	332618	593436	576876	434451	2.04021e+06	910365	2.17705e+06	747086	1.25685e+06	2.4168e+06	1.11116e+06	2.24261e+06	971805	1.22502e+06	positive	Annotate in FrAnK	Oxymorphone;Oxymorphone;Genomorphine;Noroxycodone;6-O-Methylnorlaudanosoline;(S)-6-O-Methylnorlaudanosoline;Phenisopham;Furalaxyl;Haemanthamine;Crinamine;Morphine N-oxide;Laudanosoline;Fenoxycarb;Powelline;ent-6alpha-Hydroxybuphanisine;9-O-Demethylhomolycorine;ent-6beta-Hydroxybuphanisine	UQCNKQCJZOAFTQ-ISWURRPUSA-N,UQCNKQCJZOAFTQ-ISWURRPUSA-N,AMAPEXTUMXQULJ-UHFFFAOYSA-N,RIKMCJUNPCRFMW-ISWURRPUSA-N,RHMGJTZOFARRHB-UHFFFAOYSA-N,RHMGJTZOFARRHB-ZDUSSCGKSA-N,PWEOEHNGYFXZLI-UHFFFAOYSA-N,CIEXPHRYOLIQQD-UHFFFAOYSA-N,YGPRSGKVLATIHT-HSHDSVGOSA-N,YGPRSGKVLATIHT-SPOWBLRKSA-N,AMAPEXTUMXQULJ-APQDOHRLSA-N,VHRSWCTVFBWHKE-UHFFFAOYSA-N,HJUFTIJOISQSKQ-UHFFFAOYSA-N,VXTCKUJRGBGTEH-NCAQKEMTSA-N,VCFGXYU…	HMDB15323,C08019,HMDB29382,HMDB41960,C05203,C06517,C19061,C10941,C08527,C08525,C11786,C12327,C11078,C12163,C12192,C12190,C12191	annotated			A2	A	controls
3	136.048	685.32	294359	738263	83895.8	621919	423125	68567.4	330873	522542	470092	332400	1.3297e+06	526138	1.10972e+06	419703	983222	1.29928e+06	555779	1.30415e+06	340040	865624	positive	Annotate in FrAnK	Creatinine;Creatinine;3-(N-Nitrosomethylamino)propionitrile	DDRJAANPRJIHGJ-UHFFFAOYSA-N,DDRJAANPRJIHGJ-UHFFFAOYSA-N,HZDLDFBKYBGNHG-UHFFFAOYSA-N	HMDB00562,C00791,C19280	annotated			A3	A	controls
4	134.077	685.02	198289	289549	64361.9	208691	172029	45271.9	138476	220805	230079	165055	729919	365961	644267	203276	368213	684409	371207	757224	279566	333633	positive	No Fragments				annotated			A4	A	controls
5	118.086	557.5	534332544	592554304	456047424	342331616	537581056	331074272	684284992	492547680	583950592	662116288	1142873344	737592576	1190763904	982815424	769951040	1170509824	789436928	1264564352	951370560	715472384	positive	Betaine (C5H11NO2) Prob = 82.4000000000	L-Valine;L-Valine;Betaine;Betaine;Betaine;Propylene glycol;Propane-1,2-diol;Vaporole;Amyl nitrite;Amyl Nitrite;N-Methyl-a-aminoisobutyric acid;(S)-Propane-1,2-diol;(S)-Propane-1,2-diol;Norvaline;D-Norvaline;5-Aminopentanoic acid;5-Aminopentanoate;5-amino-pentanoic acid;D-Valine;(R)-Propane-1,2-diol;L-Norvaline;2S-amino-pentanoic acid;4-Methylaminobutyrate;2-Amino-2-methylbutanoate;Propane-1,3-dio…	KZSNJWFQEVHDMF-BYPYZUCNSA-N,KZSNJWFQEVHDMF-BYPYZUCNSA-N,KWIUHFFTVRNATP-UHFFFAOYSA-N,KWIUHFFTVRNATP-UHFFFAOYSA-N,KWIUHFFTVRNATP-UHFFFAOYSA-N,DNIAPMSPPWPWGF-UHFFFAOYSA-N,DNIAPMSPPWPWGF-UHFFFAOYSA-N,OWFXIOWLTKNBAP-UHFFFAOYSA-N,OWFXIOWLTKNBAP-UHFFFAOYSA-N,CSDTZUBPSYWZDX-UHFFFAOYSA-N,DLAMVQGYEVKIRE-UHFFFAOYSA-N,DNIAPMSPPWPWGF-VKHMYHEASA-N,DNIAPMSPPWPWGF-VKHMYHEASA-N,SNDPXSYFESPGGJ-SCSAIBSYSA-N,SNDPXSY…	HMDB00883,C00183,HMDB00043,C00719,Stds2_14,HMDB01881,C00583,HMDB01382,C07457,HMDB15550,HMDB02141,HMDB06213,C02917,HMDB13716,C01799,HMDB03355,C00431,LMFA01100040,C06417,C02912,C01826,LMFA01100041,C15987,C03571,C02457,C16436,LMFA01100046,LMFA01100022,LMFA01100023,LMFA01100021	identified+fragment			A5	A	controls
6	269.088	555.54	1.24538e+06	716916	708039	1.33009e+06	1.03898e+06	1.13826e+06	772606	784877	1.60498e+06	NA	14813665	423260	17631508	8895750	4.52385e+06	16256759	581565	17489346	8970058	3.83948e+06	positive	Inosine (C10H12N4O5) Prob = 98.9100000000	Allopurinol riboside;Inosine;Inosine;Inosine;Arabinosylhypoxanthine	KFQUAMTWOJHPEJ-DAGMQNCNSA-N,UGQMRVRMYYASKQ-KQYNXXCUSA-N,UGQMRVRMYYASKQ-KQYNXXCUSA-N,UGQMRVRMYYASKQ-KQYNXXCUSA-N,UGQMRVRMYYASKQ-KBNQYOMWSA-N	HMDB00481,HMDB00195,C00294,Stds1_10,HMDB03040	identified+fragment			A6	A	controls
7	291.07	556.03	3.47116e+06	1.77096e+06	2104018	3077420	3.23079e+06	2358600	2.06834e+06	1.78066e+06	3.45382e+06	210847	12549725	1.24266e+06	14551272	13031910	8817482	14008147	1.5818e+06	15604998	13412888	9250592	positive	Annotate in FrAnK	Allopurinol riboside;Inosine;Inosine;Arabinosylhypoxanthine	KFQUAMTWOJHPEJ-DAGMQNCNSA-N,UGQMRVRMYYASKQ-KQYNXXCUSA-N,UGQMRVRMYYASKQ-KQYNXXCUSA-N,UGQMRVRMYYASKQ-KBNQYOMWSA-N	HMDB00481,HMDB00195,C00294,HMDB03040	annotated			A7	A	controls
8	235.165	557.09	1.07619e+06	1.31441e+06	794574	427024	991275	474279	1.80845e+06	1.11173e+06	1.25986e+06	1.75364e+06	7231651	2.63221e+06	7.56637e+06	3744642	2.50313e+06	8530829	3.18266e+06	8771867	4.02903e+06	1.97048e+06	positive	Annotate in FrAnK				annotated			A8	A	controls
9	138.049	542.88	1.27108e+06	632188	512320	1.3857e+06	916557	806883	1.34873e+06	1634025	1.12066e+06	1.35136e+06	4.85783e+06	132585	5241502	4.47271e+06	3.59304e+06	4831453	141280	5343707	4.58757e+06	3.39448e+06	positive	Annotate in FrAnK				annotated			A9	A	controls
10	502.158	555.16	602770	382708	388185	542187	499208	411638	331009	297989	642097	NA	2.05296e+06	271729	2.70339e+06	2.21957e+06	1.65027e+06	2148990	272306	2.74147e+06	2.751e+06	1.56476e+06	positive	Annotate in FrAnK				annotated			A10	A	controls
11	307.044	556.84	605278	363236	336733	613816	483222	442652	382237	395597	678540	NA	1782909	205259	2.35212e+06	2.09161e+06	1.38092e+06	1.83399e+06	289194	2.3918e+06	1981065	1.42692e+06	positive	Annotate in FrAnK	Allopurinol riboside;Inosine;Inosine;2-(3,4-Dihydroxybenzoyloxy)-4,6-dihydroxybenzoate;2-Protocatechoylphloroglucinolcarboxylate;Arabinosylhypoxanthine	KFQUAMTWOJHPEJ-DAGMQNCNSA-N,UGQMRVRMYYASKQ-KQYNXXCUSA-N,UGQMRVRMYYASKQ-KQYNXXCUSA-N,GRXIELRCPYIEQI-UHFFFAOYSA-N,GRXIELRCPYIEQI-UHFFFAOYSA-N,UGQMRVRMYYASKQ-KBNQYOMWSA-N	HMDB00481,HMDB00195,C00294,HMDB59651,C04524,HMDB03040	annotated			B11	B	F. magna infected
12	257.147	557.21	622290	697584	528889	355995	508921	249077	739943	500762	769346	684436	1.66468e+06	852720	1.84195e+06	1.3162e+06	1.191e+06	2.0471e+06	1.31864e+06	2.28088e+06	1.54473e+06	941402	positive	Annotate in FrAnK				annotated			B12	B	F. magna infected
13	290.16	551.96	83681.6	79836.9	67387.2	59479.7	81959.1	33082.5	65621.3	50477	106949	184216	316650	260902	313398	330961	127403	255527	272422	329725	309397	106220	positive	No Fragments	3-Methylglutarylcarnitine;O-Adipoylcarnitine;Prenyl glucoside;(E)-2-Methyl-2-buten-1-ol O-beta-D-Glucopyranoside	HFCPFJNSBPQJDP-UHFFFAOYSA-N,BSVHAXJKBCWVDA-UHFFFAOYSA-N,GQJQCKUJCHMTNF-UHFFFAOYSA-N,RQSHFEQQQBCYNX-ZZXKWVIFSA-N	HMDB00552,HMDB61677,HMDB31876,HMDB33064	annotated			B13	B	F. magna infected
14	162.113	618.43	240898016	512328736	154545888	267009136	167950656	59156804	117019640	213786272	293535456	565916032	562371008	259642208	349205344	433447104	339937856	569856000	269333344	361203680	462728576	319820064	positive	L-Carnitine (C7H15NO3) Prob = 86.2300000000	L-Carnitine;L-Carnitine;L-Carnitine;Malonyl-Carnitin;(S)-Carnitine	PHIQHXFUZVPYII-ZCFIWIBFSA-N,PHIQHXFUZVPYII-ZCFIWIBFSA-N,PHIQHXFUZVPYII-ZCFIWIBFSA-N,PHIQHXFUZVPYII-UHFFFAOYSA-N,PHIQHXFUZVPYII-LURJTMIESA-N	HMDB00062,C00318,Stds2_21,HMDB62496,C15025	identified+fragment			B14	B	F. magna infected
15	114.066	510.97	240371808	202485232	209075808	232235696	230515424	214089520	254864768	209432048	270910816	231808624	201883552	215384976	259479152	294597184	252252560	205711120	220820896	272508352	315544960	232231216	positive	Annotate in FrAnK	Creatinine;Creatinine;Creatinine;3-(N-Nitrosomethylamino)propionitrile	DDRJAANPRJIHGJ-UHFFFAOYSA-N,DDRJAANPRJIHGJ-UHFFFAOYSA-N,DDRJAANPRJIHGJ-UHFFFAOYSA-N,HZDLDFBKYBGNHG-UHFFFAOYSA-N	HMDB00562,C00791,Stds1_7,C19280	identified			B15	B	F. magna infected
16	227.125	511.03	12195132	8758339	10049828	11180738	11592971	10365217	13709776	9979867	14504618	10900463	7589360	8785177	13430168	17779576	12937918	7.90296e+06	9472030	15720709	17955834	11524501	positive	Annotate in FrAnK	3,7-Dimethyl-3-octene-1,2,6,7-tetrol;(1S,2S,4R,8R)-p-Menthane-1,2,8,9-tetrol;(1alpha,2alpha,4betaH,6alpha,8R)-p-Menthane-2,6,8,9-tetrol;(2xi,3xi,6E)-3,7-Dimethyl-6-octene-1,2,3,8-tetrol;(2xi,6xi)-7-Methyl-3-methylene-1,2,6,7-octanetetrol	QJGNMNVVLILWRD-QPJJXVBHSA-N,QEFNQQRVZDFDIJ-UHFFFAOYSA-N,NKYSPMJOKCOMFJ-UHFFFAOYSA-N,WLZNCAXWAFHRLP-XBXARRHUSA-N,GGDOZDCNLKHEMH-UHFFFAOYSA-N	HMDB35133,HMDB39974,HMDB39053,HMDB33642,HMDB33217	annotated			B16	B	F. magna infected
17	249.107	510.97	733581	587007	585522	827411	719376	703577	859761	651035	960010	653766	435536	461187	923284	1.0746e+06	873462	429958	589762	966741	1.15458e+06	780840	positive	Annotate in FrAnK				annotated			B17	B	F. magna infected
18	347.136	512.16	400747	440987	420573	467475	445119	377749	427233	443852	503573	436047	326882	434001	499890	563287	490475	375558	459226	493266	554302	425729	positive	Annotate in FrAnK	Anaxagoreine;Dolasetron;8-Hydroxycarteolol;N-(p-Hydroxyphenyl)ethyl p-hydroxycinnamide;N-[2-Hydroxy-2-(4-hydroxyphenyl)ethyl]cinnamide;N-Phenylacetylphenylalanine;Morphinone;Morphinone;2-[Methyl(3-phenylpropanoyl)amino]benzoic acid;Dolasetron;Oxyphenbutazone;Acrophylline;Ubenimex	QDXOCDFPAQQYKD-UHFFFAOYSA-N,UKTAZPQNNNJVKR-DBBXXEFVSA-N,TVZJLAKRXHGVOK-UHFFFAOYSA-N,RXGUTQNKCXHALN-BJMVGYQFSA-N,CWMOJJSULWWJSO-WDZFZDKYSA-N,LIIPHJDKZNTNII-HNNXBMFYSA-N,PFBSOANQDDTNGJ-YNHQPCIGSA-N,PFBSOANQDDTNGJ-YNHQPCIGSA-N,APLMLPAZZRMWPT-UHFFFAOYSA-N,UKTAZPQNNNJVKR-MMUVGSQPSA-N,HFHZKZSRXITVMK-UHFFFAOYSA-N,GARIOWCJZYSSOE-UHFFFAOYSA-N,VGGGPCQERPFHOB-MCIONIFRSA-N	HMDB34669,HMDB14895,HMDB60990,HMDB39521,HMDB30191,HMDB02372,HMDB03563,C01735,HMDB32845,C07866,C19494,C10634,C00732	annotated			B18	B	F. magna infected
19	228.123	510.62	309277	229839	222142	265842	284235	264755	363132	279118	354063	293871	205979	172506	351995	389186	349454	198728	315158	360458	438724	320139	positive	No Fragments	5-Butyltetrahydro-2-oxo-3-furancarboxylic acid;5-(2-Methylpropyl)tetrahydro-2-oxo-3-furancarboxylic acid;cis-2-Carboxycyclohexyl-acetic acid	XCIYLBHMPNYNTF-UHFFFAOYSA-N,ODKYFEYTVOPOOV-UHFFFAOYSA-N,GCGCKIUIBPEAQE-BQBZGAKWSA-N	HMDB30992,HMDB30988,C14112	annotated			B19	B	F. magna infected
20	104.107	1037.39	16732842	14977020	16755311	14836933	15524249	15867450	22207704	19302432	18575332	13053255	85365080	206596368	100615392	37313976	66371712	89545376	211788080	101755664	37853820	59106560	positive	Annotate in FrAnK	Neurine;Choline	NIPLIJLVGZCKMP-UHFFFAOYSA-M,OEYIOHPDSNJKLS-UHFFFAOYSA-N	HMDB31259,Stds2_33	identified
21	105.113	1035.1	37222.9	29142.9	36094.3	35699	33634.8	37302.9	48645.8	46126.7	42127.4	31365.2	175053	379771	209433	87791.6	135129	195444	465132	228134	92803.8	118765	positive	No Fragments				annotated
22	268.894	1044.69	40813.7	50680.4	51390.5	60271.3	69608.2	69307.7	67434.9	74568.2	77633.8	82793.4	98336.6	100979	126958	98344.6	116251	106670	173239	92403.5	84710.4	92598.9	positive	No Fragments				annotated
23	220.925	1038.96	23967.6	26858	33525.4	35635.7	45469	44392.7	49156	44053.6	42066.6	41791.9	65473.5	56015.4	62708.3	53379.5	55658.6	60978.2	73282.3	60885.3	44160.1	51425	positive	No Fragments				annotated
24	116.071	618.02	97034616	75651480	96066632	78139632	79096320	56073712	65752264	83423704	87687048	73478944	119184704	175163360	139066144	130238400	108645856	116299528	187150192	153104448	137376624	108930776	positive	Pro (C5H9NO2) Prob = 78.2800000000	Pterolactam;L-Proline;L-Proline;L-Proline;Propionic acid;Propanoate;Propionic acid;4-Amino-2-methylenebutanoic acid;Acetamidopropanal;3-Acetamidopropanal;Hydroxyacetone;Hydroxyacetone;Ethyl formate;D-Lactaldehyde;(R)-Lactaldehyde;Methyl acetate;Methyl acetate;D-Proline;D-Proline;3-Hydroxypropanal;3-Hydroxypropanal;Lactaldehyde;(S)-Lactaldehyde;Glycidol;Proline;Lactaldehyde	VULIHENHKGDFAB-UHFFFAOYSA-N,ONIBWKKTOPOVIA-BYPYZUCNSA-N,ONIBWKKTOPOVIA-BYPYZUCNSA-N,ONIBWKKTOPOVIA-BYPYZUCNSA-N,XBDQKXXYIPTUBI-UHFFFAOYSA-N,XBDQKXXYIPTUBI-UHFFFAOYSA-N,XBDQKXXYIPTUBI-UHFFFAOYSA-N,FTWHFXMUJQRNBK-UHFFFAOYSA-N,ARJPPNFIEQKVBB-UHFFFAOYSA-N,ARJPPNFIEQKVBB-UHFFFAOYSA-N,XLSMFKSTNGKWQX-UHFFFAOYSA-N,XLSMFKSTNGKWQX-UHFFFAOYSA-N,WBJINCZRORDGAQ-UHFFFAOYSA-N,BSABBBMNWQWLLU-GSVOUGTGSA-N,BSABBBM…	HMDB34208,HMDB00162,C00148,Stds1_17,HMDB00237,C00163,LMFA01010003,HMDB30409,HMDB12880,C18170,HMDB06961,C05235,HMDB31229,HMDB06458,C00937,HMDB31523,C17530,HMDB03411,C00763,HMDB03453,C00969,HMDB03052,C00424,C10920,C16435,C05999	identified+fragment
25	241.13	622.3	1.02764e+06	464123	698124	650012	764599	909548	412561	480443	536693	326586	2.8926e+06	3387058	6494314	2.6504e+06	3.65326e+06	3.18068e+06	3.46706e+06	7.38009e+06	3.01e+06	3219656	positive	L-Anserine (C10H16N4O3) Prob = 89.1400000000	Homocarnosine;Homocarnosine;Anserine;beta-Alanyl-N(pi)-methyl-L-histidine;gamma-Glutamyl-beta-aminopropiononitrile;gamma-Glutamyl-beta-aminopropiononitrile;Balenine;N(alpha)-gamma-L-Glutamylhistamine	CCLQKVKJOGVQLU-QMMMGPOBSA-N,CCLQKVKJOGVQLU-QMMMGPOBSA-N,MYYIAHXIVFADCU-QMMMGPOBSA-N,MYYIAHXIVFADCU-QMMMGPOBSA-N,VQPVVWAFTIFKDD-LURJTMIESA-N,VQPVVWAFTIFKDD-LURJTMIESA-N,SLRNWACWRVGMKD-QMMMGPOBSA-N,BGNAGOFSEBNIJN-QMMMGPOBSA-N	HMDB00745,C00884,HMDB00194,C01262,HMDB60477,C06114,HMDB05769,C04138	annotated+fragment
26	327.159	618.19	1.25353e+06	939548	1.14808e+06	1.322e+06	1.03789e+06	764458	871860	1.13e+06	1164372	993969	1251553	1.61751e+06	1.53096e+06	1527186	1.22805e+06	1.42183e+06	1853689	1.64367e+06	1.71875e+06	1.29491e+06	positive	Annotate in FrAnK	Gingerenone C;5,5-Diisopropyl-2,2'-dimethylbiphenyl-3,3',4,4'-tetrone;1,2-Dihydrodehydroguaiaretic acid;(+)-Galeon;1-(4-Hydroxy-3-methoxyphenyl)-7-phenyl-3,5-heptanedione;Licarin A;Dehydrodieugenol;Uncinatone;8-(3,3-Dimethylallyl)spatheliachromene;Pulverochromenol;Cyclomillinol;Broussinol;(+)-Acutifolin A;2',4',6'-Trihydroxy-3'-prenyldihydrochalcone;2',6'-Dihydroxy-4'-prenyloxydihydrochalcone	JYHZFCAVESZNKO-HWKANZROSA-N,OTCZINUTVRBSEL-UHFFFAOYSA-N,HKKHLGFWQTXGPF-UHFFFAOYSA-N,QUSSPXNPULRXKG-UHFFFAOYSA-N,NMQRUGZIKWUACB-UHFFFAOYSA-N,ITDOFWOJEDZPCF-FNINDUDTSA-N,KETPSFSOGFKJJY-UHFFFAOYSA-N,IQGPVLVWUUPQMQ-FVINQWEUSA-N,NVMMHCGADVNCFH-UHFFFAOYSA-N,GTKAFJOQXBXVJD-UHFFFAOYSA-N,ANHPMZQXTAKLGG-UHFFFAOYSA-N,PTZNBCJWCJFLPQ-AZUAARDMSA-N,LDQGHYBYTNQNFR-VDGAXYAQSA-N,PFRVXBMLBGFRRU-UHFFFAOYSA-N,ROEMBGX…	HMDB34720,HMDB40762,HMDB36409,HMDB31534,HMDB33710,C10650,C10550,C09976,C09002,C09031,LMPK12080006,LMPK12020005,LMPK12020281,LMPK12120482,LMPK12120484	annotated
27	263.112	621.46	145418	80062.4	132594	118311	130558	130199	76381.4	99677.5	105467	NA	586437	529078	1.20159e+06	654329	643359	599012	693027	1.26482e+06	552891	569313	positive	Annotate in FrAnK	Homocarnosine;Homocarnosine;Anserine;beta-Alanyl-N(pi)-methyl-L-histidine;gamma-Glutamyl-beta-aminopropiononitrile;gamma-Glutamyl-beta-aminopropiononitrile;Balenine;N(alpha)-gamma-L-Glutamylhistamine	CCLQKVKJOGVQLU-QMMMGPOBSA-N,CCLQKVKJOGVQLU-QMMMGPOBSA-N,MYYIAHXIVFADCU-QMMMGPOBSA-N,MYYIAHXIVFADCU-QMMMGPOBSA-N,VQPVVWAFTIFKDD-LURJTMIESA-N,VQPVVWAFTIFKDD-LURJTMIESA-N,SLRNWACWRVGMKD-QMMMGPOBSA-N,BGNAGOFSEBNIJN-QMMMGPOBSA-N	HMDB00745,C00884,HMDB00194,C01262,HMDB60477,C06114,HMDB05769,C04138	annotated
28	160.035	617.48	210916	156231	208361	158462	166947	185469	171133	247232	214213	164626	223237	416408	308644	288327	300308	381419	514157	388382	358493	237968	positive	No Fragments				annotated
29	382.184	610.85	74580.1	62875.5	78066.7	53179.6	63328.7	54451.2	64041.4	85521.2	93596.6	121722	66169	163167	130762	160076	97576.4	100008	177306	138736	167245	102627	positive	No Fragments				annotated
30	123.055	411.49	45781296	25722494	34588856	24034772	29992312	41826952	18048662	29417754	12628290	5415825	104343464	1.06828e+06	135559440	81100224	40787432	116792472	557240	162273280	77444392	36189120	positive	Niacinamide (C6H6N2O) Prob = 98.7700000000	Niacinamide;Nicotinamide;2-Acetylpyrazine;Picolinamide;Isonicotineamide	DFPAKSUCGFBDDF-UHFFFAOYSA-N,DFPAKSUCGFBDDF-UHFFFAOYSA-N,DBZAKQWXICEWNW-UHFFFAOYSA-N,IBBMAWULFFBRKK-UHFFFAOYSA-N,VFQXVTODMYMSMJ-UHFFFAOYSA-N	HMDB01406,C00153,HMDB31861,C01950,C02421	annotated+fragment
31	216.123	410.24	44949.4	33874.6	40095	39686.2	56946.6	40016.7	54112.8	39295.6	60197.3	29699.5	74822.3	55739.5	251271	43135.3	60109.6	80349.5	87907.6	262748	65733.1	69195.7	positive	No Fragments	Suberic acid;Suberic acid;Suberic acid;Diethyl succinate;2-Propylglutaric acid;2-Propylglutaric acid;3-Methylpimelic acid;2,4-Dimethyladipic acid;Dimethyl adipate;Dimethyl adipate;Ethyladipic acid;Ethyladipic acid;N-methylphenylethanolaminium;Propenoylcarnitine;Dimethoxane;2-Amino-9,10-epoxy-8-oxodecanoic acid;2-amino-8-oxo-9,10-epoxy-decanoic acid	TYFQFVWCELRYAO-UHFFFAOYSA-N,TYFQFVWCELRYAO-UHFFFAOYSA-N,TYFQFVWCELRYAO-UHFFFAOYSA-N,DKMROQRQHGEIOW-UHFFFAOYSA-N,IFNXFIJXYVEYLF-UHFFFAOYSA-N,IFNXFIJXYVEYLF-UHFFFAOYSA-N,NXDCNRPLRGMKHU-UHFFFAOYSA-N,OEEUPULXQBRPEO-UHFFFAOYSA-N,UDSFAEKRVUSQDD-UHFFFAOYSA-N,UDSFAEKRVUSQDD-UHFFFAOYSA-N,FANBESOFXBDQSH-UHFFFAOYSA-N,FANBESOFXBDQSH-UHFFFAOYSA-N,ZCTYHONEGJTYQV-UHFFFAOYSA-O,YUCNWOKTRWJLGY-QMMMGPOBSA-N,PHMNXPY…	HMDB00893,C08278,LMFA01170001,HMDB33838,HMDB60684,C16658,HMDB59757,HMDB59727,HMDB41606,C14570,HMDB02023,LMFA01170104,HMDB62808,HMDB13124,C19402,C12027,LMFA01060176	annotated
32	204.123	531.36	70784624	108315224	41554148	57404524	20636150	6303325	23815830	27855068	131703840	102690800	59747120	17977264	105178616	108689040	99845832	63547736	18475284	113697384	110227264	90104248	positive	Annotate in FrAnK	L-Acetylcarnitine;2-(1-Ethoxyethoxy)propanoic acid;Dimethicone;N-lactoyl-Leucine;Oleandrose;beta-Cymaropyranose;O-Acetylcarnitine	RDHQFKQIGNGIED-UHFFFAOYSA-N,FRGRNGNKLISCCU-UHFFFAOYSA-N,UQEAIHBTYFGYIE-UHFFFAOYSA-N,BUMIGZVUJKNXCO-BQBZGAKWSA-N,DBDJCJKVEBFXHG-AXMZGBSTSA-N,DBDJCJKVEBFXHG-XZBKPIIZSA-N,RDHQFKQIGNGIED-MRVPVSSYSA-O	HMDB00201,HMDB59918,HMDB33532,HMDB62176,C08237,C08234,Stds3_3	identified
33	147.076	694.58	24638064	16375911	20237446	6762488	30741810	12999802	29600240	27930320	36881424	32979424	13503815	3.6944e+06	110165224	93063496	25194730	13718482	4081409	115188016	102432896	22732704	positive	Annotate in FrAnK	L-Glutamine;L-Glutamine;L-Glutamine;L-Serine;L-Serine;Alanyl-Glycine;Alanylglycine;Ureidoisobutyric acid;3-Ureidoisobutyrate;Protein serine;DL-Serine;2-Amino-3-hydroxypropanoic acid;D-Glutamine;D-Glutamine;D-Serine;D-Serine;Glutamine;Isoglutamine	ZDXPYRJPNDTMRX-VKHMYHEASA-N,ZDXPYRJPNDTMRX-VKHMYHEASA-N,ZDXPYRJPNDTMRX-VKHMYHEASA-N,MTCFGRXMJLQNBG-REOHCLBHSA-N,MTCFGRXMJLQNBG-REOHCLBHSA-N,CXISPYVYMQWFLE-UHFFFAOYSA-N,CXISPYVYMQWFLE-UHFFFAOYSA-N,PHENTZNALBMCQD-UHFFFAOYSA-N,PHENTZNALBMCQD-UHFFFAOYSA-N,MTCFGRXMJLQNBG-UHFFFAOYSA-N,MTCFGRXMJLQNBG-UHFFFAOYSA-N,MTCFGRXMJLQNBG-UHFFFAOYSA-N,ZDXPYRJPNDTMRX-GSVOUGTGSA-N,ZDXPYRJPNDTMRX-GSVOUGTGSA-N,MTCFGRX…	HMDB00641,C00064,Stds1_21,HMDB00187,C00065,HMDB28687,HMDB06899,HMDB02031,C05100,HMDB62263,C00716,LMFA01100045,HMDB03423,C00819,HMDB03406,C00740,C00303,C16673	identified
34	151.048	694.51	278389	202698	246036	85389.3	512330	181943	491770	462372	563579	530312	245027	63691	1.62266e+06	1983294	475229	228228	83019.9	1753650	1.97391e+06	422038	positive	Annotate in FrAnK	Dihydrothymine;5,6-Dihydrothymine;Squamolone;3-Isoxazolidinone;L-Cyclo(alanylglycyl);pyroglutamine;2-Aminoacrylic acid;Dehydroalanine;2-Oxazolidinone;Aminoacrylate;gamma-Amino-gamma-cyanobutanoate;4-amino-4-cyano-butanoic acid;alpha-Amino-gamma-cyanobutanoate;2-amino-4-cyano-butanoic acid	NBAKTGXDIBVZOO-UHFFFAOYSA-N,NBAKTGXDIBVZOO-UHFFFAOYSA-N,XYVMBSCIEDOIJQ-UHFFFAOYSA-N,QXDOFVVNXBGLKK-UHFFFAOYSA-N,ICCHEGCKVBMSTF-UHFFFAOYSA-N,NPWMTBZSRRLQNJ-UHFFFAOYSA-N,UQBOJOOOTLPNST-UHFFFAOYSA-N,UQBOJOOOTLPNST-UHFFFAOYSA-N,IZXIZTKNFFYFOF-UHFFFAOYSA-N,YTLYLLTVENPWFT-UPHRSURJSA-N,DXWQLTOXWVWMOH-UHFFFAOYSA-N,DXWQLTOXWVWMOH-UHFFFAOYSA-N,VZSTVUJXUYNIOQ-UHFFFAOYSA-N,VZSTVUJXUYNIOQ-UHFFFAOYSA-N	HMDB00079,C00906,HMDB29874,HMDB39426,HMDB31547,HMDB62558,HMDB03609,C02218,C06695,C20253,C05715,LMFA01100037,C05717,LMFA01100038	annotated
35	171.076	693.87	377353	251795	285634	105881	420422	195385	408513	449060	564710	546017	227245	78251.6	1.6933e+06	1.4594e+06	341599	213902	92611.2	1.86047e+06	1.35958e+06	357196	positive	No Fragments	Pyrrolidonecarboxylic acid;5-Oxoprolinate;Pyroglutamic acid;Pidolic acid;N-Acryloylglycine;Pyrroline hydroxycarboxylic acid;dimethadione;1-Pyrroline-4-hydroxy-2-carboxylate;1-Pyrroline-4-hydroxy-2-carboxylate;(3R,5S)-1-pyrroline-3-hydroxy-5-carboxylic Acid;L-1-Pyrroline-3-hydroxy-5-carboxylate;N-Nitrosoguvacoline;4-Oxoproline;5-Oxo-D-proline	ODHCTXKNWHHXJC-UHFFFAOYSA-N,ODHCTXKNWHHXJC-UHFFFAOYSA-N,ODHCTXKNWHHXJC-VKHMYHEASA-N,ODHCTXKNWHHXJC-VKHMYHEASA-N,LZCXCXDOGAEFQX-UHFFFAOYSA-N,WFOFKRKDDKGRIK-UHFFFAOYSA-N,JYJFNDQBESEHJQ-UHFFFAOYSA-N,AOMLMYXPXUTBQH-UHFFFAOYSA-N,AOMLMYXPXUTBQH-UHFFFAOYSA-N,WFOFKRKDDKGRIK-DMTCNVIQSA-N,WFOFKRKDDKGRIK-DMTCNVIQSA-N,NXEUEKXJAAVKCT-UHFFFAOYSA-N,HFXAFXVXPMUQCQ-BYPYZUCNSA-N,ODHCTXKNWHHXJC-GSVOUGTGSA-N	HMDB00805,HMDB60262,HMDB00267,C01879,HMDB01843,HMDB01369,HMDB61093,HMDB02234,C04282,HMDB62585,C04281,C19482,C01877,C02237	annotated
36	191.04	692.8	215128	193736	315526	140629	572446	324607	533115	609213	528239	508083	161131	30152.3	999826	1.42017e+06	623403	137990	58392.9	1.06864e+06	1218245	517638	positive	Annotate in FrAnK				annotated
37	250.051	696.23	443053	435221	371046	450359	567011	403750	510819	539099	525201	447213	554437	597442	853178	895407	600957	608590	643262	928420	826396	666156	positive	Annotate in FrAnK				annotated
38	250.051	696.23	443053	435221	371046	450359	567011	403750	510819	539099	525201	447213	554437	597442	853178	895407	600957	608590	643262	928420	826396	666156	positive	Annotate in FrAnK				annotated
39	137.046	540.01	24019988	10810404	9282109	26793788	16647510	13970499	25532688	28723784	21120948	26636110	87711136	1497558	60716008	83197136	66296340	86153040	1.26468e+06	57836100	83855280	62743852	positive	Allopurinol (C5H4N4O) Prob = 98.3100000000	Hypoxanthine;Hypoxanthine;Hypoxanthine;Allopurinol	FDGQSTZJBFJUBT-UHFFFAOYSA-N,FDGQSTZJBFJUBT-UHFFFAOYSA-N,FDGQSTZJBFJUBT-UHFFFAOYSA-N,OFCNXPDARWKPPY-UHFFFAOYSA-N	HMDB00157,C00262,Stds2_10,HMDB14581	identified+fragment
40	268.14	539.48	716600	277382	317460	628670	420640	276589	519084	829311	604264	661524	2.01907e+06	NA	1.67425e+06	2101634	1.91392e+06	2.12726e+06	NA	1.52937e+06	2.17981e+06	1.61213e+06	positive	Annotate in FrAnK	Carnosine;Carnosine;Histidinyl-Alanine;Alanyl-Histidine;(6R)-6-(L-Erythro-1,2-Dihydroxypropyl)-5,6,7,8-tetrahydro-4a-hydroxypterin	CQOVPNPJLQNMDC-ZETCQYMHSA-N,CQOVPNPJLQNMDC-ZETCQYMHSA-N,FRJIAZKQGSCKPQ-UHFFFAOYSA-N,XZWXFWBHYRFLEF-UHFFFAOYSA-N,XHZMOKNFPZDZBZ-CNGBTNQNSA-N	HMDB00033,C00386,HMDB28878,HMDB28689,HMDB12482	annotated
41	370.116	538.94	202187	110822	93291.4	176997	110369	71748.6	150509	180799	130407	174084	356661	NA	348185	503502	385195	342133	NA	340415	437980	373387	positive	Annotate in FrAnK	Glutathione amide	FBCIXVYKFFJYFT-WDSKDSINSA-N	C19689	annotated
42	258.11	646.48	2.6984e+06	1.16792e+06	2208749	3.54329e+06	2776827	1.70094e+06	2.00391e+06	1.90286e+06	1.52271e+06	2368455	10266875	16962076	72514776	7734598	45616292	10261174	20323740	79050408	8.19723e+06	40384460	positive	Annotate in FrAnK	4-Methoxybenzyl propanoate;Ethyl 4-methylphenoxyacetate;Glycerophosphocholine;Miglustat;[2-(2-Methylphenyl)-1,3-dioxolan-4-yl]methanol;[2-(3-Methylphenyl)-1,3-dioxolan-4-yl]methanol;2-(3-Methylphenyl)-1,3-dioxan-5-ol;2-(4-Methylphenyl)-1,3-dioxan-5-ol;[2-(4-Methylphenyl)-1,3-dioxolan-4-yl]methanol;2-(2-Methylphenyl)-1,3-dioxan-5-ol;Ethyl 4-ethoxybenzoate;Butyl salicylate;Isobutyl salicylate;2-Ben…	YWIJRJQYADFRTL-UHFFFAOYSA-N,UMNOIMVMNARUSB-UHFFFAOYSA-N,SUHOQUVVVLNYQR-QMMMGPOBSA-N,UQRORFVVSGFNRO-UTINFBMNSA-N,SZESZZKBJJPMKG-UHFFFAOYSA-N,XLVLEVXYDLRZDW-UHFFFAOYSA-N,VJNNBKUHHBZIRK-UHFFFAOYSA-N,IIDQVIGMKXQUDM-UHFFFAOYSA-N,DPJJKJUHERNDSZ-UHFFFAOYSA-N,NCMQNBRXQZBDML-UHFFFAOYSA-N,HRAQMGWTPNOILP-UHFFFAOYSA-N,YFDUWSBGVPBWKF-UHFFFAOYSA-N,PTXDBYSCVQQBNF-UHFFFAOYSA-N,ZPENOSKWEKGDCX-UHFFFAOYSA-N,SCBQUBI…	HMDB34990,HMDB34206,HMDB00086,HMDB14563,HMDB59940,HMDB59941,HMDB59944,HMDB59945,HMDB59942,HMDB59943,HMDB59898,HMDB40730,HMDB36432,HMDB41506,HMDB41505,HMDB41666,HMDB41194,HMDB31984,HMDB31517,HMDB33610,HMDB37271,HMDB32575,HMDB32590,C17497,C20342,C09573,Stds1_18	identified
43	170.092	610.68	30213972	23018586	26406546	18039652	21110058	19661852	22207344	21739372	34258116	28043776	34881548	36477572	44289460	60090136	39482280	36798940	38687128	45831028	65074432	37703968	positive	D-3-Methylhistidine (C7H11N3O2) Prob = 98.7600000000	3-Methylhistidine;N(pi)-Methyl-L-histidine;N(pi)-Methyl-L-histidine;Dihydrothymine;5,6-Dihydrothymine;1-Methylhistidine;Squamolone;L-Cyclo(alanylglycyl);pyroglutamine;gamma-Amino-gamma-cyanobutanoate;4-amino-4-cyano-butanoic acid;alpha-Amino-gamma-cyanobutanoate;2-amino-4-cyano-butanoic acid;Nalpha-Methylhistidine	JDHILDINMRGULE-LURJTMIESA-N,JDHILDINMRGULE-LURJTMIESA-N,JDHILDINMRGULE-LURJTMIESA-N,NBAKTGXDIBVZOO-UHFFFAOYSA-N,NBAKTGXDIBVZOO-UHFFFAOYSA-N,BRMWTNUJHUMWMS-LURJTMIESA-N,XYVMBSCIEDOIJQ-UHFFFAOYSA-N,ICCHEGCKVBMSTF-UHFFFAOYSA-N,NPWMTBZSRRLQNJ-UHFFFAOYSA-N,DXWQLTOXWVWMOH-UHFFFAOYSA-N,DXWQLTOXWVWMOH-UHFFFAOYSA-N,VZSTVUJXUYNIOQ-UHFFFAOYSA-N,VZSTVUJXUYNIOQ-UHFFFAOYSA-N,CYZKJBZEIFWZSR-LURJTMIESA-N	HMDB00479,C01152,Stds2_20,HMDB00079,C00906,HMDB00001,HMDB29874,HMDB31547,HMDB62558,C05715,LMFA01100037,C05717,LMFA01100038,C03298	identified+fragment
44	226.082	606.11	779248	598966	1.04793e+06	857246	851756	862238	544418	745680	1097186	673299	915006	742120	1.44519e+06	1.43683e+06	1717017	895447	847059	1.45058e+06	1.74272e+06	1.49046e+06	positive	Annotate in FrAnK				annotated
45	250.051	611.42	975544	1.10293e+06	1.01799e+06	1.0309e+06	1.02292e+06	927028	959534	1.04024e+06	1.10964e+06	1.16516e+06	1.01539e+06	1.08555e+06	1.18579e+06	1.31614e+06	1.15406e+06	1.22103e+06	1241457	1.27055e+06	1.25889e+06	1.25026e+06	positive	Annotate in FrAnK				annotated
46	381.18	611.15	515926	355699	501641	317364	356446	337489	389728	453556	534491	448144	557315	659376	798912	1.00471e+06	660404	624351	692715	792150	877980	692199	positive	Annotate in FrAnK	Litebamine;Papaverine;Papaverine;N-Methoxycarbonyl-N-nornuciferine;Diacetylspermine;Di-4-coumaroylputrescine;Nantenine;Dicentrine;Evoprenine;Vomicine;Eschscholtzidine;(R)-Canadine;Pitrazepin;(S)-Canadine;Sinactine	QOWFEPGZJDCIKG-UHFFFAOYSA-N,XQYZDYMELSJDRZ-UHFFFAOYSA-N,XQYZDYMELSJDRZ-UHFFFAOYSA-N,NZPPZYPCWOGFIQ-UHFFFAOYSA-N,NQNXERHVLXYXRO-UHFFFAOYSA-N,PYVBFDCHJDMSMM-FNCQTZNRSA-N,WSVWKHTVFGTTKJ-AWEZNQCLSA-N,YJWBWQWUHVXPNC-AWEZNQCLSA-N,SKJRDJBAXQXFJY-UHFFFAOYSA-N,ZMTYENXGROJCEA-LNKPQSDASA-N,YTZIQRTXKBDFKM-HOTGVXAUSA-N,VZTUIEROBZXUFA-MRXNPFEDSA-N,GXFWOMYQHNODFA-UHFFFAOYSA-N,VZTUIEROBZXUFA-INIZCTEOSA-N,UWEHVAX…	HMDB38629,HMDB15245,C06533,HMDB36988,HMDB41876,HMDB33466,C19985,C17426,C10666,C09255,C09426,C11818,C13794,C03329,C17898	annotated
47	277.089	626.53	369353	112188	263115	79752.6	127854	145760	182036	175940	81207.4	81826.1	276116	424401	426485	591747	304070	299752	492713	394055	627121	237926	positive	No Fragments	(2R)-1-O-beta-D-Galactopyranosylglycerol;Galactosylglycerol;3-beta-D-Galactosyl-sn-glycerol;2-(beta-D-Glucosyl)-sn-glycerol	NHJUPBDCSOGIKX-UHFFFAOYSA-N,NHJUPBDCSOGIKX-VGPGGAHRSA-N,NHJUPBDCSOGIKX-NTXXKDEISA-N,AQTKXCPRNZDOJU-SYHAXYEDSA-N	HMDB38664,HMDB06790,C05401,C11546	annotated
48	214.056	615.75	96311.3	108396	124105	104206	108934	107597	136634	135799	188391	190436	164038	141224	193548	399189	215476	188125	169406	236638	371078	197177	positive	No Fragments				annotated
49	118.086	609.18	55906372	38268980	49846936	40633156	44125324	36463296	39706756	49199180	44469508	43277368	52843088	57834992	53166264	52936788	50439516	53669484	57127584	55112224	55629836	49036008	positive	Betaine (C5H11NO2) Prob = 98.9500000000	L-Valine;L-Valine;Betaine;Betaine;Propylene glycol;Propane-1,2-diol;Vaporole;Amyl nitrite;Amyl Nitrite;N-Methyl-a-aminoisobutyric acid;(S)-Propane-1,2-diol;(S)-Propane-1,2-diol;Norvaline;D-Norvaline;5-Aminopentanoic acid;5-Aminopentanoate;5-amino-pentanoic acid;D-Valine;(R)-Propane-1,2-diol;L-Norvaline;2S-amino-pentanoic acid;4-Methylaminobutyrate;2-Amino-2-methylbutanoate;Propane-1,3-diol;Valine…	KZSNJWFQEVHDMF-BYPYZUCNSA-N,KZSNJWFQEVHDMF-BYPYZUCNSA-N,KWIUHFFTVRNATP-UHFFFAOYSA-N,KWIUHFFTVRNATP-UHFFFAOYSA-N,DNIAPMSPPWPWGF-UHFFFAOYSA-N,DNIAPMSPPWPWGF-UHFFFAOYSA-N,OWFXIOWLTKNBAP-UHFFFAOYSA-N,OWFXIOWLTKNBAP-UHFFFAOYSA-N,CSDTZUBPSYWZDX-UHFFFAOYSA-N,DLAMVQGYEVKIRE-UHFFFAOYSA-N,DNIAPMSPPWPWGF-VKHMYHEASA-N,DNIAPMSPPWPWGF-VKHMYHEASA-N,SNDPXSYFESPGGJ-SCSAIBSYSA-N,SNDPXSYFESPGGJ-SCSAIBSYSA-N,JJMDCOV…	HMDB00883,C00183,HMDB00043,C00719,HMDB01881,C00583,HMDB01382,C07457,HMDB15550,HMDB02141,HMDB06213,C02917,HMDB13716,C01799,HMDB03355,C00431,LMFA01100040,C06417,C02912,C01826,LMFA01100041,C15987,C03571,C02457,C16436,LMFA01100046,LMFA01100022,LMFA01100023,LMFA01100021	annotated+fragment
50	148.06	674.5	13563799	13271234	13492185	17041684	16102201	10141312	10462476	12419707	11314845	10461942	54251860	46737304	52961112	19049768	29478566	54330328	50338052	49245876	20482552	25944848	positive	Glutamic acid (C5H9NO4) Prob = 76.4300000000	L-Glutamic acid;L-Glutamate;L-Glutamate;Glyceric acid;D-Glycerate;DL-Glutamate;DL-Glutamate;N-Acetylserine;N-Methyl-D-aspartic acid;N-Methyl-D-aspartic acid;D-2,3-Dihydroxypropanoic acid;L-Glyceric acid;L-4-Hydroxyglutamate semialdehyde;L-4-Hydroxyglutamate semialdehyde;3-(Carboxymethylamino)propanoic acid;N-lactoyl-Glycine;D-Glutamic acid;D-Glutamate;O-Acetylserine;O-Acetyl-L-serine;O-Acetyl-L-s…	WHUUTDBJXJRKMK-VKHMYHEASA-N,WHUUTDBJXJRKMK-VKHMYHEASA-N,WHUUTDBJXJRKMK-VKHMYHEASA-N,RBNPOMFGQQGHHO-UWTATZPHSA-N,RBNPOMFGQQGHHO-UWTATZPHSA-N,WHUUTDBJXJRKMK-UHFFFAOYSA-N,WHUUTDBJXJRKMK-UHFFFAOYSA-N,JJIHLJJYMXLCOY-BYPYZUCNSA-N,HOKKHZGPKSLGJE-GSVOUGTGSA-N,HOKKHZGPKSLGJE-GSVOUGTGSA-N,RBNPOMFGQQGHHO-UHFFFAOYSA-N,RBNPOMFGQQGHHO-REOHCLBHSA-N,XCXUZPXOFFRGGP-DMTCNVIQSA-N,XCXUZPXOFFRGGP-DMTCNVIQSA-N,GAUBNQM…	HMDB00148,C00025,Stds1_44,HMDB00139,C00258,HMDB60475,C00302,HMDB02931,HMDB02393,C12269,HMDB31818,HMDB06372,HMDB06556,C05938,HMDB33550,HMDB62183,HMDB03339,C00217,HMDB03011,C00979,Stds3_4,C05574,C03790,C03618,C05941	identified+fragment
51	333.06	674.56	68951.9	74776.5	103969	134202	129334	69754.7	67504.6	77931.8	82262.6	99210.6	340534	336482	185164	178732	283150	445221	337010	241875	167369	235011	positive	No Fragments	Patuletin;Patuletin;Patuletin;4',5,6,7,8-Pentahydroxy-3'-methoxyflavone;Laricitrin;Laricitrin;Corniculatusin;Corniculatusin;Europetin;Myricetin 5-methyl ether;Mearnsetin;Annulatin;Quercetagetin 4'-methyl ether;Quercetagetin 3'-methyl ether;Quercetagetin 7-methyl ether;Allopatuletin;Quercetagetin 3-methyl ether;Pinomyricetin;5,7,8,3',4'-Pentahydroxy-6-methoxyflavone;3',4',5'-Trihydroxywogonin;Hapl…	JMIFIYIEXODVTO-UHFFFAOYSA-N,JMIFIYIEXODVTO-UHFFFAOYSA-N,JMIFIYIEXODVTO-UHFFFAOYSA-N,AHVKPVAYXFJAFV-UHFFFAOYSA-N,CFYMYCCYMJIYAB-UHFFFAOYSA-N,CFYMYCCYMJIYAB-UHFFFAOYSA-N,ZASFHSAGASJGRN-UHFFFAOYSA-N,ZASFHSAGASJGRN-UHFFFAOYSA-N,BDZXSHDKBKYQKJ-UHFFFAOYSA-N,DDVGNSDGGWHPQZ-UHFFFAOYSA-N,HKEQVXVLTOSXLQ-UHFFFAOYSA-N,XWTLYULBWZQAAZ-UHFFFAOYSA-N,RZOKLOALAAAKHW-UHFFFAOYSA-N,APUSTZNOWHEAEP-UHFFFAOYSA-N,NJNWJNS…	HMDB30802,C10118,LMPK12112986,HMDB33648,C12633,LMPK12112482,C04527,LMPK12113234,LMPK12112664,LMPK12112555,LMPK12112506,LMPK12112779,LMPK12112989,LMPK12112988,LMPK12112987,LMPK12112985,LMPK12112984,LMPK12112469,LMPK12111469,LMPK12111411,LMPK12113235,LMPK12113233,LMPK12113232,LMPK12130077	annotated
52	355.042	675.4	53722.8	57394.5	55403	70827.8	90442.4	52545.1	52638.3	70492.3	58153.9	64886.3	150549	170445	146991	140057	178343	175897	147449	119031	108437	148933	positive	No Fragments	Patuletin;Patuletin;Patuletin;dIMP;2'-Deoxyinosine 5'-phosphate;4',5,6,7,8-Pentahydroxy-3'-methoxyflavone;Purine mononucleotide;Laricitrin;Laricitrin;Corniculatusin;Corniculatusin;Europetin;Myricetin 5-methyl ether;Mearnsetin;Annulatin;Quercetagetin 4'-methyl ether;Quercetagetin 3'-methyl ether;Quercetagetin 7-methyl ether;Allopatuletin;Quercetagetin 3-methyl ether;Pinomyricetin;5,7,8,3',4'-Penta…	JMIFIYIEXODVTO-UHFFFAOYSA-N,JMIFIYIEXODVTO-UHFFFAOYSA-N,JMIFIYIEXODVTO-UHFFFAOYSA-N,PHNGFPPXDJJADG-RRKCRQDMSA-N,PHNGFPPXDJJADG-RRKCRQDMSA-N,AHVKPVAYXFJAFV-UHFFFAOYSA-N,MCWDCZIDTUQRHK-FDDDBJFASA-N,CFYMYCCYMJIYAB-UHFFFAOYSA-N,CFYMYCCYMJIYAB-UHFFFAOYSA-N,ZASFHSAGASJGRN-UHFFFAOYSA-N,ZASFHSAGASJGRN-UHFFFAOYSA-N,BDZXSHDKBKYQKJ-UHFFFAOYSA-N,DDVGNSDGGWHPQZ-UHFFFAOYSA-N,HKEQVXVLTOSXLQ-UHFFFAOYSA-N,XWTLYUL…	HMDB30802,C10118,LMPK12112986,HMDB06555,C06196,HMDB33648,C05325,C12633,LMPK12112482,C04527,LMPK12113234,LMPK12112664,LMPK12112555,LMPK12112506,LMPK12112779,LMPK12112989,LMPK12112988,LMPK12112987,LMPK12112985,LMPK12112984,LMPK12112469,LMPK12111469,LMPK12111411,LMPK12113235,LMPK12113233,LMPK12113232,LMPK12130077	annotated
53	339.077	673.84	37454.4	38528.7	32405.8	47891.5	43363.1	42157.6	31370.8	61304.6	32579.4	25751.7	124559	98040	89547.6	72772.6	109068	149434	130694	55207.4	59806.4	103096	positive	No Fragments				annotated
54	207.998	675.64	43999.5	42888.5	43911.2	46755	63714.1	45818.4	49324.6	62466.1	53614.2	39885.8	99449.8	69736.6	66068.8	72150.3	76808.1	125770	97660.8	74131.7	74895.4	75782.5	positive	No Fragments	Phosphoserine;O-Phospho-L-serine;DL-O-Phosphoserine;O-Phospho-D-serine	BZQFBWGGLXLEPQ-REOHCLBHSA-N,BZQFBWGGLXLEPQ-REOHCLBHSA-N,BZQFBWGGLXLEPQ-UHFFFAOYSA-N,BZQFBWGGLXLEPQ-UWTATZPHSA-N	HMDB00272,C01005,HMDB01721,C02532	annotated
55	132.102	540.6	36580592	21972488	33535410	25921750	26718524	20715076	20895010	32774150	28989216	25656798	35144464	41537588	41689908	32148768	34243260	34326852	43713164	42691432	33864012	31262374	positive	Isoleucine (C6H13NO2) Prob = 51.5400000000	L-Alloisoleucine;L-Leucine;L-Leucine;L-Leucine;L-Isoleucine;L-Isoleucine;2S-Amino-3S-methylpentanoic acid;(±)-erythro-Isoleucine;Isoleucine;N-(2-Hydroxyethyl)-morpholine;Aminocaproic acid;6-Aminohexanoate;6-amino-hexanoic acid;L-Norleucine;L-Norleucine;2S-amino-hexanoic acid;1,1-Dimethoxyethane;3-Aminocaproic acid;N-methylvaline;6-Deoxyfagomine;2-Ethoxyethanol;2-Ethoxyethanol;1,3-Butanediol;1,3-B…	AGPKZVBTJJNPAG-UHNVWZDZSA-N,ROHFNLRQFUQHCH-YFKPBYRVSA-N,ROHFNLRQFUQHCH-YFKPBYRVSA-N,ROHFNLRQFUQHCH-YFKPBYRVSA-N,AGPKZVBTJJNPAG-WHFBIAKZSA-N,AGPKZVBTJJNPAG-WHFBIAKZSA-N,AGPKZVBTJJNPAG-WHFBIAKZSA-N,AGPKZVBTJJNPAG-UHFFFAOYSA-N,AGPKZVBTJJNPAG-UHFFFAOYSA-N,KKFDCBRMNNSAAW-UHFFFAOYSA-N,SLXKOJJOQWFEFD-UHFFFAOYSA-N,SLXKOJJOQWFEFD-UHFFFAOYSA-N,SLXKOJJOQWFEFD-UHFFFAOYSA-N,LRQKBLKVPFOOQJ-YFKPBYRVSA-N,LRQKBLK…	HMDB00557,HMDB00687,C00123,Stds1_9,HMDB00172,C00407,LMFA01100047,HMDB33923,C16434,HMDB60650,HMDB01901,C02378,LMFA01100035,HMDB01645,C01933,LMFA01100042,HMDB30061,HMDB29168,HMDB61716,HMDB36382,HMDB31213,C14687,HMDB31320,C20335,HMDB33007,C03044,HMDB13773,C01570,HMDB03640,HMDB62203,C16439,LMFA01100048,HMDB03156,C06418,C08263,C02486,C03046,C16647,C20657	identified+fragment
56	176.066	542.17	254984	147013	269503	220875	172277	141282	114173	243020	257704	180198	163924	301458	253337	239039	246983	197238	330489	259673	232120	253948	positive	Annotate in FrAnK				annotated
57	176.103	719.55	22291440	13978702	18445448	18161928	19149268	18201800	25076012	18310332	15752068	18277598	26340160	29731822	37856764	27496444	16055384	27694086	32192790	43147516	27584646	14927357	positive	L-Citrulline (C6H13N3O3) Prob = 78.2500000000	Citrulline;L-Citrulline;L-Citrulline;L-Canaline;L-Canaline;Argininic acid;N-Nitrosodiethanolamine	RHGKLRLOHDJJDR-BYPYZUCNSA-N,RHGKLRLOHDJJDR-BYPYZUCNSA-N,RHGKLRLOHDJJDR-BYPYZUCNSA-N,FQPGMQABJNQLLF-VKHMYHEASA-N,FQPGMQABJNQLLF-VKHMYHEASA-N,BMFMQGXDDJALKQ-BYPYZUCNSA-N,YFCDLVPYFMHRQZ-UHFFFAOYSA-N	HMDB00904,C00327,Stds1_28,HMDB12251,C08270,HMDB03148,C19278	identified+fragment
58	387.191	720.98	88242.5	62199.4	109163	88929.7	103719	93292.7	106030	103457	81017.2	71195.3	125397	186630	219222	164830	102550	141406	171797	246372	165180	108399	positive	No Fragments	Albomaculine;Aknadicine	OXFLPPXWFHSXSK-XNRPHZJLSA-N,KTRLYLXLXTXHPM-RBUKOAKNSA-N	C08515,C09325	annotated
59	200.103	719.42	97765.7	62261.9	99889.6	84334.1	87038.4	91401.3	146175	84044.5	70303.9	94044.9	137472	156710	178671	160531	82519.5	146371	186766	190502	130754	70960.3	positive	No Fragments	gamma-Glutamyl-beta-aminopropiononitrile;gamma-Glutamyl-beta-aminopropiononitrile;1-(Hydroxymethyl)-5,5-dimethyl-2,4-imidazolidinedione;4-Methylene-L-glutamine;5-Hydroxyectoine	VQPVVWAFTIFKDD-LURJTMIESA-N,VQPVVWAFTIFKDD-LURJTMIESA-N,SIQZJFKTROUNPI-UHFFFAOYSA-N,CEVQXWMPODOBRM-BYPYZUCNSA-N,KIIBBJKLKFTNQO-WHFBIAKZSA-N	HMDB60477,C06114,HMDB31670,C01109,C16432	annotated
60	316.995	717.66	16656.7	14462.6	35285.6	25761.5	32269.7	37737.7	51705.5	23683	54433.9	27072.5	97239.6	78763.5	67545.8	77144.4	38863.9	82245.4	75872.9	91319.4	79726.2	45589.2	positive	No Fragments	S-(4-Bromophenyl)-L-cysteine	JULKRQGCYVMHSB-QMMMGPOBSA-N	C03900	annotated
61	129.066	686.44	13754652	13140599	6082704	15996557	16035773	4280249	15635388	10921839	14368702	19881802	6613347	5016706	9233544	33917748	7542445	6471732	4931582	9535371	35680292	6.84904e+06	positive	Annotate in FrAnK	Dihydrothymine;5,6-Dihydrothymine;Squamolone;3-Isoxazolidinone;L-Cyclo(alanylglycyl);pyroglutamine;2-Aminoacrylic acid;Dehydroalanine;2-Oxazolidinone;Aminoacrylate;gamma-Amino-gamma-cyanobutanoate;4-amino-4-cyano-butanoic acid;alpha-Amino-gamma-cyanobutanoate;2-amino-4-cyano-butanoic acid	NBAKTGXDIBVZOO-UHFFFAOYSA-N,NBAKTGXDIBVZOO-UHFFFAOYSA-N,XYVMBSCIEDOIJQ-UHFFFAOYSA-N,QXDOFVVNXBGLKK-UHFFFAOYSA-N,ICCHEGCKVBMSTF-UHFFFAOYSA-N,NPWMTBZSRRLQNJ-UHFFFAOYSA-N,UQBOJOOOTLPNST-UHFFFAOYSA-N,UQBOJOOOTLPNST-UHFFFAOYSA-N,IZXIZTKNFFYFOF-UHFFFAOYSA-N,YTLYLLTVENPWFT-UPHRSURJSA-N,DXWQLTOXWVWMOH-UHFFFAOYSA-N,DXWQLTOXWVWMOH-UHFFFAOYSA-N,VZSTVUJXUYNIOQ-UHFFFAOYSA-N,VZSTVUJXUYNIOQ-UHFFFAOYSA-N	HMDB00079,C00906,HMDB29874,HMDB39426,HMDB31547,HMDB62558,HMDB03609,C02218,C06695,C20253,C05715,LMFA01100037,C05717,LMFA01100038	annotated
62	175.119	1173.57	10485959	17907816	5826392	18386388	13810791	21168566	20196630	19889612	23454018	20087690	4741092	419916	12236664	30540914	26826484	5.70665e+06	502619	13197500	30637690	23452744	positive	Arginine (C6H14N4O2) Prob = 97.3200000000	L-Arginine;L-Arginine;L-Arginine;D-Arginine;D-Arginine;Amino acid(Arg-)	ODKSFYDXXFIFQN-BYPYZUCNSA-N,ODKSFYDXXFIFQN-BYPYZUCNSA-N,ODKSFYDXXFIFQN-BYPYZUCNSA-N,ODKSFYDXXFIFQN-SCSAIBSYSA-N,ODKSFYDXXFIFQN-SCSAIBSYSA-N,ODKSFYDXXFIFQN-UHFFFAOYSA-N	HMDB00517,C00062,Stds1_30,HMDB03416,C00792,C02385	identified+fragment
63	386.207	1173.83	74703	152605	35030.8	145486	105526	217110	181897	172062	227218	160055	34156.9	NA	90239.7	312576	250664	38753.7	6443.11	99160.8	333794	207451	positive	No Fragments	Formoterol;Formoterol;Arformoterol	BPZSYCZIITTYBL-UHFFFAOYSA-N,BPZSYCZIITTYBL-UHFFFAOYSA-N,BPZSYCZIITTYBL-YJYMSZOUSA-N	HMDB15118,C07805,HMDB15399	annotated
64	237.081	1173.99	108545	145561	44526.1	121928	83005.5	120308	99798.5	98510.7	109567	90905	13886.5	NA	30448.2	82476.2	68520	9937.65	NA	38021.4	121364	105604	positive	No Fragments				annotated
65	254.093	1175.81	31009.3	52806.7	17951.9	49658.4	34926.2	58705.2	59073.2	51846.9	76881.5	75680	14113.8	NA	41838.3	110939	102848	16082.6	NA	40330.1	110281	73975	positive	No Fragments	Questiomycin A;2-Aminophenoxazin-3-one	RDJXPXHQENRCNG-UHFFFAOYSA-N,RDJXPXHQENRCNG-UHFFFAOYSA-N	HMDB30483,C02161	annotated
66	259.075	1174.12	21471.8	33786.1	15357.9	50151.5	39360.7	64875.9	56601.4	62246.8	66333.2	53359.9	9699.36	NA	27176.6	96743.5	67738.4	10077.6	NA	31058.1	69213.5	58992.9	positive	No Fragments	Tyramine-O-sulfate;Northienamycin	DYDUXGMDSXJQFT-UHFFFAOYSA-N,CORBMZCTOZNVHZ-PHDIDXHHSA-N	HMDB06409,C17369	annotated
67	179.09	1173.94	31865.3	45029.9	15426.4	54445.6	43383.9	58909	53716.6	53188.3	70843.5	55483.2	12439.8	NA	35714.3	82218.1	69914	15179	NA	33007	81789.3	62811.3	positive	No Fragments				annotated
68	241.065	1174	14963.8	32810.5	11173.3	41334.8	36284.1	49001.3	46875.9	45579.6	53491.4	31635.6	7261.18	NA	24261.7	64995.1	58396.1	9053.24	NA	22663.1	62163.6	34745.7	positive	No Fragments	Bentazone;S 1319	ZOMSMJKLGFBRBS-UHFFFAOYSA-N,AWWPNKWNJLNEKN-UHFFFAOYSA-N	C10965,C16880	annotated
69	343.045	1173.8	21591.8	33588.5	13069	34064.2	26216.9	35124.2	34065.1	37329.6	35449.4	26002.4	NA	NA	10787.6	27543.1	19476.7	NA	NA	8955.1	36539.8	23073.4	positive	No Fragments				annotated
70	132.102	560.86	25871750	14050295	22866744	17011056	18474318	14529213	13271891	19344872	18118048	14078963	19854116	25914182	29746346	19621972	23776766	21625720	25802546	28630866	21464868	22369784	positive	D-Alloisoleucine (C6H13NO2) Prob = 75.1600000000	L-Alloisoleucine;L-Leucine;L-Leucine;L-Leucine;L-Isoleucine;L-Isoleucine;2S-Amino-3S-methylpentanoic acid;L-isoleucine;(±)-erythro-Isoleucine;Isoleucine;N-(2-Hydroxyethyl)-morpholine;Aminocaproic acid;6-Aminohexanoate;6-amino-hexanoic acid;L-Norleucine;L-Norleucine;2S-amino-hexanoic acid;1,1-Dimethoxyethane;3-Aminocaproic acid;N-methylvaline;6-Deoxyfagomine;2-Ethoxyethanol;2-Ethoxyethanol;1,3-But…	AGPKZVBTJJNPAG-UHNVWZDZSA-N,ROHFNLRQFUQHCH-YFKPBYRVSA-N,ROHFNLRQFUQHCH-YFKPBYRVSA-N,ROHFNLRQFUQHCH-YFKPBYRVSA-N,AGPKZVBTJJNPAG-WHFBIAKZSA-N,AGPKZVBTJJNPAG-WHFBIAKZSA-N,AGPKZVBTJJNPAG-WHFBIAKZSA-N,AGPKZVBTJJNPAG-WHFBIAKZSA-N,AGPKZVBTJJNPAG-UHFFFAOYSA-N,AGPKZVBTJJNPAG-UHFFFAOYSA-N,KKFDCBRMNNSAAW-UHFFFAOYSA-N,SLXKOJJOQWFEFD-UHFFFAOYSA-N,SLXKOJJOQWFEFD-UHFFFAOYSA-N,SLXKOJJOQWFEFD-UHFFFAOYSA-N,LRQKBLK…	HMDB00557,HMDB00687,C00123,Stds1_9,HMDB00172,C00407,LMFA01100047,Stds2_17,HMDB33923,C16434,HMDB60650,HMDB01901,C02378,LMFA01100035,HMDB01645,C01933,LMFA01100042,HMDB30061,HMDB29168,HMDB61716,HMDB36382,HMDB31213,C14687,HMDB31320,C20335,HMDB33007,C03044,HMDB13773,C01570,HMDB03640,HMDB62203,C16439,LMFA01100048,HMDB03156,C06418,C08263,C02486,C03046,C16647,C20657	identified+fragment
71	343.19	554.69	198630	122820	133663	168205	142227	104245	101269	133744	160479	120745	173455	180850	195159	192615	189228	173779	172808	182907	128944	195072	positive	No Fragments	7-(4-Hydroxy-3-methoxyphenyl)-5-methoxy-1-phenyl-3-heptanone	XYIISUAVSYEQLI-UHFFFAOYSA-N	HMDB29525	annotated
72	124.039	436.77	486676	612046	477017	683169	463823	598104	470795	528134	400985	303793	915010	27486492	5.13578e+06	554676	8431176	825176	29681032	5.09382e+06	408696	8056373	positive	Isonicotinic acid (C6H5NO2) Prob = 98.9700000000	Isonicotinic acid;Isonicotinic acid;Isonicotinic acid;Nicotinic acid;Nicotinate;Picolinic acid;Picolinic acid;Nitrobenzene;Nitrobenzene;2-Hydroxy-4-imino-2,5-cyclohexadienone;Nicotinate	TWBYWOBDOCUKOW-UHFFFAOYSA-N,TWBYWOBDOCUKOW-UHFFFAOYSA-N,TWBYWOBDOCUKOW-UHFFFAOYSA-N,PVNIIMVLHYAWGP-UHFFFAOYSA-N,PVNIIMVLHYAWGP-UHFFFAOYSA-N,SIOXPEMLGUPBBT-UHFFFAOYSA-N,SIOXPEMLGUPBBT-UHFFFAOYSA-N,LQNUZADURLCDLV-UHFFFAOYSA-N,LQNUZADURLCDLV-UHFFFAOYSA-N,FYWMPJHTFWPBOS-UHFFFAOYSA-N,PVNIIMVLHYAWGP-UHFFFAOYSA-M	HMDB60665,C07446,Stds3_2,HMDB01488,C00253,HMDB02243,C10164,HMDB41950,C06813,HMDB31713,Stds1_3	identified+fragment
73	305.086	439.63	37947.8	40376.3	49467.8	93438.6	77838.3	41505.3	77346.4	48706.3	82845	30410.6	84168.8	210484	200975	121612	157514	91895.4	267922	199524	117992	130403	positive	No Fragments	1-Methylinosine;8-Oxocoformycin	WJNGQIYEQLPJMN-IOSLPCCCSA-N,PICFAMQFTUCMDC-PNHWDRBUSA-N	HMDB02721,C02243	annotated
74	496.34	228.27	27076718	22438788	21438812	19042604	16051066	23368508	15538300	25711340	17825952	14791028	15494813	4837982	9345997	10180286	10596211	15454715	4.56947e+06	8455982	10026116	9430070	positive	Annotate in FrAnK	LysoPC(16:0);PC(16:0/0:0);Rockogenin;23S,25,26-Trihydroxyvitamin D3;Neochlorogenin;3 beta,7 alpha-Dihydroxy-5-cholestenoate;24-Hydroxycalcitriol;calcitetrol;Docosa-4,7,10,13,16-pentaenoyl carnitine;23-Acetoxysoladulcidine;Clupanodonyl carnitine;3alpha,7beta-dihydroxy-5beta-cholest-24-en-26-oic Acid;3alpha,7beta-Dihydroxy-5beta-cholest-24-en-26-oic acid;4-cholesten-7α,12α,24-triol-3-one;7alpha,12a…	ASWBNKHCZGQVJV-HSZRJFAPSA-N,ASWBNKHCZGQVJV-HSZRJFAPSA-N,BQNMOLSYHYSCMS-UHFFFAOYSA-N,GDIBDBUYVICGLY-SAJDXCSNSA-N,PZNPHSFXILSZTM-UHFFFAOYSA-N,GYJSAWZGYQXRBS-BJGNZVHYSA-N,WFZKUWGUJVKMHC-UKBUZQLGSA-N,WFZKUWGUJVKMHC-UKBUZQLGSA-N,KRXOUZZWQXTUIB-IDERWEGCSA-N,HQJSCXYJQVACQR-UHFFFAOYSA-N,AOSDFVDGMYPTHD-NQXOOMTHSA-N,VEEPNZJORQZZNC-FLTYDXKWSA-N,VEEPNZJORQZZNC-FLTYDXKWSA-N,JZKUXZQOULZTIJ-GZQVFMGISA-N,JZKUXZQ…	HMDB10382,LMGP01050018,HMDB33769,HMDB60134,HMDB30702,HMDB12454,HMDB06228,LMST03020686,HMDB06321,HMDB31402,HMDB06496,HMDB62712,LMST04030142,HMDB62399,LMST04030171,HMDB62400,LMST04030158,HMDB62686,LMST03020292,HMDB62211,C17335,C08899,LMST01080010,C18231,C17003,C16494,LMST04030059,LMST04030060,LMST04030132,LMST04030148,LMST04030143,LMST04030105,LMGP01020019,LMGP01050074,LMGP01050113,LMST01010318,LMS…	annotated
75	520.34	224.45	16607684	9304230	16754978	10600006	11485896	12810987	6347490	19168492	8834822	6.9033e+06	8.3599e+06	1340523	8.00388e+06	8779969	3.74529e+06	7987877	1.27043e+06	7424480	8731042	3.26974e+06	positive	Annotate in FrAnK	LysoPC(18:2(9Z,12Z));PC(18:2(9Z,12Z)/0:0);2-linoleoyl-sn-glycero-3-phosphocholine;Callystatin A;1alpha-hydroxy-18-(5-hydroxy-5-methyl-3-hexynyloxy)-23,24,25,26,27-pentanorvitamin D3 / 1alpha-hydroxy-18-(5-hydroxy-5-methyl-3-hexynyloxy)-23,24,25,26,27-pentanorcholecalciferol;1alpha-hydroxy-18-(5-hydroxy-5-methyl-2-hexynyloxy)-23,24,25,26,27-pentanorvitamin D3 / 1alpha-hydroxy-18-(5-hydroxy-5-methy…	SPJFYYJXNPEZDW-FTJOPAKQSA-N,SPJFYYJXNPEZDW-FTJOPAKQSA-N,LSUXCWJOIAWGOU-FZVXUVPBSA-N,QPJTWGLLJWBDQW-KMMMXHTBSA-N,HFSILROUTYIQKM-LTNBWTJJSA-N,VCLPJMLQLXISEJ-LTNBWTJJSA-N,KTOLWQCZNYCQTO-SHAFGOBASA-N,FQQBBMUNHBMJPB-QEYQUZSWSA-N,CLDXAAPENVNFAW-JRMAHNDFSA-N,ULVPOFJOULFKJV-CPVFFCQCSA-N,ULVPOFJOULFKJV-KXMXVMHSSA-N,QTQPODIWHQDUFX-NZTAYOLOSA-N,QTQPODIWHQDUFX-LOIPRMGTSA-N,CCQDDFQSXHNPBD-DZNVSCBGSA-N	HMDB10386,LMGP01050035,HMDB62711,C16891,LMST03020594,LMST03020593,LMST01040191,LMST01040192,LMGP01050034,LMST03020400,LMST03020401,LMST03020398,LMST03020399,LMST01100012	annotated
76	701.559	198.67	715632	559658	545398	455071	479174	605136	517001	746790	579457	593921	587501	349115	465104	497433	567361	535809	317722	478231	482754	514766	positive	Annotate in FrAnK	PE-Cer(d16:2(4E,6E)/21:0);PE-Cer(d15:2(4E,6E)/22:0);PE-Cer(d14:2(4E,6E)/23:0);SM(d18:2/16:0);SM(d18:1/16:1);SM(d16:1/18:1)	SJGKHYGTBPRKCL-IGUKYYCESA-N,LNPPDKAZAYXFKF-IGUKYYCESA-N,GHOYZKFJGQWFEZ-IGUKYYCESA-N,YLWSJLLZUHSIEA-CKSUKHGVSA-N,OAHFTKWSJGVMTG-MBIABJCFSA-N,QQFVICUNTBNUKN-QQRIYSRRSA-N	LMSP03020057,LMSP03020045,LMSP03020041,LMSP03010090,LMSP03010041,LMSP03010040	annotated
77	571.359	209.48	419016	501704	355892	313593	313473	313686	398365	456294	407412	398355	93987.8	25858.2	167285	268162	88572.4	101802	27348.1	163152	280049	74523.8	positive	No Fragments				annotated
78	991.673	229.27	340610	284424	233722	232022	162857	325632	169918	334392	230114	186095	157201	NA	63909.2	81442.4	111001	114234	NA	53950.2	73794.1	76883.4	positive	No Fragments				annotated
79	707.427	238.03	167153	138828	112104	159329	159908	164289	118789	140346	128712	132554	123989	40905.8	104335	88966.7	115792	95855.9	35968.4	101811	97200.7	112859	positive	No Fragments				annotated
80	574.317	242.39	115179	114277	99849.8	105418	89971.2	104849	74224.3	102528	83827	98814.5	78881.8	42608.5	84094	71781.5	83498.6	79618.3	43868.6	79912.2	78892.9	92870.3	positive	No Fragments	Triamcinolone hexacetonide	TZIZWYVVGLXXFV-FLRHRWPCSA-N	C08185	annotated
81	735.459	227.76	108863	107623	90132	113894	92128	94149.2	103953	92052.3	96403.5	76716.9	79078.2	49644.5	50749.8	44730.8	52558.2	80808.2	38166.4	44898.8	50221.7	52630.4	positive	No Fragments	19'-Hexanoyloxymytiloxanthin;Hydroxychlorobactene glucoside;OH-Chlorobactene glucoside;19'-Hexanoyloxyisomytiloxanthin	LIBOJHYHDLWKKI-ZOKYUFNTSA-N,GYOAOIUWKMSJGW-SAGFKILGSA-N,GYOAOIUWKMSJGW-QOGNVQSXSA-N,LIBOJHYHDLWKKI-XFTVYCRLSA-N	HMDB37045,C15914,LMPR01070166,LMPR01070058	annotated
82	602.348	234.93	70422.8	88237.4	74117.9	87059.1	67113.2	60225.6	63604.8	67290.5	55671	65937.7	58679.9	40395.9	33379	34330.5	36799.8	59241.2	38473.4	35657.7	50491	40365.2	positive	No Fragments	Lolitrem K	MOSFIJXAXDLOML-UHFFFAOYSA-N	C20533	annotated
83	146.118	616.16	4329796	8950754	3.26904e+06	5.11566e+06	4226107	3174495	3.86941e+06	4136214	5.32158e+06	6660021	22121452	8830015	23695606	8599764	11059876	23148668	9002285	24456058	8710846	10758754	positive	g-Butyrobetaine (C7H15NO2) Prob = 98.8600000000	3-Dehydroxycarnitine;2-amino-heptanoic acid;2R-aminoheptanoic acid;2S-aminoheptanoic acid;4-Trimethylammoniobutanoate	JHPNVNIEXXLNTR-UHFFFAOYSA-N,RDFMDVXONNIGBC-UHFFFAOYSA-N,RDFMDVXONNIGBC-ZCFIWIBFSA-N,RDFMDVXONNIGBC-LURJTMIESA-N,JHPNVNIEXXLNTR-UHFFFAOYSA-O	HMDB06831,LMFA01100015,LMFA01100013,LMFA01100014,Stds2_23	identified+fragment
84	786.6	175.12	20423018	14452042	22984424	10578325	15902893	19640284	14485368	23629048	13248076	7.55583e+06	15410106	15372105	10510320	16247986	13669681	14436466	15594143	10822934	15177226	11415445	positive	No Fragments	PC(18:1(9Z)/18:1(9Z)) ;DG(22:1n9/0:0/22:6n3);DG(22:2n6/0:0/22:5n6);DG(22:2n6/0:0/22:5n3);PC(20:2(11Z,14Z)/16:0);PC(20:2(11Z,14Z)/16:0);PC(22:1(13Z)/14:1(9Z));PC(22:1(13Z)/14:1(9Z));PC(22:2(13Z,16Z)/14:0);PC(22:2(13Z,16Z)/14:0);PC(16:1(9Z)/20:1(11Z));PC(16:1(9Z)/20:1(11Z));PC(18:0/18:2(9Z,12Z));PC(18:0/18:2(9Z,12Z));PC(18:1(11Z)/18:1(9Z));PC(18:1(11Z)/18:1(9Z));PC(18:1(11Z)/18:1(11Z));PC(18:1(11Z)…	SNKAWJBJQDLSFF-YEUCEMRASA-N,HDSRFVNGRONZRB-SMZPACEQSA-N,XNVMOKIGBVYLEC-QOFWSNICSA-N,RWDUUCQUZXPLEG-BHKPNDMTSA-N,JCABAGPMEUGRDK-UXSLIEDSSA-N,JCABAGPMEUGRDK-UXSLIEDSSA-N,CYQUGAJGPGKDFF-MHJIJCEHSA-N,CYQUGAJGPGKDFF-MHJIJCEHSA-N,POKOLAWNECNRHW-JHHJWKSXSA-N,POKOLAWNECNRHW-JHHJWKSXSA-N,RPEHVLWFOYUNMD-NPCYKUJHSA-N,RPEHVLWFOYUNMD-NPCYKUJHSA-N,FORFDCPQKJHEBF-VPUSDGANSA-N,FORFDCPQKJHEBF-VPUSDGANSA-N,FOECFSI…	HMDB00593,HMDB56266,HMDB56344,HMDB56349,HMDB08331,LMGP01011841,HMDB08559,LMGP01012219,HMDB08590,LMGP01012037,HMDB08011,LMGP01011489,HMDB08039,LMGP01010768,HMDB08071,LMGP01012148,HMDB08070,LMGP01010841,HMDB08135,LMGP01010935,HMDB08103,LMGP01012163,HMDB08299,LMGP01011812,HMDB62690,LMGP01012164,LMGP01010890,HMDB07920,LMGP01012133,HMDB07979,LMGP01011469,HMDB07643,LMGL02010297,HMDB07671,LMGL02010299,H…	annotated
85	118.061	738.11	5.02466e+06	9979336	4999964	10519871	4066842	5.73402e+06	7555101	4.91989e+06	11403793	5277919	5.88921e+06	8617683	20673534	9893224	10235732	6192632	9496081	23462336	10669941	9682289	positive	No Fragments	Guanidoacetic acid;Guanidinoacetate;Hydroxyurea;Hydroxyurea;N-Nitroso-N-ethylurea	BPMFZUMJYQTVII-UHFFFAOYSA-N,BPMFZUMJYQTVII-UHFFFAOYSA-N,VSNHCAURESNICA-UHFFFAOYSA-N,VSNHCAURESNICA-UHFFFAOYSA-N,FUSGACRLAFQQRL-UHFFFAOYSA-N	HMDB00128,C00581,HMDB15140,C07044,C19178	annotated
86	329.149	735.39	26397	58147.3	39048.9	87796.1	30910.3	55195.1	60952.3	35866.2	93938	49341	62095.9	107521	236669	91569.8	103710	105656	125663	360721	112514	92664.8	positive	No Fragments	Dictyoquinazol B;Phenylalanyl-Tyrosine;Tyrosyl-Phenylalanine;(R,S)-Norlaudanosoline;Tetrahydropapaveroline;noroxymorphone;Pipermethystine;(R)-Norlaudanosoline;Brunsvigine;Lycorine;3'-Demethoxypiplartine;(S)-Norlaudanosoline;Hamayne;Nangustine;Pancracine;11-Hydroxyvittatine	ZPMNGXXERQAMJD-UHFFFAOYSA-N,FSXRLASFHBWESK-UHFFFAOYSA-N,CGWAPUBOXJWXMS-UHFFFAOYSA-N,ABXZOXDTHTTZJW-UHFFFAOYSA-N,ABXZOXDTHTTZJW-UHFFFAOYSA-N,HLMSIZPQBSYUNL-IPOQPSJVSA-N,JLNNQCUATONMIT-UHFFFAOYSA-N,ABXZOXDTHTTZJW-GFCCVEGCSA-N,JKZMYBLUKAMPKM-XDQVBPFNSA-N,XGVJWXAYKUHDOO-DANNLKNASA-N,GZWWKXIXYHBDDX-VQHVLOKHSA-N,ABXZOXDTHTTZJW-LBPRGKRZSA-N,KWAOMPWGIIXDPH-MVWHLILJSA-N,SZJIAQIHDKIFGC-NOXHYTERSA-N,JKZMYBL…	HMDB40441,HMDB29007,HMDB29112,HMDB12486,C06350,HMDB61073,HMDB33486,C06351,C08519,C08532,C10444,C02916,C12164,C12185,C12186,C12194	annotated
87	144.102	534.86	4.24341e+06	3.03332e+06	2.38462e+06	3.63624e+06	4.19956e+06	5082630	5.37791e+06	2950019	1.65146e+06	2.83632e+06	22961242	5.75022e+06	9124619	3.53236e+06	4.83211e+06	21526230	6.24406e+06	9480548	3639291	4.16525e+06	positive	Annotate in FrAnK	Valeric acid;Pentanoate;Valeric acid;Propyl acetate;Isovaleric acid;3-Methylbutanoic acid;Isovaleric acid;3beta,6beta-Dihydroxynortropane;Proline betaine;Stachydrine;(S)-2-Methylbutanoic acid;Methyl butyrate;Methyl butyrate;1-Hydroxy-2-pentanone;Butyl formate;Tetrahydro-2-methyl-3-furanol;L-2-Amino-3-methylenehexanoic acid;Ethyl propionate;ethyl propionate;2,4-Dimethyl-1,3-dioxolane;Ethylene oxid…	NQPDZGIKBAWPEJ-UHFFFAOYSA-N,NQPDZGIKBAWPEJ-UHFFFAOYSA-N,NQPDZGIKBAWPEJ-UHFFFAOYSA-N,YKYONYBAUNKHLG-UHFFFAOYSA-N,GWYFCOCPABKNJV-UHFFFAOYSA-N,GWYFCOCPABKNJV-UHFFFAOYSA-N,GWYFCOCPABKNJV-UHFFFAOYSA-N,MVUIPZFMWQBRCM-UHFFFAOYSA-N,CMUNUTVVOOHQPW-LURJTMIESA-N,CMUNUTVVOOHQPW-LURJTMIESA-N,WLAMNBDJUVNPJU-BYPYZUCNSA-N,UUIQMZJEGPQKFD-UHFFFAOYSA-N,UUIQMZJEGPQKFD-UHFFFAOYSA-N,WOVLKKLXYZJMSN-UHFFFAOYSA-N,NMJJFJN…	HMDB00892,C00803,LMFA01010005,HMDB34237,HMDB00718,C08262,LMFA01020181,HMDB38949,HMDB04827,C10172,HMDB33742,HMDB33890,LMFA07010528,HMDB59678,HMDB40575,HMDB39799,HMDB30410,HMDB30058,LMFA07010411,HMDB32230,HMDB32263,HMDB41992,LMFA01020073,HMDB02176,C18319,LMFA01020072,HMDB31175,HMDB31241,HMDB31249,HMDB31247,HMDB31516,LMFA12000022,C04114,LMFA12000066,LMFA12000015	annotated
88	248.149	539.29	250625	253995	228110	240062	126346	59413.2	130620	210838	390028	343408	12467540	728978	6753139	1.47396e+06	2.1472e+06	12219643	756341	7.08584e+06	1334437	1.84226e+06	positive	Annotate in FrAnK	(R)-3-hydroxybutyrylcarnitine;Hydroxybutyrylcarnitine	UEFRDQSMQXDWTO-YGPZHTELSA-N,UEFRDQSMQXDWTO-GKAPJAKFSA-N	HMDB62735,HMDB13127	annotated
89	120.081	518.7	10142536	8694153	10537470	8339080	9629908	7391700	6307319	10568728	9340101	10397957	17523076	21187328	16078157	13912885	13180159	17652562	21450844	17307492	15257313	11302163	positive	No Fragments	Benzene;Benzene	UHOVQNZJYSORNB-UHFFFAOYSA-N,MOSFIJXAXDLOML-UHFFFAOYSA-N	HMDB01505,C01407	annotated
90	210.05	517.27	254397	284086	314158	274585	286928	212810	234502	323597	285125	315957	388332	562263	447019	454580	350778	376651	509766	545029	496755	363155	positive	Annotate in FrAnK				annotated
91	144.081	518.29	149048	134034	164116	113877	121697	114563	72014.4	144422	138727	190041	239282	333101	258001	178034	166048	233493	296324	230567	183089	144136	positive	No Fragments	2-Aminonaphthalene;2-Naphthylamine;6-Methylquinoline;Quinaldine;1-Naphthylamine	JBIJLHTVPXGSAM-UHFFFAOYSA-N,JBIJLHTVPXGSAM-UHFFFAOYSA-N,LUYISICIYVKBTA-UHFFFAOYSA-N,SMUQFGGVLNAIOZ-UHFFFAOYSA-N,RUFPHBVGCFYCNW-UHFFFAOYSA-N	HMDB41802,C02227,HMDB33115,HMDB42004,C14790	annotated
92	131.049	518.82	103464	101586	120477	85377	114191	70162.2	78113.7	93184.5	100653	136037	171505	239369	176593	151189	126558	209799	189951	217584	149306	98113.8	positive	No Fragments				annotated
93	149.06	518.64	84510.4	96136.6	138745	116649	93174.5	98824.7	73366	100728	106799	102186	201461	234500	173784	158685	150726	220344	217430	171750	145211	127351	positive	No Fragments	trans-Cinnamic acid;Cinnamic acid;trans-Cinnamate;Cinnamic acid;1-Phenyl-1,2-propanedione;Pyruvophenone;(E)-3-(4-Hydroxyphenyl)-2-propenal;4-Hydroxycinnamyl aldehyde;3,4-Dihydro-2H-1-benzopyran-2-one;Dihydrocoumarin;(E)-3-(2-Hydroxyphenyl)-2-propenal;Di-2-furanylmethane;3-Isochromanone;3-Hydroxy-1-indanone	WBYWAXJHAXSJNI-VOTSOKGWSA-N,WBYWAXJHAXSJNI-VOTSOKGWSA-N,WBYWAXJHAXSJNI-VOTSOKGWSA-N,WBYWAXJHAXSJNI-SREVYHEPSA-N,BVQVLAIMHVDZEL-UHFFFAOYSA-N,BVQVLAIMHVDZEL-UHFFFAOYSA-N,CJXMVKYNVIGQBS-OWOJBTEDSA-N,CJXMVKYNVIGQBS-OWOJBTEDSA-N,VMUXSMXIQBNMGZ-UHFFFAOYSA-N,VMUXSMXIQBNMGZ-UHFFFAOYSA-N,BSDNZCQPDVTDET-HWKANZROSA-N,YHGNXEIQSHICNK-UHFFFAOYSA-N,ILHLUZUMRJQEAH-UHFFFAOYSA-N,UOBZGMJWBBQSLX-UHFFFAOYSA-N	HMDB00930,C10438,C00423,HMDB00567,HMDB35243,C17268,HMDB40986,C05608,HMDB36626,C02274,HMDB31725,HMDB32947,C07728,C07720	annotated
94	190.086	518.89	52804.5	49685.6	48337.6	54955.1	54875.8	35309.2	35467.9	47653.8	56516.5	49514.3	72755.1	87642.1	77210.1	83386.8	56958.8	106853	110228	89471.6	83567.8	69304.3	positive	No Fragments	trans-Cinnamic acid;Cinnamic acid;trans-Cinnamate;Cinnamic acid;Phensuximide;Phensuximide;1-Phenyl-1,2-propanedione;Pyruvophenone;(E)-3-(4-Hydroxyphenyl)-2-propenal;4-Hydroxycinnamyl aldehyde;Indole-3-methyl acetate;3,4-Dihydro-2H-1-benzopyran-2-one;Dihydrocoumarin;3-Indolepropionic acid;(E)-3-(2-Hydroxyphenyl)-2-propenal;Di-2-furanylmethane;3-Isochromanone;3-Hydroxy-1-indanone;6,7-Dimethoxyisoqu…	WBYWAXJHAXSJNI-VOTSOKGWSA-N,WBYWAXJHAXSJNI-VOTSOKGWSA-N,WBYWAXJHAXSJNI-VOTSOKGWSA-N,WBYWAXJHAXSJNI-SREVYHEPSA-N,WLWFNJKHKGIJNW-UHFFFAOYSA-N,WLWFNJKHKGIJNW-UHFFFAOYSA-N,BVQVLAIMHVDZEL-UHFFFAOYSA-N,BVQVLAIMHVDZEL-UHFFFAOYSA-N,CJXMVKYNVIGQBS-OWOJBTEDSA-N,CJXMVKYNVIGQBS-OWOJBTEDSA-N,KTHADMDGDNYQRX-UHFFFAOYSA-N,VMUXSMXIQBNMGZ-UHFFFAOYSA-N,VMUXSMXIQBNMGZ-UHFFFAOYSA-N,GOLXRNDWAUTYKT-UHFFFAOYSA-N,BSDNZCQ…	HMDB00930,C10438,C00423,HMDB00567,HMDB14970,C07437,HMDB35243,C17268,HMDB40986,C05608,HMDB29738,HMDB36626,C02274,HMDB02302,HMDB31725,HMDB32947,C07728,C07720,C09348,C12345,C20635	annotated
95	152.057	634.21	1.42799e+06	647628	772657	979656	570802	871084	1.42732e+06	1.47307e+06	1280812	1.27186e+06	3.65896e+06	17834798	13696989	4933258	7.74433e+06	3634846	19255590	13760661	5325164	7.38504e+06	positive	Annotate in FrAnK	2-Hydroxyadenine;8-Hydroxyadenine;Guanine;Guanine;Guanine	DRAVOWXCEBXPTN-UHFFFAOYSA-N,RGKBRPAAQSHTED-UHFFFAOYSA-N,UYTPUPDQBNUYGX-UHFFFAOYSA-N,UYTPUPDQBNUYGX-UHFFFAOYSA-N,UYTPUPDQBNUYGX-UHFFFAOYSA-N	HMDB00403,HMDB00542,HMDB00132,C00242,Stds1_16	identified
96	332.095	628.64	26977.4	67422.7	55360	57062.9	71221.1	66068.3	73318.8	62945.5	35429.8	71760.7	207472	375858	356143	82605.3	196830	206142	451116	394147	101898	164241	positive	No Fragments	3-Deoxy-D-glycero-D-galacto-2-nonulosonic acid;N-Acetyl-a-neuraminic acid;N-Acetyl-alpha-neuraminate;N-Acetylneuraminic acid;N-Acetyl-beta-neuraminate;2-O-(alpha-D-Glucopyranosyl)-D-glycerate;2(alpha-D-Mannosyl)-D-glycerate;N-Acetylneuraminate;O-Acetylneuraminic acid	FQHUAUMYHAJTDH-IMSDGWMTSA-N,SQVRNKJHWKZAKO-YRMXFSIDSA-N,SQVRNKJHWKZAKO-YRMXFSIDSA-N,SQVRNKJHWKZAKO-PFQGKNLYSA-N,SQVRNKJHWKZAKO-PFQGKNLYSA-N,DDXCFDOPXBPUJC-CECBSOHTSA-N,DDXCFDOPXBPUJC-SAYMMRJXSA-N,SQVRNKJHWKZAKO-LUWBGTNYSA-N,BJOZNDRNJJZHPZ-LUWBGTNYSA-N	HMDB00425,HMDB00773,C19909,HMDB00230,C19910,C19792,C11544,C00270,C03525	annotated
97	385.127	633.48	44959.6	25357.3	48442.2	40402.1	16881.2	29611.9	31888.3	48970.3	42515	37793.3	85218	373542	268388	156403	247396	96858.6	426126	323966	187777	253151	positive	No Fragments	Nepetaside;2',8-Dihydroxy-3',4',5',7-tetramethoxyflavan;Glucosyl 6-hydroxy-2,6-dimethyl-2E,7-octadienoate;Gibberellin A21;Gibberellin A87;Diosbulbin C;Gibberellin A93;(1R,3S,4S,6R)-6,9-Dihydroxyfenchone 6-O-b-D-glucoside;(1S,3R,4R)-8,10-Dihydroxyfenchone 10-O-b-D-glucoside;Gibberellin A8-catabolite;Gibberellin A8-catabolite;Vernolide;Nagilactone C;(3S)-3',7-dihydroxy-2',4',5',8-tetramethoxyisofla…	CUIDBUWFCFYEPL-UHFFFAOYSA-N,XVWADHIDSZCAFC-UHFFFAOYSA-N,IVWJMPAYYVHQPT-TWGQIWQCSA-N,HILUWRPVFKJTAD-UHFFFAOYSA-N,DBCALXGMWSCZIP-UHFFFAOYSA-N,UYALWPKCIMKALF-UHFFFAOYSA-N,GHWOQFZWXKNOMS-UHFFFAOYSA-N,QZAWDTYMSDWVFW-UHFFFAOYSA-N,VOSKDOKSPQKSPY-UHFFFAOYSA-N,NAOFYNMJUGRAFS-UWSJOQIXSA-N,NAOFYNMJUGRAFS-UWSJOQIXSA-N,ZGXVZQZFVYSUDU-ULYHCOEVSA-N,DGNOPGIIPQKNHD-PAFIYYKWSA-N,WLBRDEZXTKMHFM-LLVKDONJSA-N,BYLATFG…	HMDB38149,HMDB33905,HMDB35822,HMDB35050,HMDB39239,HMDB36778,HMDB31366,HMDB33222,HMDB33223,C11870,LMPR0104170027,C09583,C09138,LMPK12080002,LMPK12080044	annotated
98	274.092	626.74	72917	120836	96413	93826.4	70328.1	65416.5	90821.3	69866	88029.6	162781	224793	261737	236788	97333.3	154442	182598	250621	277097	99316.2	121556	positive	No Fragments	Deoxyadenosine;Deoxyadenosine;5'-Deoxyadenosine;5'-Deoxyadenosine;1,3,9-Trimethyluric acid;1,3,7-Trimethyluric acid;1,3,7-Trimethyluric acid;Cordycepin;3-Oxohexobarbital	OLXZPDWKRNYJJZ-RRKCRQDMSA-N,OLXZPDWKRNYJJZ-RRKCRQDMSA-N,XGYIMTFOTBMPFP-KQYNXXCUSA-N,XGYIMTFOTBMPFP-KQYNXXCUSA-N,CWENCZHQIWXCCA-UHFFFAOYSA-N,BYXCFUMGEBZDDI-UHFFFAOYSA-N,BYXCFUMGEBZDDI-UHFFFAOYSA-N,OFEZSBMBBKLLBJ-BAJZRUMYSA-N,QRBUUDMCIOVDKY-UHFFFAOYSA-N	HMDB00101,C00559,HMDB01983,C05198,HMDB36431,HMDB02123,C16361,C08431,C02517	annotated
99	130.086	603.57	1.25944e+06	939494	1.5837e+06	1.577e+06	986518	1.2809e+06	582043	1.89621e+06	1.36715e+06	855737	2909355	16445301	1.08031e+06	1.15259e+06	661167	2880393	18632120	1.1388e+06	1.44396e+06	736664	positive	Annotate in FrAnK	L-Pipecolic acid;L-Pipecolate;Butyric acid;Butanoic acid;Butyric acid;Pipecolic acid;N4-Acetylaminobutanal;N4-Acetylaminobutanal;3-Acetamidobutanal;Isobutyric acid;2-Methylpropanoate;Isobutyric acid;Isopropyl formate;Vigabatrin;Vigabatrin;Propyl formate;D-Pipecolic acid;L-trans-4-Methyl-2-pyrrolidinecarboxylic acid;2-Pyrrolidineacetic acid;Methyl propionate;formyl propionate;Ethyl acetate;Ethyl a…	HXEACLLIILLPRG-YFKPBYRVSA-N,HXEACLLIILLPRG-YFKPBYRVSA-N,FERIUCNNQQJTOY-UHFFFAOYSA-N,FERIUCNNQQJTOY-UHFFFAOYSA-N,FERIUCNNQQJTOY-UHFFFAOYSA-N,HXEACLLIILLPRG-UHFFFAOYSA-N,DDSLGZOYEPKPSJ-UHFFFAOYSA-N,DDSLGZOYEPKPSJ-UHFFFAOYSA-N,SOYLQPBXNGCSNB-UHFFFAOYSA-N,KQNPFQTWMSNSAP-UHFFFAOYSA-N,KQNPFQTWMSNSAP-UHFFFAOYSA-N,KQNPFQTWMSNSAP-UHFFFAOYSA-N,RMOUBSOVHSONPZ-UHFFFAOYSA-N,PJDFLNIOAUIZSL-UHFFFAOYSA-N,PJDFLNI…	HMDB00716,C00408,HMDB00039,C00246,LMFA01010004,HMDB00070,HMDB04226,C05936,HMDB59649,HMDB01873,C02632,LMFA01020071,HMDB40579,HMDB15212,C07500,HMDB40253,HMDB05960,HMDB29435,HMDB29444,HMDB30062,LMFA07010410,HMDB31217,C00849,HMDB31507,HMDB62225,C03969,HMDB03243,C00466,LMFA12000020,C00810,LMFA12000064,C01769,C13696,C14440	annotated
100	758.569	175.76	16348247	10473838	13888202	6292576	10156790	17223424	7.90331e+06	18355400	8620617	6.3803e+06	12287705	8771147	11251492	11431608	15848082	11236533	9095502	11380460	10332100	13403270	positive	No Fragments	PE-NMe(18:1(9Z)/18:1(9Z));PE-NMe(18:1(9Z)/18:1(9Z));PE(22:2(13Z,16Z)/15:0);PE(22:2(13Z,16Z)/15:0);PE(15:0/22:2(13Z,16Z));PE(15:0/22:2(13Z,16Z));DG(20:3n9/0:0/22:4n6);DG(20:1n9/0:0/22:6n3);DG(20:2(11Z,14Z)/22:5(7Z,10Z,13Z,16Z,19Z)/0:0);DG(20:2(11Z,14Z)/22:5(7Z,10Z,13Z,16Z,19Z)/0:0)[iso2];DG(20:2(11Z,14Z)/22:5(4Z,7Z,10Z,13Z,16Z)/0:0);DG(20:1(11Z)/22:6(4Z,7Z,10Z,13Z,16Z,19Z)/0:0);DG(20:1(11Z)/22:6(4…	LPXFOQGBESUDAX-NLEYBKGJSA-N,LPXFOQGBESUDAX-NLEYBKGJSA-N,KXVQBSORIXQSRP-UQZFHPPLSA-N,KXVQBSORIXQSRP-UQZFHPPLSA-N,ZHZTYDTVUSPVLX-UQZFHPPLSA-N,ZHZTYDTVUSPVLX-UQZFHPPLSA-N,YPPVKMCWNOTHQA-KGNRGHNXSA-N,KJMQVHBAQZZQIE-LJHHLTENSA-N,PHEAPUPNQBRDGI-ZUOQLFCRSA-N,PHEAPUPNQBRDGI-ZUOQLFCRSA-N,DUHDCLLOYPIOGP-NACBIEJTSA-N,DRIFQOGOCCKIPC-SEGWQOHBSA-N,DRIFQOGOCCKIPC-SEGWQOHBSA-N,IFKJKLZCVKHINU-NUTJIUMRSA-N,UFQWVBN…	HMDB10565,LMGP02010338,HMDB09549,LMGP02011075,HMDB08909,LMGP02010471,HMDB56243,HMDB56233,HMDB07439,LMGL02010263,HMDB07438,HMDB07411,LMGL02010264,HMDB56348,HMDB56324,HMDB08328,LMGP01011837,HMDB08005,LMGP01010688,HMDB08004,LMGP01010687,HMDB08068,LMGP01012147,HMDB08133,LMGP01010932,HMDB08101,LMGP01010887,HMDB08296,LMGP01011808,HMDB07912,LMGP01011398,HMDB07973,LMGP01010594,HMDB07466,HMDB07495,LMGL020…	annotated
101	782.569	175.41	3772512	3.29461e+06	3.25708e+06	1.38669e+06	2.02101e+06	3.35464e+06	2.25585e+06	3.73866e+06	2.19636e+06	1.76909e+06	2.35869e+06	2.25724e+06	2.62808e+06	2820063	3268653	2.47751e+06	2.30908e+06	2.77475e+06	2.721e+06	2.6437e+06	positive	No Fragments	PE(22:1(13Z)/15:0);PE(15:0/22:1(13Z));DG(22:4n6/0:0/22:5n6);DG(22:4n6/0:0/22:5n3);PC(20:3(5Z,8Z,11Z)/16:1(9Z));PC(20:3(5Z,8Z,11Z)/16:1(9Z));PC(20:3(8Z,11Z,14Z)/16:1(9Z));PC(20:3(8Z,11Z,14Z)/16:1(9Z));PC(20:4(5Z,8Z,11Z,14Z)/16:0);PC(20:4(5Z,8Z,11Z,14Z)/16:0);PC(20:4(8Z,11Z,14Z,17Z)/16:0);PC(22:4(7Z,10Z,13Z,16Z)/14:0);PC(22:4(7Z,10Z,13Z,16Z)/14:0);PC(16:1(9Z)/20:3(8Z,11Z,14Z));PC(16:1(9Z)/20:3(8Z,1…	REDKBACMQCHVMH-LQOXNGKESA-N,MUWFEEOSXPAQIY-LQOXNGKESA-N,CLFIZKRELOFNQV-LAFANGLKSA-N,UOBZJTUXHMDYTP-ITOHUOIJSA-N,VRXRAEQYIWJLSH-OCTHSLKYSA-N,VRXRAEQYIWJLSH-OCTHSLKYSA-N,SMNBWWUNQGASFC-MLQXCARSSA-N,SMNBWWUNQGASFC-MLQXCARSSA-N,PUDHBQQGURLBGJ-IVFHWKNFSA-N,PUDHBQQGURLBGJ-IVFHWKNFSA-N,JWAPTBDWCHGPTG-HCYAGMRRSA-N,FHBLNLYBVANDFG-CCHOKCMJSA-N,FHBLNLYBVANDFG-CCHOKCMJSA-N,SCFKGVINVZBYAF-MLQXCARSSA-N,SCFKGVI…	HMDB09516,HMDB08908,HMDB56352,HMDB56357,HMDB08365,LMGP01012195,HMDB08398,LMGP01011873,HMDB08429,LMGP01011049,HMDB08462,HMDB08623,LMGP01012068,HMDB08014,LMGP01011491,HMDB08013,LMGP01012138,HMDB08003,LMGP01011483,HMDB08042,LMGP01010773,HMDB08035,LMGP01010744,HMDB08074,LMGP01012151,HMDB08073,LMGP01012150,HMDB08067,LMGP01012146,HMDB08138,LMGP01012169,LMGP01010937,HMDB08107,LMGP01010898,HMDB08106,LMGP…	annotated
102	156.102	599.81	2.01647e+06	2.86583e+06	1.72585e+06	4.12236e+06	4.08257e+06	1.18869e+06	4.26023e+06	946623	2103972	3.82078e+06	639297	463910	8786011	2084080	18344248	607381	488589	9134128	2297336	17558602	positive	Annotate in FrAnK	trans-Hex-2-enoic acid;Isohydrosorbic acid;Delta-Hexanolactone;epsilon-Caprolactone;epsilon-Caprolactone;Ethyl crotonate;Methyl 4-pentenoate;Arecoline;Arecoline;Allyl propionate;Dihydro-4,4-dimethyl-2(3H)-furanone;4-Methyl-2-pentenoic acid;2-Methyl-2-pentenoic acid;2-Methyl-3-pentenoic acid;4-Methyl-2,3-pentanedione;2-Methyl-4-pentenoic acid;3-Hexenoic acid;cis-hex-3-enoic acid;3,4-Hexanedione;3,…	NIONDZDPPYHYKY-SNAWJCMRSA-N,NIONDZDPPYHYKY-SNAWJCMRSA-N,RZTOWFMDBDPERY-UHFFFAOYSA-N,PAPBSGBWRJIAAV-UHFFFAOYSA-N,PAPBSGBWRJIAAV-UHFFFAOYSA-N,ZFDIRQKJPRINOQ-HYXAFXHYSA-N,SHCSFZHSNSGTOP-UHFFFAOYSA-N,HJJPJSXJAXAIPN-UHFFFAOYSA-N,HJJPJSXJAXAIPN-UHFFFAOYSA-N,XRFWKHVQMACVTA-UHFFFAOYSA-N,LZAKUZBAAQDJCF-UHFFFAOYSA-N,QAOXMQCWUWZZNC-ARJAWSKDSA-N,JJYWRQLLQAKNAD-PLNGDYQASA-N,NFRJJFMXYKSRPK-ARJAWSKDSA-N,JENYBWH…	HMDB10719,LMFA01030008,HMDB00453,HMDB60476,C01880,HMDB39581,HMDB40328,HMDB30353,C10129,HMDB29487,HMDB61929,HMDB31561,HMDB31560,HMDB31562,HMDB31559,HMDB31158,HMDB31501,LMFA01030779,HMDB31492,LMFA12000016,HMDB31491,LMFA12000247,HMDB33568,HMDB03843,LMFA07040010,HMDB32490,C06177,C10866,C10321,C01147,C03228,LMFA01020031,LMFA01020099,LMFA01020098,LMFA06000016,LMFA06000008,LMFA12000081,LMFA01030791,LMFA…	annotated
103	175.108	625.12	17127760	5.64668e+06	12453678	7.89668e+06	3.41285e+06	8004810	6018857	9036373	3.92707e+06	7553389	4553270	4697332	3.64793e+06	2982750	4.85189e+06	4.58655e+06	5.26796e+06	3.7447e+06	3.24251e+06	4.1667e+06	positive	Annotate in FrAnK	L-Theanine;Glycyl-Valine;1,4-Dideoxy-1,4-imino-D-ribitol;Valyl-Glycine;N-Lactoyl ethanolamine;L-2-Amino-5-hydroxypentanoic acid;N(5)-ethyl-L-glutamine;N5-Ethyl-L-glutamine;N-Acetylornithine;N-Acetylornithine;N-Hydroxy-L-valine	DATAGRPVKZEWHA-UHFFFAOYSA-N,STKYPAFSDFAEPH-UHFFFAOYSA-N,OQEBIHBLFRADNM-UHFFFAOYSA-N,IOUPEELXVYPCPG-UHFFFAOYSA-N,RZCHTMXTKQHYDT-UHFFFAOYSA-N,CZWARROQQFCFJB-UHFFFAOYSA-N,DATAGRPVKZEWHA-YFKPBYRVSA-N,DATAGRPVKZEWHA-YFKPBYRVSA-N,JRLGPAXAGHMNOL-LURJTMIESA-N,JRLGPAXAGHMNOL-LURJTMIESA-N,PXEKBQAJOBYINU-BYPYZUCNSA-N	HMDB34365,HMDB28854,HMDB39499,HMDB29127,HMDB32356,HMDB31658,HMDB62764,C01047,HMDB03357,C00437,C20313	annotated
104	219.072	623.22	260270	129162	175211	151008	91438.1	159373	155501	206688	94777.2	180094	95003	98479.8	67977.1	124861	135769	162510	120444	72307	114899	75694.4	positive	No Fragments				annotated
105	128.953	810.96	13890855	14135831	13602833	13391973	13308972	13386141	13843395	13787356	14880229	12707983	13050269	12038637	13302735	13870237	12243603	12198842	13920969	11459554	13574506	13571976	positive	Annotate in FrAnK				annotated
106	234.918	816.65	1.92519e+06	2.016e+06	2.05432e+06	2.02123e+06	1.92585e+06	1.95981e+06	2.02045e+06	1.9847e+06	2.04068e+06	1.88661e+06	1.7874e+06	1.79888e+06	1.86981e+06	1.9387e+06	1.90061e+06	1.76198e+06	1.84528e+06	1.86393e+06	1.9096e+06	1.97862e+06	positive	Annotate in FrAnK				annotated
107	168.946	811.25	1.20301e+06	1.27244e+06	1.27667e+06	1.2e+06	1.21833e+06	1.19754e+06	1.24304e+06	1.27066e+06	1334089	1.16579e+06	1.17135e+06	1.05775e+06	1.16929e+06	1.21011e+06	1102473	1062624	1.19069e+06	1.06238e+06	1.13598e+06	1179702	positive	Annotate in FrAnK				annotated
108	340.882	829.43	803370	829879	851664	901194	876160	848921	865229	855686	906274	839438	750317	820750	817014	797868	868979	797835	799132	862681	828868	842181	positive	Annotate in FrAnK				annotated
109	446.846	837.76	449493	403949	432598	421517	430710	446028	425309	429910	433221	429942	372304	393644	390954	402580	385117	374994	410996	423774	402734	418707	positive	Annotate in FrAnK				annotated
110	552.81	834.17	290078	303012	290584	297276	297817	286872	311727	328089	292195	285744	247904	280724	284458	281941	268333	263594	268948	283628	300620	295432	positive	Annotate in FrAnK				annotated
111	552.81	834.17	290078	303012	290584	297276	297817	286872	311727	328089	292195	285744	247904	280724	284458	281941	268333	263594	268948	283628	300620	295432	positive	Annotate in FrAnK				annotated
112	402.882	835.83	268143	260342	280039	261769	275543	275425	262916	274857	265409	268242	245555	249641	261375	252429	263005	244649	258186	265979	248875	259316	positive	Annotate in FrAnK				annotated
113	402.882	805.56	260810	260342	269361	261769	247697	275425	262916	274857	261056	250122	236586	244270	252092	248517	251980	231956	234163	248407	248875	259316	positive	No Fragments				annotated
114	208.939	828.72	259489	266010	251268	253194	259123	269989	264587	266975	266937	244987	232536	240698	264463	253248	246320	245261	247142	236095	251793	260636	positive	Annotate in FrAnK				annotated
115	424.864	824.65	235827	252179	250159	232700	245781	237991	241430	255020	256490	237478	206922	235721	226113	232460	237479	208781	217219	231262	225441	244995	positive	Annotate in FrAnK				annotated
116	296.918	833.94	175702	189414	170503	169030	170006	178506	191531	182948	176771	163864	181624	154818	159387	171901	174826	151044	170960	150021	156163	152805	positive	No Fragments				annotated
117	658.774	836.22	168799	181306	176760	188591	174291	183028	191375	185244	178008	181879	171602	152067	167661	187288	158388	146435	161815	174475	170442	171855	positive	No Fragments				annotated
118	486.865	827.88	158878	182285	158793	152965	155699	164105	167092	172245	167348	156269	144742	146158	171228	153790	167675	147078	150560	146011	154902	153381	positive	No Fragments				annotated
119	212.033	815.21	143814	136148	124187	125736	120540	124331	96833.4	116885	125365	110776	118937	115539	161811	147530	115679	120129	150877	147101	150933	143261	positive	No Fragments				annotated
120	316.188	818.24	149545	140259	139200	133603	133350	134254	112962	131201	152589	138636	130132	140596	152081	156315	138352	143340	151232	158960	153900	152556	positive	No Fragments	Apotrichodiol;Bisacurone B;alpha-Carissanol;Epioxylubimin;Dihydromyoporone;Piperalol;6alpha-Carissanol;2,3-Dihydroabscisic alcohol;Nonivamide;1-Hydroxyepiacorone;Acorusdiol;3(4->5)-Abeo-4,11:4,12-diepoxy-3-eudesmanol;Zedoarondiol;Hydroxypelenolide;Nordihydrocapsaicin;Nordihydrocapsaicin;(4R,5S,7R,11R)-11,12-Dihydroxy-1(10)-spirovetiven-2-one;Urodiolenone;Toxin FS2;Pramoxine;Sugetriol;Cuauhtemone;…	LRGJZQCUGTZKGE-UHFFFAOYSA-N,QJOWFYQIUZMPRY-UHFFFAOYSA-N,YLPXRNRUEGWUKL-UHFFFAOYSA-N,YIGYYGXJIDAEOF-UHFFFAOYSA-N,BROZQMCDYUJKFQ-UHFFFAOYSA-N,MABZIKXHSLOMDZ-UHFFFAOYSA-N,SFZZQUDRSYFRDA-UHFFFAOYSA-N,JIXIFPSGUSMCIL-FNORWQNLSA-N,RGOVYLWUIBMPGK-UHFFFAOYSA-N,LSSIJCQOMTUIIN-UHFFFAOYSA-N,XMGSOQRMWQXOKH-UHFFFAOYSA-N,LKEZYVLTHMLNIH-UHFFFAOYSA-N,TXIKNNOOLCGADE-UHFFFAOYSA-N,LAOQYXNUSDEVJK-UITAMQMPSA-N,VQEONGK…	HMDB34574,HMDB38502,HMDB35597,HMDB35613,HMDB35729,HMDB35767,HMDB35309,HMDB40685,HMDB29846,HMDB30918,HMDB30919,HMDB32122,HMDB36448,HMDB36663,HMDB36328,C20216,HMDB33149,HMDB37969,HMDB37063,C07892,C17502,C09645,C04875,C17605,C17607,C17612,C16504,LMPR0103600003,LMPR0103820001,LMPR0103810001	annotated
121	420.867	827.5	142192	136356	151523	143095	140959	145566	144397	139725	145269	149254	124554	135456	132183	143095	133548	126616	138440	135001	138075	143526	positive	No Fragments				annotated
122	592.803	832.94	145868	130642	144611	136033	141981	136200	136781	142044	143077	138377	123159	128110	131622	130754	137741	117912	133498	139541	135255	139262	positive	No Fragments				annotated
123	508.847	829.35	126447	119441	125426	128194	138283	121138	122717	142074	123231	129810	102881	114309	125706	124340	114953	110521	122263	121593	119677	125788	positive	No Fragments				annotated
124	252.928	833.19	127289	123762	123053	124841	121137	121609	129167	120114	130822	121448	113198	117703	127573	127941	137417	108087	111319	120500	117413	128508	positive	No Fragments				annotated
125	464.883	830.53	131297	122795	125856	121940	118118	132042	125173	131860	127120	125397	114734	117100	123203	118980	119036	114538	124700	124580	126577	110118	positive	No Fragments				annotated
126	654.829	839.72	125773	114315	124759	125468	130236	116764	126770	127477	124087	129220	119582	114346	121680	123629	113587	108373	107174	115835	110576	118946	positive	No Fragments				annotated
127	592.829	835.01	112484	120369	127695	113248	122489	116788	118595	111405	113085	122548	102322	113412	110728	114967	111642	97988.5	108716	113989	107884	114496	positive	No Fragments				annotated
128	676.811	834.44	112947	109010	112045	114792	100743	113419	109268	109636	125390	105149	93883.3	111148	104445	109322	107091	100943	103791	104050	98780.7	96654.7	positive	No Fragments				annotated
129	636.793	829.1	108640	110078	103720	116781	112021	103427	113984	111819	120314	122940	101743	112436	111090	117250	104984	98729.6	107566	117325	110243	112348	positive	No Fragments				annotated
130	614.811	828.47	107048	100212	100277	109545	114095	109629	108853	114767	100862	110266	97156.2	106068	100303	101155	98657.4	103541	103178	114957	119778	98508.3	positive	No Fragments				annotated
131	614.811	828.47	107048	100212	100277	109545	114095	109629	108853	114767	100862	110266	97156.2	106068	100303	101155	98657.4	103541	103178	114957	119778	98508.3	positive	No Fragments				annotated
132	548.865	837.15	110826	106739	111462	98740.4	109171	105799	108529	119344	111681	101381	89211.2	108700	109402	104822	102733	90145.3	102902	99690.6	96674	99203.8	positive	No Fragments				annotated
133	632.847	835.3	109027	105324	109163	105023	112721	108801	115557	111614	106626	108821	109781	103236	111307	98881.2	101166	100613	97997.3	108029	103317	104125	positive	No Fragments				annotated
134	354.895	828.13	109299	90563.6	96500.7	100268	112648	107233	96723.9	107914	101744	102385	92055.5	89229.2	91331.7	102434	101889	88683.7	90161.6	103480	94815.8	92796.2	positive	No Fragments				annotated
135	212.936	811.17	75673.3	79097.7	83015.4	73811.9	69661.1	81238.9	67800.2	74858.6	95307.3	61546.9	73309.2	61598.1	68372.2	66868.9	63853.3	66480.2	74177.3	62065.2	69590.3	73981.2	positive	No Fragments				annotated
136	358.893	829.26	80329.3	75479.2	79990.2	78099.6	77630.8	83729.6	85681.5	82132.8	89695.2	76606.5	70742.2	70579.6	78082.9	74090.5	81575.7	68297.4	73724.4	82721	72734	78419.7	positive	No Fragments				annotated
137	610.865	838.44	41267.9	41105.9	54733.8	39401	39059.8	41972.1	40323.9	41882.9	38841.6	42424.8	36167.4	39259.7	38931.8	38872.5	38137.8	35224.2	38086.6	40836.6	37109.6	42264.8	positive	No Fragments				annotated
138	928.757	824.53	51831.2	44541.3	49577.9	47477	50714.5	47331.4	42929.3	48992.7	47765.9	43903.3	40620.8	53730.3	41398	47751.7	44887.1	42886.9	41184.5	51426	45716.7	47579.6	positive	No Fragments				annotated
139	245.15	519.53	569080	429269	430599	442607	444559	463218	463543	442530	551424	498613	14414322	600486	1.94774e+06	1.34211e+06	863718	13860064	594532	1.96969e+06	1.46224e+06	739604	positive	Annotate in FrAnK	L-Acetylcarnitine;Hydroxyprolyl-Leucine;Hydroxyprolyl-Isoleucine;Isoleucyl-Hydroxyproline;Leucyl-Hydroxyproline;N-lactoyl-Leucine	RDHQFKQIGNGIED-UHFFFAOYSA-N,LQFJGLSIESIIOM-UHFFFAOYSA-N,JKCPTRCNCMWJJG-UHFFFAOYSA-N,IFZSZULHIWFRSB-UHFFFAOYSA-N,JCCZCUUYYHWRGX-UHFFFAOYSA-N,BUMIGZVUJKNXCO-BQBZGAKWSA-N	HMDB00201,HMDB28867,HMDB28866,HMDB28908,HMDB28930,HMDB62176	annotated
140	218.139	483.99	1.70303e+06	2.22193e+06	2.11577e+06	1.62504e+06	1378624	1060959	719455	2030571	1.90164e+06	2.74534e+06	13319207	5.50188e+06	7340449	6.71063e+06	3714983	13553668	5.74168e+06	7290551	6660733	3.4765e+06	positive	Annotate in FrAnK	Propionylcarnitine;O-Propanoylcarnitine;O-propanoyl-carnitine;O-propanoyl-carnitine;Metaldehyde;L-Cladinose;6,8-dihydroxy-octanoic acid	UFAHZIUFPNSHSL-UHFFFAOYSA-N,UFAHZIUFPNSHSL-UHFFFAOYSA-N,UFAHZIUFPNSHSL-MRVPVSSYSA-N,UFAHZIUFPNSHSL-MRVPVSSYSA-N,GKKDCARASOJPNG-UHFFFAOYSA-N,AJSDVNKVGFVAQU-BIIVOSGPSA-N,LJWTVHKBGBUURN-UHFFFAOYSA-N	HMDB00824,C03017,HMDB62514,LMFA07070005,C18744,C11917,LMFA01050228	annotated
141	240.024	486.98	NA	NA	NA	NA	NA	NA	NA	NA	NA	NA	121379	81058.7	87280.7	77878	97317.1	120542	86829.4	107727	75894.7	98144	positive	No Fragments				annotated
142	86.0964	549.56	11711885	6.75015e+06	10199768	7.48849e+06	8488644	6985069	6292684	9667002	8732078	7.42718e+06	10716979	12333071	12563020	9644524	10565534	10118975	13094982	12536461	9704359	9484504	positive	Annotate in FrAnK	Piperidine;Piperidine;Propane	NQRYJNQNLNOLGT-UHFFFAOYSA-N,NQRYJNQNLNOLGT-UHFFFAOYSA-N,ATUOYWHBWRKTHZ-UHFFFAOYSA-N	HMDB34301,C01746,HMDB31630	annotated
143	124.087	410.84	9511729	10368701	9025461	8541602	12253633	9801671	8901646	9411264	7.91999e+06	7901840	8357650	8692099	9469042	9130055	8912103	9890053	9911997	9800676	8639838	9987066	positive	Annotate in FrAnK	Fomepizole;Fomepizole;4-Methylimidazole;2-Methylimidazole	RIKMMFOAQPJVMX-UHFFFAOYSA-N,RIKMMFOAQPJVMX-UHFFFAOYSA-N,XLSZMDLNRCVEIJ-UHFFFAOYSA-N,LXBGSDVWAMZHDD-UHFFFAOYSA-N	HMDB15344,C07837,C19262,C19261	annotated
144	187.108	410.42	569678	670448	519350	585278	793039	673154	554783	650601	474442	441165	556111	555399	637110	653606	520595	712373	626558	786478	542676	681966	positive	Annotate in FrAnK	N-Butyrylglycine;Isobutyrylglycine;Alanyl-Proline;(S)-2-amino-6-oxohexanoate;L-2-Aminoadipate 6-semialdehyde;4-Acetamidobutanoate;4-Acetamidobutanoic acid;4-Acetamidobutanoate;Allysine;Methyl aminolevulinate;L-cis-4-(Hydroxymethyl)-2-pyrrolidinecarboxylic acid;L-trans-5-Hydroxy-2-piperidinecarboxylic acid;Prolyl-Alanine;(S)-5-Amino-3-oxohexanoate;(S)-5-Amino-3-oxohexanoic acid;3-oxo-5S-amino-hexa…	WPSSBBPLVMTKRN-UHFFFAOYSA-N,DCICDMMXFIELDF-UHFFFAOYSA-N,WPWUFUBLGADILS-UHFFFAOYSA-N,GFXYTQPNNXGICT-YFKPBYRVSA-N,GFXYTQPNNXGICT-YFKPBYRVSA-N,UZTFMUBKZQVKLK-UHFFFAOYSA-N,UZTFMUBKZQVKLK-UHFFFAOYSA-N,UZTFMUBKZQVKLK-UHFFFAOYSA-N,GFXYTQPNNXGICT-UHFFFAOYSA-N,YUUAYBAIHCDHHD-UHFFFAOYSA-N,CISMGNUPDUKNQK-UHFFFAOYSA-N,RKEYKDXXZCICFZ-UHFFFAOYSA-N,FELJDCNGZFDUNR-UHFFFAOYSA-N,FAASBXNEOGMQHS-BYPYZUCNSA-N,FAASBXN…	HMDB00808,HMDB00730,HMDB28695,HMDB59595,C04076,HMDB60265,HMDB03681,C02946,HMDB01263,HMDB15127,HMDB29425,HMDB29426,HMDB29010,HMDB12131,C03656,LMFA01060173,HMDB12151,C03239,HMDB61156,C05825	annotated
145	142.086	411.37	298228	196339	320747	191216	350471	403543	227209	321529	218593	208861	393044	247612	279454	298317	293294	220966	262163	278025	273622	278729	positive	No Fragments	Senecioic acid;beta,beta-dimethyl acrylic acid;Ethosuximide;Ethosuximide;Dihydro-5-methyl-2(3H)-furanone;gamma-valerolactone;Ethyl acrylate;Ethyl acrylate;ethyl 2E-propenoate;Dihydro-3-methyl-2(3H)-furanone;2-Ethylacrylic acid;2-ethyl acrylic acid;Tiglic acid;Tiglic acid;Tiglic acid;L-Hypoglycin A;Arecaidine;Arecaidine;Angelic acid;Angelic acid;Glutaral;Glutaral;Isopropenyl acetate;Methyl methacr…	YYPNJNDODFVZLE-UHFFFAOYSA-N,YYPNJNDODFVZLE-UHFFFAOYSA-N,HAPOVYFOVVWLRS-UHFFFAOYSA-N,HAPOVYFOVVWLRS-UHFFFAOYSA-N,GAEKPEKOJKCEMS-UHFFFAOYSA-N,GAEKPEKOJKCEMS-UHFFFAOYSA-N,JIGUQPWFLRLWPJ-UHFFFAOYSA-N,JIGUQPWFLRLWPJ-UHFFFAOYSA-N,JIGUQPWFLRLWPJ-UHFFFAOYSA-N,QGLBZNZGBLRJGS-UHFFFAOYSA-N,WROUWQQRXUBECT-UHFFFAOYSA-N,WROUWQQRXUBECT-UHFFFAOYSA-N,UIERETOOQGIECD-ONEGZZNKSA-N,UIERETOOQGIECD-ONEGZZNKSA-N,UIERETO…	HMDB00509,LMFA01020097,HMDB14731,C07505,HMDB33840,LMFA07040008,HMDB33978,C19238,LMFA07010505,HMDB35143,HMDB01862,LMFA01020111,HMDB01470,C08279,LMFA01020030,HMDB29427,HMDB30352,C10128,HMDB29608,LMFA01020029,HMDB29599,C12518,HMDB32351,HMDB32385,C14527,HMDB02167,HMDB31648,C15499,LMFA12000075,HMDB31602,LMFA01030007,HMDB31598,HMDB31178,HMDB32459,LMFA01030005,C08287,C16821,C02240,LMFA01030006,LMFA01020…	annotated
146	204.123	411.43	230507	154468	173205	125403	171724	164511	154882	155836	129215	108009	164637	180469	210318	205629	205396	195843	182461	182678	188722	220020	positive	No Fragments	L-Acetylcarnitine;2-(1-Ethoxyethoxy)propanoic acid;Dimethicone;N-lactoyl-Leucine;Oleandrose;beta-Cymaropyranose	RDHQFKQIGNGIED-UHFFFAOYSA-N,FRGRNGNKLISCCU-UHFFFAOYSA-N,UQEAIHBTYFGYIE-UHFFFAOYSA-N,BUMIGZVUJKNXCO-BQBZGAKWSA-N,DBDJCJKVEBFXHG-AXMZGBSTSA-N,DBDJCJKVEBFXHG-XZBKPIIZSA-N	HMDB00201,HMDB59918,HMDB33532,HMDB62176,C08237,C08234	annotated
147	232.118	410.89	134664	158614	123003	168756	183874	129193	130120	146530	94837.3	103706	167912	181543	162933	190538	139806	168559	227370	200240	174795	159348	positive	No Fragments	Suberylglycine;Isovalerylglutamic acid;3-Hydroxysuberic acid;3-hydroxy-suberic acid;Diethyl L-malate;6-(2-Hydroxyethoxy)-6-oxohexanoic acid;(R)-3-((R)-3-Hydroxybutanoyloxy)butanoate	HXATVKDSYDWTCX-UHFFFAOYSA-N,HCVIJONZMYVLAW-ZETCQYMHSA-N,ARJZZFJXSNJKGR-UHFFFAOYSA-N,ARJZZFJXSNJKGR-UHFFFAOYSA-N,VKNUORWMCINMRB-UHFFFAOYSA-N,YXCHMHANQUUDOV-UHFFFAOYSA-N,RILHUWWTCSDPAN-PHDIDXHHSA-N	HMDB00953,HMDB00726,HMDB00325,LMFA01170093,HMDB40220,HMDB61681,C04546	annotated
148	226.18	410.24	175107	168360	114699	117177	189982	177393	138883	167372	118927	124281	167727	122667	154335	170985	164348	188413	140524	196397	178625	179316	positive	No Fragments	Cyclohexyl 3-methylbutanoate;Cyclohexyl pentanoate;5-Octenyl propanoate;cis-3-Hexenyl 2-methylbutanoate;cis-3-Hexenyl 3-methylbutanoate;(Z)-3-Hexenyl 3-methylbutanoate;2-Hexenyl valerate;2-Hexenyl isovalerate;xi-gamma-Undecalactone;gamma-undecalactone;trans-2-Hexyl-1-cyclopropaneacetic acid;(Z)-3-Methyl-4-decenoic acid;(Z)-3-Methyl-3-decenoic acid;2-Propenyl octanoate;3-Hexenyl 2-methylbutyrate;(…	SQPOKBBCNZIWFI-UHFFFAOYSA-N,YLCHTSSXNSNXSW-UHFFFAOYSA-N,LWYSNOFRZXMWJC-WAYWQWQTSA-N,JKKGTSUICJWEKB-SREVYHEPSA-N,AIQLNKITFBJPFO-WAYWQWQTSA-N,AIQLNKITFBJPFO-WAYWQWQTSA-N,WDXAMNXWZLXISB-BQYQJAHWSA-N,SAVRWHQEMHIAEB-VOTSOKGWSA-N,PHXATPHONSXBIL-UHFFFAOYSA-N,PHXATPHONSXBIL-UHFFFAOYSA-N,DSMAUFFXECFFMC-UHFFFAOYSA-N,WZZXDQPNKLAUNI-FPLPWBNLSA-N,AMLVNNDHFHTSBV-NTMALXAHSA-N,PZGMUSDNQDCNAG-UHFFFAOYSA-N,JKKGTSU…	HMDB34428,HMDB34429,HMDB38906,HMDB38277,HMDB38278,LMFA07010592,HMDB38273,HMDB38274,HMDB38311,LMFA07040030,HMDB31087,HMDB31063,HMDB31062,HMDB40593,HMDB32320,HMDB32308,HMDB32396,HMDB36784,HMDB36140,HMDB31691,HMDB31843,HMDB31272,HMDB31406,HMDB33371,C12295,LMPR0102010014,HMDB33724,C13910,LMFA01030036,HMDB37309,HMDB37106,HMDB37185,HMDB37225,LMFA07010524,HMDB32453,HMDB32461,HMDB32404,HMDB32489,HMDB3253…	annotated
149	156.102	410.24	88818.9	90682	98278.1	79944.4	159109	86623.1	128329	105199	85549.8	66767.9	93595.9	111858	95411	119412	96606.9	123595	122774	121628	112071	142633	positive	No Fragments	trans-Hex-2-enoic acid;Isohydrosorbic acid;Delta-Hexanolactone;epsilon-Caprolactone;epsilon-Caprolactone;Ethyl crotonate;Methyl 4-pentenoate;Arecoline;Arecoline;Allyl propionate;Dihydro-4,4-dimethyl-2(3H)-furanone;4-Methyl-2-pentenoic acid;2-Methyl-2-pentenoic acid;2-Methyl-3-pentenoic acid;4-Methyl-2,3-pentanedione;2-Methyl-4-pentenoic acid;3-Hexenoic acid;cis-hex-3-enoic acid;3,4-Hexanedione;3,…	NIONDZDPPYHYKY-SNAWJCMRSA-N,NIONDZDPPYHYKY-SNAWJCMRSA-N,RZTOWFMDBDPERY-UHFFFAOYSA-N,PAPBSGBWRJIAAV-UHFFFAOYSA-N,PAPBSGBWRJIAAV-UHFFFAOYSA-N,ZFDIRQKJPRINOQ-HYXAFXHYSA-N,SHCSFZHSNSGTOP-UHFFFAOYSA-N,HJJPJSXJAXAIPN-UHFFFAOYSA-N,HJJPJSXJAXAIPN-UHFFFAOYSA-N,XRFWKHVQMACVTA-UHFFFAOYSA-N,LZAKUZBAAQDJCF-UHFFFAOYSA-N,QAOXMQCWUWZZNC-ARJAWSKDSA-N,JJYWRQLLQAKNAD-PLNGDYQASA-N,NFRJJFMXYKSRPK-ARJAWSKDSA-N,JENYBWH…	HMDB10719,LMFA01030008,HMDB00453,HMDB60476,C01880,HMDB39581,HMDB40328,HMDB30353,C10129,HMDB29487,HMDB61929,HMDB31561,HMDB31560,HMDB31562,HMDB31559,HMDB31158,HMDB31501,LMFA01030779,HMDB31492,LMFA12000016,HMDB31491,LMFA12000247,HMDB33568,HMDB03843,LMFA07040010,HMDB32490,C06177,C10866,C10321,C01147,C03228,LMFA01020031,LMFA01020099,LMFA01020098,LMFA06000016,LMFA06000008,LMFA12000081,LMFA01030791,LMFA…	annotated
150	309.181	410.3	113371	118282	94193.9	94154.2	146414	107943	99729.4	100029	67978.8	71927.5	96784.5	91270.9	74262.4	102085	95596.7	127343	123521	158087	98253.9	116182	positive	No Fragments	8-Hydroxycarteolol;Codonopsine;Ubenimex;Diethofencarb	TVZJLAKRXHGVOK-UHFFFAOYSA-N,WCNPJVPXLWJQIR-HKSFMPNISA-N,VGGGPCQERPFHOB-MCIONIFRSA-N,LNJNFVJKDJYTEU-UHFFFAOYSA-N	HMDB60990,C10137,C00732,C11077	annotated
151	135.08	411.25	93553.4	63581.4	108426	89806.7	121441	65668.3	77887.1	115721	92124.5	72134.6	110402	87809.1	94280.2	100485	64185.3	84647.6	83953	108545	102638	129954	positive	No Fragments	7-Nonene-3,5-diyn-1-ol;Chavicol;Chavicol;Indan-1-ol;Indan-1-ol;m-Methylacetophenone;(Z)-4-(1-Propenyl)phenol;Cinnamyl alcohol;trans-Cinnamyl alcohol;Cinnamyl alcohol;(4-Methylphenyl)acetaldehyde;4-Ethylbenzaldehyde;2,4-Dimethylbenzaldehyde;o-Vinylanisole;2-Phenylpropanal;3-Phenylpropanal;4'-Methylacetophenone;1-Phenyl-1-propanone;Isochavicol;Phenylacetone	BPNAUFVEGQLPFM-NSCUHMNNSA-N,RGIBXDHONMXTLI-UHFFFAOYSA-N,RGIBXDHONMXTLI-UHFFFAOYSA-N,YIAPLDFPUUJILH-UHFFFAOYSA-N,YIAPLDFPUUJILH-UHFFFAOYSA-N,FSPSELPMWGWDRY-UHFFFAOYSA-N,UMFCIIBZHQXRCJ-IHWYPQMZSA-N,OOCCDEMITAIZTP-UHFFFAOYSA-N,OOCCDEMITAIZTP-QPJJXVBHSA-N,OOCCDEMITAIZTP-QPJJXVBHSA-N,CIXAYNMKFFQEFU-UHFFFAOYSA-N,QNGNSVIICDLXHT-UHFFFAOYSA-N,GISVICWQYMUPJF-UHFFFAOYSA-N,SFBTTWXNCQVIEC-UHFFFAOYSA-N,IQVAERD…	HMDB34563,HMDB34107,C16930,HMDB59601,C01710,HMDB59895,HMDB30839,HMDB29697,HMDB29698,C02394,HMDB29639,HMDB32024,HMDB32142,HMDB36441,HMDB31626,HMDB33716,HMDB32608,HMDB32623,C20464,C15512	annotated
152	183.102	408.01	96396.6	93663.3	97323.8	77359.7	112782	89917.3	102904	97487.8	92175.6	82171.2	86502.6	87184.4	101876	102272	114730	101056	94890.1	96709.8	85886.3	87288	positive	No Fragments	Peperinic acid;2-Ethoxy-4-(methoxymethyl)phenol;Isoamyl 2-furoate;Furfuryl isovalerate;Amyl 2-furoate;Verimol J;4-Ethyl-2,6-dimethoxyphenol;Furfuryl pentanoate;4-(Ethoxymethyl)-2-methoxyphenol;(±)-threo-Anethole glycol;Bis(2,3-epoxycyclopentyl)ether;Iridotrial;[(1R)-2,2,3-Trimethyl-5-oxocyclopent-3-enyl]acetate;2-Oxo-delta3-4,5,5-trimethylcyclopentenylacetate;Dihydroconiferyl alcohol;5-Oxo-1,2-ca…	LBNWZGLSMCTAQB-UHFFFAOYSA-N,FNEWGEWRECZWQM-UHFFFAOYSA-N,FPBZWZKAUPNMMV-UHFFFAOYSA-N,FKGUIBCHHSHJNQ-UHFFFAOYSA-N,BGJZMKPSRLHMME-UHFFFAOYSA-N,JHAZVELQNMEUTR-UHFFFAOYSA-N,PJWDIHUFLXQRFF-UHFFFAOYSA-N,HRYAVTBTUKVHBU-UHFFFAOYSA-N,KOCVACNWDMSLBM-UHFFFAOYSA-N,MRDZSBVJWOXBRW-OIBJUYFYSA-N,ADAHGVUHKDNLEB-UHFFFAOYSA-N,PFGBAVLSGZLAAY-JYPFKNLRSA-N,UJJNLVMCZZZXFW-ZETCQYMHSA-N,UJJNLVMCZZZXFW-UHFFFAOYSA-N,MWOMNLD…	HMDB38181,HMDB38354,HMDB59891,HMDB39874,HMDB29456,HMDB36522,HMDB33394,HMDB37727,HMDB37641,HMDB32607,C19351,C06070,C20271,C07159,C10448,C02952,C17822,C17823,C17825,LMPR0102070004,LMFA01060085,LMFA01030579,LMPR0102120042	annotated
153	155.107	408.01	68872.6	76400	69768.5	56155.9	85180.9	67377.3	85509.1	75544.8	65909.9	57733.6	64331.9	100869	74936.6	71490.9	78665.6	77400.8	88310.8	78248.4	95508.6	88051.7	positive	No Fragments	xi-2,2,6-Trimethyl-1,4-cyclohexanedione;Allyl hexenoate;(E)-2,6-Dimethyl-2,5-heptadienoic acid;4-Oxo-2-nonenal;4-oxo-nonenal;Anapear;2,4-Hexadienyl propionate;3,5,5-Trimethyl-1,2-cyclohexanedione;Enol-3,5,5-Trimethyl-1,2-cyclohexanedione;Methyl 2-octynoate;Octahydro-2H-1-benzopyran-2-one;2-Nonenoic acid gamma-lactone;2-nonen-4-olide;Boschnialactone;(2-Hydroxymethyl-cyclohexyl)-acetic acid lactone…	HVHHZSFNAYSPSA-UHFFFAOYSA-N,VOLVXFXDLNXTMV-VOTSOKGWSA-N,IGQGIACCENRGLM-SOFGYWHQSA-N,SEPPVOUBHWNCAW-FNORWQNLSA-N,SEPPVOUBHWNCAW-FNORWQNLSA-N,WUNJOFRDOLDAOY-AATRIKPKSA-N,ZVBREIRNEOXCKQ-TWTPFVCWSA-N,DWGZTTFGUFHAJX-UHFFFAOYSA-N,DWGZTTFGUFHAJX-UHFFFAOYSA-N,FRLZQXRXIKQFNS-UHFFFAOYSA-N,MSFLYJIWLHSQLG-UHFFFAOYSA-N,MXZSZHJBUODOJK-UHFFFAOYSA-N,MXZSZHJBUODOJK-UHFFFAOYSA-N,VGWJUWSHYRJZKH-BWZBUEFSSA-N,AYMWCZF…	HMDB38697,HMDB38268,HMDB35135,HMDB60285,LMFA06000254,HMDB40285,HMDB32314,HMDB36177,HMDB36239,HMDB31302,HMDB37276,HMDB32442,LMFA07040020,C09772,LMFA07040018,LMFA12000242,LMFA12000243,LMFA01030450,LMFA01030447,LMFA01030449,LMFA01030448,LMFA01030506,LMFA01030505,LMFA01030504,LMFA01030509,LMFA01030508,LMFA01030507	annotated
154	208.097	408.74	39214.4	40859	38834.2	41477	49271.9	55719.3	38445.7	40181.9	34842.4	22526.3	32457.9	43587.1	55539.3	36712.3	36148.7	43898.3	40679.2	85719.9	45764.9	47869.3	positive	No Fragments	4-Methoxybenzyl formate;Phenylpropionylglycine;Ipomeanine;N-Acetyl-L-phenylalanine;N-Acetyl-L-phenylalanine;D-Phenyllactic acid;Phenyllactic acid;L-3-Phenyllactic acid;Phenyllactate;3-(3-Hydroxyphenyl)propanoic acid;3-(3-Hydroxyphenyl)propanoic acid;3-(2-Hydroxyphenyl)propanoic acid;3-(2-Hydroxyphenyl)propanoate;3-Methoxyphenylacetic acid;N-isopropylterephthalamic acid;3-Hydroxy-1-(4-hydroxypheny…	XPDORSROGAZEGY-UHFFFAOYSA-N,YEIQSAXUPKPPBN-UHFFFAOYSA-N,VUENWDJSJYJARL-UHFFFAOYSA-N,CBQJSKKFNMDLON-JTQLQIEISA-N,CBQJSKKFNMDLON-JTQLQIEISA-N,VOXXWSYKYCBWHO-QMMMGPOBSA-N,VOXXWSYKYCBWHO-UHFFFAOYSA-N,VOXXWSYKYCBWHO-MRVPVSSYSA-N,VOXXWSYKYCBWHO-MRVPVSSYSA-N,QVWAEZJXDYOKEH-UHFFFAOYSA-N,QVWAEZJXDYOKEH-UHFFFAOYSA-N,CJBDUOMQLFKVQC-UHFFFAOYSA-N,CJBDUOMQLFKVQC-UHFFFAOYSA-N,LEGPZHPSIPPYIO-UHFFFAOYSA-N,PRCGIFC…	HMDB34993,HMDB00860,HMDB34243,HMDB00512,C03519,HMDB00563,HMDB00779,HMDB00748,C05607,HMDB00375,C11457,HMDB33752,C01198,HMDB59969,HMDB60608,HMDB40645,HMDB29817,HMDB29665,HMDB05175,C05581,HMDB32030,HMDB32138,C02201,HMDB61682,HMDB02229,HMDB41611,HMDB41683,C03080,HMDB02072,HMDB02042,HMDB02199,C01744,HMDB31132,HMDB62348,HMDB62590,C01456,HMDB32605,HMDB32639,HMDB32573,C10712,C09933,C09986,C20126,C11380,C…	annotated
155	169.086	409.04	37172.6	45811.6	62273.9	75769.2	75292.4	65678	67889.1	55831.9	58758.1	45919.3	67160.1	67671.2	63549	54342.1	72412.7	55729.8	61749.8	72512.4	74351.7	81248.5	positive	No Fragments	(4-Hydroxy-3-methoxyphenyl)ethanol;1,3,5-Trimethoxybenzene;4-Trimethylammoniobutanal;4-Trimethylammoniobutanal;4-Ipomeanol;1-Ipomeanol;2,6-Dimethoxy-4-methylphenol;Epoxyoxophorone;2-Furanylmethyl butanoate;Ethyl 2-furanpropionate;N-Trimethyl-2-aminoethylphosphonate	XHUBSJRBOQIZNI-UHFFFAOYSA-N,LKUDPHPHKOZXCD-UHFFFAOYSA-N,OITBLCDWXSXNCN-UHFFFAOYSA-N,OITBLCDWXSXNCN-UHFFFAOYSA-N,RJYQLMILDVERHH-UHFFFAOYSA-N,IGGLYMZTLQKWGT-UHFFFAOYSA-N,ZFBNNSOJNZBLLS-UHFFFAOYSA-N,VOFRQXZPJRQJIW-UHFFFAOYSA-N,IXISGRHWGVGCAK-UHFFFAOYSA-N,OWIWZQQFSTZZIG-UHFFFAOYSA-N,VCANKBLUHKRQLL-UHFFFAOYSA-O	HMDB38925,HMDB59963,HMDB01345,C01149,HMDB30472,HMDB30473,HMDB29680,HMDB32252,HMDB37729,HMDB32921,C06459	annotated
156	209.129	408.62	49527.1	47857.6	73820.9	55314.1	58938.1	80280.1	46773.1	52314.7	44659.5	34911.2	34810.9	42502.5	57042.2	65119.2	48250.4	55085.8	54632.4	60941.5	52644.8	53438.7	positive	No Fragments	3-Methoxytyramine;3-Methoxytyramine;Metaraminol;Metaraminol;Norpandamarilactonine A;p-Synephrine;Synephrine;4-Hydroxynorephedrine;Descarbonyl-lacosamide;a-Methyldopamine;2-(2-Furanyl)-3-piperidinol;Ethinamate;Ethinamate;Pilocarpine;Pilocarpine;4-(beta-Methylaminoethyl)catechol;Epinine;Epinine;4-Methoxytyramine;Phenylephrine;Phenylephrine;D-synephrine;(-)-Sympatol;1-(3-Pyridinyl)-1,4-butanediol;1-…	DIVQKHQLANKJQO-UHFFFAOYSA-N,DIVQKHQLANKJQO-UHFFFAOYSA-N,WXFIGDLSSYIKKV-RCOVLWMOSA-N,WXFIGDLSSYIKKV-RCOVLWMOSA-N,LJJVKZSKPLBBSU-UHFFFAOYSA-N,YRCWQPVGYLYSOX-UHFFFAOYSA-N,YRCWQPVGYLYSOX-UHFFFAOYSA-N,JAYBQRKXEFDRER-HZGVNTEJSA-N,WPLANNRKFDHEKD-SNVBAGLBSA-N,KSRGADMGIRTXAF-UHFFFAOYSA-N,KPVVMDIEDRJBAF-UHFFFAOYSA-N,GXRZIMHKGDIBEW-UHFFFAOYSA-N,GXRZIMHKGDIBEW-UHFFFAOYSA-N,QCHFTSOMWOSFHM-WPRPVWTQSA-N,QCHFTSO…	HMDB00022,C05587,HMDB14748,C07146,HMDB38869,HMDB04826,C04548,HMDB60592,HMDB60813,HMDB60807,HMDB39837,HMDB15165,C07832,HMDB15217,C07474,HMDB32020,HMDB41888,C07453,HMDB12162,HMDB02182,C07441,HMDB62811,C01869,HMDB62266,C19582,C18619,C08273,C11071	annotated
157	167.107	409.63	32761.3	43533.8	37739.2	39635.8	50124.2	40005.5	51434.6	45639.4	48605.1	34148.7	51496.4	63672	49976.4	50787.8	57858.1	57633.4	79133.7	54617	46113.9	58072.3	positive	No Fragments	alpha-Teresantalic acid;Perillic acid;Perillic acid;Perillic acid;6-Pentyl-2H-pyran-2-one;2,4,7-Decatrienoic acid;Perilla ketone;Epinepetalactone;4-Ethyl-1,2-dimethoxybenzene;(1xi,4xi,6xi)-Carvone oxide;Wine lactone;2-tert-Butyl-1,4-benzenediol;2-Methoxy-4-propylphenol;1,4-Epidioxy-p-mentha-2,8-diene;1,2:3,4-Diepoxy-p-menth-8-ene;Isomintlactone;Marmelolactone A;3-Hydroxy-p-mentha-1,8-dien-7-al;Ka…	QHDPITNBVDSMQH-UHFFFAOYSA-N,CDSMSBUVCWHORP-UHFFFAOYSA-N,CDSMSBUVCWHORP-UHFFFAOYSA-N,CDSMSBUVCWHORP-UHFFFAOYSA-N,MAUFTTLGOUBZNA-UHFFFAOYSA-N,VNIDZLOWFDROIW-SIRUGEDZSA-N,LVHLZMUFIYAEQB-UHFFFAOYSA-N,ZDKZHVNKFOXMND-UHFFFAOYSA-N,NEBQMYHKOREVAL-UHFFFAOYSA-N,YGMNGQDLUQECTO-UHFFFAOYSA-N,NQWBFQXRASPNLB-UHFFFAOYSA-N,BGNXCDMCOKJUMV-UHFFFAOYSA-N,PXIKRTCSSLJURC-UHFFFAOYSA-N,RWPXEQVVWFZXTC-UHFFFAOYSA-N,CJWLGOW…	HMDB34922,HMDB04586,C11924,LMPR0102090041,HMDB31085,HMDB35235,HMDB35328,HMDB35063,HMDB40176,HMDB39382,HMDB29691,HMDB32062,HMDB32135,HMDB36878,HMDB36879,HMDB36084,HMDB36042,HMDB41584,HMDB41000,HMDB62603,HMDB37011,HMDB37012,HMDB37044,HMDB32462,HMDB32615,C20320,C18352,C18343,C11940,LMPR0102120024,C09887,C09896,C09777,LMPR0102070037,C09791,LMPR0102070013,C09792,LMPR0102070014,C09841,LMPR0102090018,C1…	annotated
158	261.16	411.98	67235.9	62000.5	51892.4	57381.2	62560.8	59004.3	70760.8	69749.2	56084.5	70291.2	66210.2	57145.4	65316.8	73498.7	75139.1	63038.7	67023.5	63924.8	65019.3	69924.8	positive	No Fragments	1-(2,3-Dihydro-6-methyl-1H-pyrrolizin-5-yl)-1,4-pentanedione;Tanakamine;Tanakine;Baptifoline;Cyclohexyl 2-aminobenzoate;cis-3-Hexenyl 2-aminobenzoate;Ritalinic acid;Baptifoline;Darlingine;Cyclo(L-leucyl-L-phenylalanyl)	NLJUZIDVCBWHAK-UHFFFAOYSA-N,YIOZHBVIUYOSFP-UHFFFAOYSA-N,JPRWHAIHJJJQTF-UHFFFAOYSA-N,AOOCSKCGZYCEJX-UHFFFAOYSA-N,KFEZETDKFSMLMG-UHFFFAOYSA-N,VZWCCPAVZNSCEO-ARJAWSKDSA-N,INGSNVSERUZOAK-UHFFFAOYSA-N,AOOCSKCGZYCEJX-CXHDDBMJSA-N,WBTZDCUVPGAROE-UHFFFAOYSA-N,MOSFIJXAXDLOML-UHFFFAOYSA-N	HMDB40006,HMDB33429,HMDB33430,HMDB33481,HMDB37695,HMDB37694,HMDB42008,C10755,C10857,C20519	annotated
159	217.107	408.38	37093.9	36310.7	45781	31740.1	37750.5	36031.6	45354.7	30634.1	33636.7	35762.1	27730.1	37493.6	40283.1	32548.3	30791.3	31296.8	71970.5	53254.5	34159	38176.5	positive	No Fragments				annotated
160	295.165	410.11	50974.3	42550	56520.7	46115.9	55916.4	61334	38265.8	46154.2	35709.7	26975.2	41762.7	47156.2	58324.3	47976.4	36528.7	33931.3	37774.5	53456.2	44848	50471.1	positive	No Fragments	Leucyl-Tyrosine;Isoleucyl-Tyrosine;Tyrosyl-Leucine;Tyrosyl-Isoleucine;Sinapoylputrescine	LHSGPCFBGJHPCY-UHFFFAOYSA-N,MUFXDFWAJSPHIQ-UHFFFAOYSA-N,AUEJLPRZGVVDNU-UHFFFAOYSA-N,QJKMCQRFHJRIPU-UHFFFAOYSA-N,ZYERUQAOCQZPJW-WAYWQWQTSA-N	HMDB28941,HMDB28919,HMDB29109,HMDB29108,HMDB33464	annotated
161	314.269	409.46	46603.6	41869.6	42813.3	37488.2	50946.9	41966.2	38778.8	50070.9	38903.4	37421.2	41326.2	49311.3	45143.9	45465	42848.2	58556.4	54572.1	40932.5	53550.4	48415	positive	No Fragments	(R)-3-Hydroxy-hexadecanoic acid;3R-hydroxypalmitic acid;(R)-2-Hydroxyhexadecanoic acid;2-hydroxy palmitic acid;3-hydroxyhexadecanoic acid;3-hydroxy-hexadecanoic acid;Palmitoylglycine;N-palmitoyl glycine;16-Hydroxypalmitate;Juniperic acid;(+)-Prosopinine;9-methoxy-pentadecanoic acid;7R-hydroxy-hexadecanoic acid;11-hydroxy palmitic acid;4-hydroxy palmitic acid;14-hydroxy palmitic acid;15-hydroxy-he…	CBWALJHXHCJYTE-OAHLLOKOSA-N,CBWALJHXHCJYTE-OAHLLOKOSA-N,JGHSBPIZNUXPLA-UHFFFAOYSA-N,JGHSBPIZNUXPLA-UHFFFAOYSA-N,CBWALJHXHCJYTE-UHFFFAOYSA-N,CBWALJHXHCJYTE-UHFFFAOYSA-N,KVTFEOAKFFQCCX-UHFFFAOYSA-N,KVTFEOAKFFQCCX-UHFFFAOYSA-N,UGAGPNKCDRTDHP-UHFFFAOYSA-N,UGAGPNKCDRTDHP-UHFFFAOYSA-N,KYBOBXNXZQTAKA-NXHRZFHOSA-N,QWMAMXJYEIAKRF-UHFFFAOYSA-N,PHFQJBDKBCFMOS-OAHLLOKOSA-N,YNQGVRJFSHTULP-UHFFFAOYSA-N,SPZURES…	HMDB10734,LMFA01050366,HMDB31057,LMFA01050047,HMDB61658,LMFA01050188,HMDB13034,LMFA08020079,C18218,LMFA01050051,C10167,LMFA01080013,LMFA01050414,LMFA01050049,LMFA01050048,LMFA01050050,LMFA01050187,LMFA01050190,LMFA01050269,LMFA01050268,LMFA01050267,LMFA01050266,LMFA01050265,LMFA01050264,LMFA01050365	annotated
162	201.112	408.01	52308.4	39294.1	40907.5	33809.4	49019.6	41812.2	47727.7	40110.4	42011.4	34359.9	34721	58445.2	39316.2	35980.9	51683.9	54488.1	49091.3	49860.8	51043.8	50453.5	positive	No Fragments	(1R,2R,3S,1'R)-Nepetalinic acid;(±)-Camphoric acid;cis-4-Decenedioic acid;4Z-Decenedioic acid;alpha-Carboxy-delta-nonalactone;5-Pentyltetrahydro-2-oxo-3-furancarboxylic acid;Matsutakic acid A;cis-5-Decenedioic acid;6,9-dioxo-decanoic acid;3,6-dioxo-decanoic acid;3,7-Dimethyl-2E-octene-1,8-dioic acid ;2,6R-Dimethyl-2E-octen-1,8-dioic acid;2E-Decenedioic acid;4E-Decenedioic acid	OIFCPZGZZQQDNO-UHFFFAOYSA-N,LSPHULWDVZXLIL-UHFFFAOYSA-N,CXGDCGIPEJKSCK-IWQZZHSRSA-N,CXGDCGIPEJKSCK-IWQZZHSRSA-N,AVHURGYCHVYRHG-UHFFFAOYSA-N,RXLCOVRNIXYZMX-UHFFFAOYSA-N,VSKXYKGCLVJSEW-UHFFFAOYSA-N,WAGQZQAZCIOEDU-UPHRSURJSA-N,BEPSZXZHUPDOJB-UHFFFAOYSA-N,AEVOBXGBFZDZTC-UHFFFAOYSA-N,VNSKHKIHRLWODC-VOTSOKGWSA-N,KWIQWVWDQRSGSQ-KBUNYLKBSA-N,XUNMWLWTZWWEIE-FNORWQNLSA-N,CXGDCGIPEJKSCK-HNQUOIGGSA-N	HMDB34971,HMDB34491,HMDB00603,LMFA01170045,HMDB30990,HMDB30989,HMDB36715,HMDB13227,LMFA01060080,LMFA01060079,LMFA01170131,LMFA01170132,LMFA01170032,LMFA01170044	annotated
163	182.118	409.59	42056.3	34773.1	30751.4	33366.6	44742.5	33654.6	41607.9	52033.9	41319.2	37021.7	41635.5	41944.6	46665.7	54163.6	34451.2	40262.2	45130.5	45312.7	37867.4	49623.1	positive	No Fragments	beta-O-Methylynephrine;2-Propyl-2,4-pentadienoic acid;2-Propyl-2,4-pentadienoic acid;3-O-Methyl-a-methyldopamine;cis-6-Nitro-p-mentha-1(7),2-diene;3,4,4-Trimethyl-1,2-cyclopentanedione;2-Hydroxy-3,4,5-trimethyl-2-cyclopenten-1-one;3-Propyl-1,2-cyclopentanedione;3-Isopropyl-1,2-cyclopentanedione;3,5,5-Trimethyl-1,2-cyclopentanedione;4-Ethyl-2-hydroxy-3-methyl-2-cyclopenten-1-one;2,5-Dimethyl-4-(1-…	LVZUJPSBCGHXGZ-UHFFFAOYSA-N,UUILWXIBBZVJDU-FNORWQNLSA-N,UUILWXIBBZVJDU-FNORWQNLSA-N,GPBOYXOSSQEJBH-UHFFFAOYSA-N,VJPVONZUZIQQIH-UHFFFAOYSA-N,LTRJTLUJZFBIEN-UHFFFAOYSA-N,RMXYMRMUZJILGN-UHFFFAOYSA-N,QBJXYRWUKSOXQY-UHFFFAOYSA-N,QGJSBGJNGUBEKG-UHFFFAOYSA-N,GGXVKCBZJYLSCZ-UHFFFAOYSA-N,FFJYTCCZZSZBGQ-UHFFFAOYSA-N,FRPGHNBHIDMQGT-UHFFFAOYSA-N,KHCYBVSLKKTRRJ-UHFFFAOYSA-N,POLAFJCRVYXYDM-UHFFFAOYSA-N,OZZYKXX…	HMDB33868,HMDB60682,C16656,HMDB60748,HMDB35195,HMDB40526,HMDB39652,HMDB39651,HMDB39681,HMDB39680,HMDB39673,HMDB39784,HMDB39838,HMDB40038,HMDB40463,HMDB32311,LMFA07010180,HMDB36090,HMDB36176,HMDB41806,HMDB37625,HMDB37196,HMDB37167,C06727,C19311,C18011,LMFA06000129,LMFA06000037,LMFA06000038,LMFA07010177,LMFA01030442,LMFA01030441,LMFA01030578,LMFA01030577,LMFA01030795	annotated
164	240.123	409.58	30210.2	32250.8	29641.9	34638.2	35283.9	34855	29746.9	25484.3	31877.5	22884.2	32615.4	43192.4	31757.3	33726.4	49919.9	31901.5	30643.3	51799.1	37645.2	46701.2	positive	No Fragments	(2E,4E)-2,7-Dimethyl-2,4-octadienedioic acid;Guaifenesin;2,3-Methylene suberic acid;3,4-Methylene suberic acid;5-(3E-Pentenyl)tetrahydro-2-oxo-3-furancarboxylic acid;3-(4-Hydroxy-3-methoxyphenyl)-1,2-propanediol;cis-2,3-Dihydroxy-2,3-dihydro-p-cumate;Paeonilactone A;1,2-Dihydroxymint lactone;1-(3,4-Dimethoxyphenyl)ethane-1,2-diol	ZBXYMKUZCWCGPC-BDWKERMESA-N,HSRJKNPTNIJEKV-UHFFFAOYSA-N,CLAQTYSICSOFAV-UHFFFAOYSA-N,LYUINLVGVDIMCT-UHFFFAOYSA-N,KHWZQNGOXILAEN-NSCUHMNNSA-N,QGFJORGLNPWXMK-UHFFFAOYSA-N,BUZNWVREDOAOGD-DTWKUNHWSA-N,NODZICYHUGDVAM-IBNKKVAHSA-N,DIOYTQUSBRSEBD-KHQFGBGNSA-N,KFMXFWBXSCYUCM-UHFFFAOYSA-N	HMDB34099,HMDB04998,HMDB59779,HMDB59768,HMDB30991,HMDB33093,C06579,C17454,C09853,C16644	annotated
165	320.171	408.07	24865.4	30672.2	25924.8	24224.9	29450.7	34474.5	29002.5	34413.4	28486.4	22667	24987.1	45498.6	38139	24935.2	29972.3	32708.3	31259.4	35195.2	32063	27488.9	positive	No Fragments				annotated
166	169.133	409.03	38067.9	34630.7	28228	24799.9	32084.3	26908.7	25076.4	27327.6	23241.2	20997.5	34653.4	25253.2	29947.8	34946.6	22413.9	29875.5	21847.9	31140.5	30714.1	21224.8	positive	No Fragments	1-(1-Pyrrolidinyl)-2-propanone;Nor-psi-tropine;N-Cyclohexylformamide	YZZYFRBPGIXHPD-UHFFFAOYSA-N,YYMCYJLIYNNOMK-UHFFFAOYSA-N,SWGXDLRCJNEEGZ-UHFFFAOYSA-N	HMDB40030,HMDB31667,C11519	annotated
167	268.154	408.32	23682.5	17928.5	31778.2	20347.1	27136.6	21915.5	19198.1	25683.8	20683.7	14727.9	23598	20245.4	17929.2	18550.9	19483.5	23883.7	24990.3	35220.2	27174.3	25814	positive	No Fragments	3,4-Methylenesebacic acid;Allixin;Butopyronoxyl;Codonopsine;Diethofencarb;12-hydroxyjasmonic acid;epi-4'-hydroxyjasmonic acid;Tuberonic acid;3,7-Dimethyl-2E,6E-decadien-1,10-dioic acid	YVOCTABTPCVYNG-UHFFFAOYSA-N,OHRPDNHRQKOLGN-UHFFFAOYSA-N,OKIJSNGRQAOIGZ-UHFFFAOYSA-N,WCNPJVPXLWJQIR-HKSFMPNISA-N,LNJNFVJKDJYTEU-UHFFFAOYSA-N,RZGFUGXQKMEMOO-BSANDHCLSA-N,KLPBEXRQJBKPDM-VFERKYTESA-N,RZGFUGXQKMEMOO-SZXTZRQCSA-N,DCSNNHVJJADJBX-JKHSSWLHSA-N	HMDB59729,HMDB40705,C19142,C10137,C11077,LMFA02020011,LMFA02020008,LMFA02020007,LMFA01170130	annotated
168	164.107	409.22	27850.3	24507.3	17253.4	19942.1	27015	21505.9	19130.2	24683	14675.1	16016.7	20013	22592	29764.5	18332.7	19534.1	22653.5	24198.5	23159.8	17270.2	17826.2	positive	No Fragments	2-Phenylethanol;Phenylethyl alcohol;3-Ethylphenol;3-Ethylphenol;2,3,6,7-Tetrahydro-7-methylcyclopent[b]azepin-8(1H)-one;1-(2,3-Dihydro-5-methyl-1H-pyrrolizin-7-yl)ethanone;2,3-Dihydro-5,6-dimethyl-1H-pyrrolizine-7-carboxaldehyde;2,3-Dihydro-5-propanoyl-1H-pyrrolizine;5-Acetyl-2,3-dihydro-7-methyl-1H-pyrrolizine;5-Acetyl-2,3-dihydro-6-methyl-1H-pyrrolizine;4-Ethylphenol;4-Ethylphenol;2,5-Dimethylp…	WRMNZCZEMHIOCP-UHFFFAOYSA-N,WRMNZCZEMHIOCP-UHFFFAOYSA-N,HMNKTRSOROOSPP-UHFFFAOYSA-N,HMNKTRSOROOSPP-UHFFFAOYSA-N,ILPLRBRVDMHSCS-UHFFFAOYSA-N,DJAGDEJXGVMMGJ-UHFFFAOYSA-N,MBJGXSSIUJRGNO-UHFFFAOYSA-N,WOCOJSXECLIQIX-UHFFFAOYSA-N,GEURXEPGCAPDNA-UHFFFAOYSA-N,FEOYYZKCVVLICI-UHFFFAOYSA-N,HXDOZKJGKXYMEW-UHFFFAOYSA-N,HXDOZKJGKXYMEW-UHFFFAOYSA-N,NKTOLZVEWDHZMU-UHFFFAOYSA-N,WARIRIKWLUUAPJ-UHFFFAOYSA-N,CHLICZR…	HMDB33944,C05853,HMDB59873,C14386,HMDB39661,HMDB40025,HMDB40026,HMDB40022,HMDB40023,HMDB40024,HMDB29306,C13637,HMDB30540,HMDB40015,HMDB32076,HMDB32074,HMDB32151,HMDB32150,HMDB32148,HMDB61786,HMDB41927,HMDB41609,C06757,HMDB32619,C07112,C18585,C06746,C07213,C07216,C11487,C11348,C14582,C14385,C04351,LMFA06000036	annotated
169	232.154	442	678674	674067	545084	390773	272911	225222	427260	420715	957653	846709	11936678	803473	4.78845e+06	2.27542e+06	1621495	12187498	821322	5393725	2.24747e+06	1.47487e+06	positive	Annotate in FrAnK	Isobutyryl-L-carnitine;Butyrylcarnitine;O-Butanoylcarnitine;O-butanoyl-carnitine;O-butanoyl-carnitine;O-isobutyryl-L-carnitine;N(alpha)-t-Butoxycarbonyl-L-leucine	LRCNOZRCYBNMEP-UHFFFAOYSA-N,QWYFHHGCZUCMBN-UHFFFAOYSA-N,QWYFHHGCZUCMBN-UHFFFAOYSA-N,QWYFHHGCZUCMBN-SECBINFHSA-N,QWYFHHGCZUCMBN-SECBINFHSA-N,LRCNOZRCYBNMEP-SECBINFHSA-N,MDXGYYOJGPFFJL-QMMMGPOBSA-N	HMDB00736,HMDB02013,C02862,HMDB62510,LMFA07070003,HMDB62606,C04301	annotated
170	139.05	563.27	725608	560828	914467	857062	525745	797106	419355	613290	1239901	562681	1.80725e+06	9478344	10508856	498184	925137	1.59322e+06	9186749	11418649	640371	940833	positive	No Fragments	(E)-Urocanic acid;Urocanic acid;Urocanate;2-Aminonicotinic acid;Nicotinamide N-oxide;5-Oxo-2(5H)-isoxazolepropanenitrile;para-Benzoquinone dioxime;Maleimide;4-Nitroaniline	LOIYMIARKYCTBW-UPHRSURJSA-N,LOIYMIARKYCTBW-OWOJBTEDSA-N,LOIYMIARKYCTBW-OWOJBTEDSA-N,KPIVDNYJNOPGBE-UHFFFAOYSA-N,USSFUVKEHXDAPM-UHFFFAOYSA-N,DNSSEQBYSHSUGR-UHFFFAOYSA-N,LNHURPJLTHSVMU-UHFFFAOYSA-N,PEEHTFAAVSWFBL-UHFFFAOYSA-N,TYMLOMAKGOJONV-UHFFFAOYSA-N	HMDB34174,HMDB00301,C00785,HMDB61680,HMDB02730,HMDB31338,C19345,C07272,C02126	annotated
171	788.614	176.11	6713640	7011441	8463351	4552927	6476927	6981991	11238890	6788476	7044811	4.25514e+06	6051261	5.78722e+06	3483537	9887821	3816351	5.58711e+06	6.06681e+06	3.43167e+06	9011552	3.19485e+06	positive	No Fragments	PE(24:1(15Z)/15:0);PE(15:0/24:1(15Z));DG(22:0/0:0/22:6n3);DG(22:1n9/0:0/22:5n3);DG(22:1n9/0:0/22:5n6);DG(24:1n9/0:0/20:5n3);DG(22:2n6/0:0/22:4n6);PC(22:0/14:1(9Z));PC(22:0/14:1(9Z));PC(22:1(13Z)/14:0);PC(22:1(13Z)/14:0);PC(16:1(9Z)/20:0);PC(16:1(9Z)/20:0);PC(18:0/18:1(9Z));PC(18:0/18:1(9Z));PC(18:0/18:1(9Z));PC(18:0/18:1(11Z));PC(18:0/18:1(11Z));PC(18:1(11Z)/18:0);PC(18:1(11Z)/18:0);PC(18:1(9Z)/1…	FLWFZAGAZMHZQM-IVWGLPAOSA-N,BKEXQZFCWMPQBK-IVWGLPAOSA-N,PBNSSNMTUUPPAD-ZJWGFCQVSA-N,BJHJUOABIXWULJ-RKQWFFNHSA-N,CFDYOYVXLYXKDM-IYOCPOPBSA-N,IMDNPJQTYGXGSA-CUINWVLHSA-N,VLTJZRQUIANOOB-NVYNAETRSA-N,RGHFEAMZDBFLPO-FASREOMLSA-N,RGHFEAMZDBFLPO-FASREOMLSA-N,RSKUBXWDAIDNLE-HSEDGGQWSA-N,RSKUBXWDAIDNLE-HSEDGGQWSA-N,YFGYYMPGHQJKLU-HTDYWKJCSA-N,YFGYYMPGHQJKLU-HTDYWKJCSA-N,ATHVAWFAEPLPPQ-VRDBWYNSSA-N,ATHVAWF…	HMDB09747,HMDB08915,HMDB56110,HMDB56265,HMDB56260,HMDB56279,HMDB56343,HMDB08526,LMGP01011980,HMDB08558,LMGP01012218,HMDB08010,LMGP01011488,HMDB08038,LMGP01012143,LMGP01010761,HMDB08037,LMGP01010750,HMDB08069,LMGP01010840,HMDB08102,LMGP01010888,HMDB08298,LMGP01011811,HMDB08266,LMGP01011790,HMDB07919,LMGP01011404,HMDB07978,LMGP01011468,HMDB07642,LMGL02010293,HMDB07641,HMDB07614,LMGL02010294,HMDB076…	annotated
172	790.624	175.41	754986	803754	951461	558731	872246	934646	1.51118e+06	736318	844220	596369	821139	734931	612047	1.29892e+06	446034	807441	751809	584059	1.19647e+06	454667	positive	No Fragments				annotated
173	188.071	594.4	6872660	8765413	10313937	8243557	8962490	4323847	5.55235e+06	11058857	4.70583e+06	6575161	8058938	7.51299e+06	4106533	7318664	7.39119e+06	7972059	7.70228e+06	4.09483e+06	7.33305e+06	6811890	positive	Annotate in FrAnK	Indoleacrylic acid;Coumarin;Coumarin;Phenylpropiolic acid;2-Benzofurancarboxaldehyde;Chromone	SXOUIMVOMIGLHO-AATRIKPKSA-N,ZYGHJZDHTFUPRJ-UHFFFAOYSA-N,ZYGHJZDHTFUPRJ-UHFFFAOYSA-N,XNERWVPQCYSMLC-UHFFFAOYSA-N,ADDZHRRCUWNSCS-UHFFFAOYSA-N,OTAFHZMPRISVEM-UHFFFAOYSA-N	HMDB00734,HMDB01218,C05851,HMDB02359,HMDB33183,HMDB32938	annotated
174	249.061	595.68	182127	279037	321699	329885	344627	184198	203852	416486	200216	245363	231750	291845	155360	353777	294209	276379	285133	167676	274858	260599	positive	Annotate in FrAnK				annotated
175	416.185	594.9	170763	203519	234103	222482	233256	143416	130437	269189	133790	158041	155385	159926	90338.3	157454	172552	177717	209386	114216	178880	165503	positive	No Fragments	Naltriben;4'-Hydroxy-4-(4-hydroxystyryl)-7-methoxyflavan	ZHVWWEYETMPAMX-IFKAHUTRSA-N,RDUYMQQGTUMXQZ-FBHACNSLSA-N	C20166,LMPK12020228	annotated
176	156.077	712.72	3.42495e+06	2.47498e+06	2.78936e+06	3.04184e+06	3.40772e+06	2.41829e+06	1.993e+06	3.36928e+06	3040613	2.34474e+06	6029595	6.55584e+06	9911696	9747830	6331136	6237435	7.64024e+06	10673673	10996637	6013821	positive	Histidine (C6H9N3O2) Prob = 81.7700000000	L-2-Amino-3-(1-pyrazolyl)propanoic acid;Dihydrouracil;5,6-Dihydrouracil;L-Histidine;L-Histidine;L-3-Cyanoalanine;3-Cyano-L-alanine;N-Methylhydantoin;N-Methylhydantoin;D-Histidine;Muscimol;Histidine;2,5-Dioxopiperazine;3-(Pyrazol-1-yl)-L-alanine	PIGOPELHGLPKLL-UHFFFAOYSA-N,OIVLITBTBDPEFK-UHFFFAOYSA-N,OIVLITBTBDPEFK-UHFFFAOYSA-N,HNDVDQJCIGZPNO-YFKPBYRVSA-N,HNDVDQJCIGZPNO-YFKPBYRVSA-N,BXRLWGXPSRYJDZ-VKHMYHEASA-N,BXRLWGXPSRYJDZ-VKHMYHEASA-N,RHYBFKMFHLPQPH-UHFFFAOYSA-N,RHYBFKMFHLPQPH-UHFFFAOYSA-N,HNDVDQJCIGZPNO-RXMQYKEDSA-N,ZJQHPWUVQPJPQT-UHFFFAOYSA-N,HNDVDQJCIGZPNO-UHFFFAOYSA-N,BXRNXXXXHLBUKK-UHFFFAOYSA-N,PIGOPELHGLPKLL-YFKPBYRVSA-N	HMDB34267,HMDB00076,C00429,HMDB00177,C00135,HMDB60245,C02512,HMDB03646,C02565,C06419,C08311,C00768,C02777,C01162	annotated+fragment
177	171.096	700.66	904312	700210	626366	491887	639880	524475	587026	517421	894154	821155	1.0752e+06	1.07331e+06	1.32706e+06	2.0409e+06	973166	1.09975e+06	1.11424e+06	1.46836e+06	1.92554e+06	885241	positive	Annotate in FrAnK				annotated
178	235.08	699.03	454376	469551	317386	437551	449477	366588	425414	428005	445116	391272	482830	707341	638575	662981	449682	546961	654552	711853	657969	435818	positive	No Fragments	Histidinyl-Glycine;Glycyl-Histidine;Metronidazole;Metronidazole	LYCVKHSJGDMDLM-UHFFFAOYSA-N,YIWFXZNIBQBFHR-UHFFFAOYSA-N,VAOCPAMSLUNLGC-UHFFFAOYSA-N,VAOCPAMSLUNLGC-UHFFFAOYSA-N	HMDB28885,HMDB28843,HMDB15052,C07203	annotated
179	261.121	709.7	21873.2	28755.7	22574.5	27352.8	31481.1	27289.5	27164.8	34474	33914.5	31455.9	36498.2	34477.9	39535.7	37554	24043.4	37677.4	34834.5	41706.4	41950.9	32879	positive	No Fragments	Secobarbital;Metanephrine;Desglymidodrine;Tenuazonic acid;L-Metanephrine;L-Metanephrine;Ecgonone methyl ester;Tenuazonic acid	KQPKPCNLIDLUMF-UHFFFAOYSA-N,JWJCTZKFYGDABJ-UHFFFAOYSA-N,VFRCNXKYZVQYLX-UHFFFAOYSA-N,CEIZFXOZIQNICU-UHFFFAOYSA-N,JWJCTZKFYGDABJ-VIFPVBQESA-N,JWJCTZKFYGDABJ-VIFPVBQESA-N,WXEMSGQRTGSYOG-QXUHLLMWSA-N,KLBSRSYHIIAQTG-PZICIZFRSA-N	HMDB14562,HMDB04063,HMDB60558,HMDB36074,HMDB62493,C05588,C20371,C08511	annotated
180	522.356	218	10009771	7.53283e+06	10401452	7.3888e+06	7.14226e+06	8.23295e+06	9875496	9331884	8455138	7.0633e+06	7777451	2.55769e+06	3.71553e+06	10361168	2.51593e+06	7.6525e+06	2471222	3650565	10528703	2.09807e+06	positive	No Fragments	LysoPC(18:1(11Z));2-(Methoxycarbonyl)-5-methyl-2,4-bis(3-methyl-2-butenyl)-6-(2-methyl-1-oxopropyl)-5-(4-methyl-3-pentenyl)cyclohexanone;(3beta,17alpha,23S)-17,23-Epoxy-3,29-dihydroxy-27-norlanost-8-en-24-one;LysoPC(18:1(9Z));PC(18:1(9Z)/0:0);1-heneicosanoyl-glycero-3-phosphate;PA(21:0/0:0);2-oleoyl-sn-glycero-3-phosphocholine;PC(0:0/18:1(9Z));(3beta,5alpha,9alpha,22E,24R)-3,5,9-Trihydroxy-23-met…	PZRFVAHZNWPPAC-VBKSFVIKSA-N,QVUJYADKXQKJHK-UHFFFAOYSA-N,WKRCCXBCFBIWPN-UHFFFAOYSA-N,YAMUFBLWGFFICM-PTGWMXDISA-N,YAMUFBLWGFFICM-PTGWMXDISA-N,SPXKINNONQHLLM-HSZRJFAPSA-N,SPXKINNONQHLLM-HSZRJFAPSA-N,SULIDBRAXVDKBU-PTGWMXDISA-N,SULIDBRAXVDKBU-PTGWMXDISA-N,MRERMGPPCLQIPD-NBVRZTHBSA-N,JYZSWLOOMLRWOG-QJOASFLFSA-N,NHJWQKUVNWORED-UVOAWXSQSA-N,ZOFBAJKPGIIQFN-RASRKNKNSA-N,MULVVBYNDZRKPA-XCZWIQLXSA-N,YAMUFBL…	HMDB10385,HMDB35995,HMDB35142,HMDB02815,LMGP01050032,HMDB62317,LMGP10050032,HMDB62651,LMGP01050082,HMDB32669,LMST01060014,LMST01060015,LMGP01020147,LMGP01030009,LMGP01050030,LMGP01050029,LMGP01050080,LMGP01050079,LMGP01050114,LMST03020410,LMST03020411,LMST03020412,LMST03020413,LMST03020409	annotated
181	133.097	1012.1	4271294	2.81232e+06	4.60458e+06	2.83391e+06	2815828	1.82771e+06	1.39084e+06	2328766	2.12023e+06	3.7012e+06	7.02183e+06	8.06741e+06	9280289	3.1368e+06	4.10044e+06	7.59592e+06	10385100	8682675	3.23348e+06	3795721	positive	D-Ornithine (C5H12N2O2) Prob = 92.2600000000	Ornithine;L-Ornithine;D-Ornithine;D-Ornithine;L-Ornithine monochlorohydrate/ornithine;Ornithine;2,5-Diaminopentanoic acid;3-Aminopropane-1,2-diol;(2R,4S)-2,4-Diaminopentanoate	AHLPHDHHMVZTML-BYPYZUCNSA-N,AHLPHDHHMVZTML-BYPYZUCNSA-N,AHLPHDHHMVZTML-SCSAIBSYSA-N,AHLPHDHHMVZTML-SCSAIBSYSA-N,AHLPHDHHMVZTML-UHFFFAOYSA-N,AHLPHDHHMVZTML-UHFFFAOYSA-N,AHLPHDHHMVZTML-UHFFFAOYSA-N,KQIGMPWTAHJUMN-VKHMYHEASA-N,PCEJMSIIDXUDSN-IUYQGCFVSA-N	HMDB00214,C00077,HMDB03374,C00515,HMDB32455,C01602,LMFA01100057,C06057,C03943	annotated+fragment
182	177.061	1013.45	149286	122264	242166	148854	144083	105921	88041.8	121694	90655.6	186075	335780	263193	421587	128984	168296	341587	470510	360478	118874	172850	positive	No Fragments				annotated
183	344.185	1012.35	112824	61499.6	124843	63257.6	64519.1	34845.6	22897.8	50675.1	44550.3	83354.7	199637	217305	306814	73800.5	92493.4	238193	347115	266995	66533.9	89804.1	positive	No Fragments	(S)-Codamine;6-Ketoestriol;Masoprocol;Nordihydroguaiaretic acid;6-beta-Naltrexol;Anomurine;Enterodiol;Enterodiol;(R)-Laudanidine;Laudanine;Verimol D;Nordihydroguaiaretate;Gossyrubilone;Prosolanapyrone III;(-)-Laudanidine;Arnebinone;3,3'-Dihydroxyhexestrol;3-Hydroxyestra-1,3,5(10)-trien-17-one O-(carboxymethyl)oxime;6-Ketoestriol;(-)-Solanapyrone A	OKORHWXYDBSYNO-UHFFFAOYSA-N,PYFIDTBVOMQKDC-XCYHEEQWSA-N,HCZKYJDFEPMADG-TXEJJXNPSA-N,HCZKYJDFEPMADG-TXEJJXNPSA-N,JLVNEHKORQFVQJ-UHFFFAOYSA-N,CMQSBRRTRZPLHE-UHFFFAOYSA-N,DWONJCNDULPHLV-HOTGVXAUSA-N,DWONJCNDULPHLV-HOTGVXAUSA-N,MPYHGNAJOKCMAQ-UHFFFAOYSA-N,MPYHGNAJOKCMAQ-UHFFFAOYSA-N,KKTBJMXEKPXZHK-UHFFFAOYSA-N,HCZKYJDFEPMADG-RYUDHWBXSA-N,UYIGQGYXLRGUGA-ZVBGSRNCSA-N,KINNIEOBQSTCFI-JHHIBIJLSA-N,MPYHGNA…	HMDB34593,HMDB00530,HMDB14325,C10719,HMDB60784,HMDB30270,HMDB05056,C18166,HMDB30211,C17592,HMDB36472,HMDB12270,HMDB33266,C19934,C09555,C10302,C14243,C15430,LMST02010053,C20201	annotated
184	217.054	1013.55	87790.7	78021.8	118643	90061.9	97970.5	70619.7	54441.6	76051.3	64050.2	104343	168196	126500	216387	71960.3	117093	187337	251765	207527	72864.2	101355	positive	No Fragments				annotated
185	233.028	1007.45	49881.8	30045.7	51049.5	38494.6	54205	35497.7	27041.1	44016.8	41811	59995	117958	203118	146658	75406.9	100468	140848	171337	178378	74569.4	70224.5	positive	No Fragments				annotated
186	193.035	1008.8	27906	16782.6	25413.3	21398.1	25318.3	16959.2	11442.1	23395.7	15921.3	33452.8	73176.3	141431	110854	42085.3	49059.7	96304.2	106269	106503	41540.8	38980.7	positive	No Fragments				annotated
187	283.025	1015.26	35529.1	32695.3	52451.7	43786.9	39211.1	29228.5	25656.4	37508.5	28835	54107.7	73841.3	48311.5	90536.8	30075.8	43923.8	82962.1	117026	74205.7	29511.8	42466.4	positive	No Fragments				annotated
188	298.999	1009.68	20019.7	13788	25768.9	19427.9	26832.3	17354.2	16466.1	24389.9	24651.8	33399.6	60930.8	94356	74562.2	46226.5	53981.1	73298.7	89153	90604.6	40704.8	42489.1	positive	No Fragments				annotated
189	211.037	1014.81	26019.8	24436.5	31912.8	22980.2	21369.8	18513.9	12261.4	18748.8	19897.1	34322.5	64183	53321	84161.1	29366	39194.8	67255.5	78814.4	65611.6	22199.3	26916.3	positive	No Fragments	Ethyl 2,4-dioxohexanoate;Diethyl fumarate;2-Octenedioic acid;cis-4-Octenedioic acid;cis-4-octenedioic acid;Isoplumbagin;3-Isopropenylpentanedioic acid;trans-3-Octenedioic acid;3-Hydroxy-2-naphthoate;Plumbagin;Ramentaceone;1-Hydroxy-2-naphthoate;4,7-dioxo-octanoic acid;2-octenedioic acid	JGFBKJBAYISHAG-UHFFFAOYSA-N,IEPRKVQEAMIZSS-WAYWQWQTSA-N,BNTPVRGYUHJFHN-HWKANZROSA-N,LQVYKEXVMZXOAH-UPHRSURJSA-N,LQVYKEXVMZXOAH-UPHRSURJSA-N,ZMOIGGHUSNHCAB-UHFFFAOYSA-N,PULOWZXUQOLRBK-UHFFFAOYSA-N,QWWZNXBOJLOHGI-HNQUOIGGSA-N,ALKYHXVLJMQRLQ-UHFFFAOYSA-N,VCMMXZQDRFWYSE-UHFFFAOYSA-N,OZUSCVSONBBWOR-UHFFFAOYSA-N,SJJCQDRGABAVBB-UHFFFAOYSA-N,PTSAPRTVUVUNGB-UHFFFAOYSA-N,BNTPVRGYUHJFHN-HYXAFXHYSA-N	HMDB34851,HMDB38601,HMDB00341,HMDB04982,LMFA01170078,HMDB35291,HMDB32352,HMDB13312,C16212,C10387,C10398,C03203,LMFA01060156,LMFA01170085	annotated
190	314.973	1002.81	11855.1	NA	6439.56	11181.7	12388.2	6911.08	NA	8682.77	10762.3	15281.5	25344	82550.2	37650.6	27347.6	30917.7	44592.8	49262.3	57037.3	23021.9	23253.2	positive	No Fragments				annotated
191	252.063	1014.2	24738.7	22733.9	27827.1	19847	20518.7	19460.8	9706.32	16841.5	18163.2	28291.3	52854.3	48756.2	62868.5	24335.2	33442.5	47966.9	80518.4	55550	21780.9	27730.3	positive	No Fragments	Isoplumbagin;gamma-Fagarine;gamma-Fagarine;Pteleine;3-Hydroxy-2-naphthoate;N-(3-Oxohexanoyl)homoserine lactone;N-(3-oxo-hexanoyl)-homoserine lactone;Kainic acid;Plumbagin;Ramentaceone;alpha-Allokainic acid;1-Hydroxy-2-naphthoate	ZMOIGGHUSNHCAB-UHFFFAOYSA-N,KFBCTNNQFGONHB-UHFFFAOYSA-N,KFBCTNNQFGONHB-UHFFFAOYSA-N,ALLQMEDAYDKMIO-UHFFFAOYSA-N,ALKYHXVLJMQRLQ-UHFFFAOYSA-N,YRYOXRMDHALAFL-UHFFFAOYSA-N,YRYOXRMDHALAFL-UHFFFAOYSA-N,VLSMHEGGTFMBBZ-OOZYFLPDSA-N,VCMMXZQDRFWYSE-UHFFFAOYSA-N,OZUSCVSONBBWOR-UHFFFAOYSA-N,VLSMHEGGTFMBBZ-ZKWXMUAHSA-N,SJJCQDRGABAVBB-UHFFFAOYSA-N	HMDB35291,HMDB30195,C10676,HMDB37614,C16212,C11839,LMFA08030003,C12819,C10387,C10398,C17904,C03203	annotated
192	338.992	1008.35	13153.7	11761.3	14361.7	13574.5	24677	10865.8	9423.85	15450.3	16383.8	24139.2	37623.2	41992.8	45570.5	23279.4	33085.8	38772.8	56090.2	47435.5	30294.2	27611.3	positive	No Fragments				annotated
193	332.974	1009.38	9833.58	NA	13730.4	8391.88	11940.9	9179.83	7522.81	13266.6	7733.38	16270.4	32319	42838.5	43252.1	27561.2	23382.1	33995.2	42928.5	36778.6	19460.3	24161.8	positive	No Fragments	Ribose 1,5-bisphosphate;D-Ribose 1,5-bisphosphate;D-Ribulose 1,5-bisphosphate;D-Ribose 5-diphosphate	AAAFZMYJJHWUPN-TXICZTDVSA-N,AAAFZMYJJHWUPN-TXICZTDVSA-N,YAHZABJORDUQGO-NQXXGFSBSA-N,NSCLVINFVJKEKF-TXICZTDVSA-N	HMDB11688,C01151,C01182,C01095	annotated
194	760.584	179.28	6068036	7.04449e+06	6.05216e+06	3.59754e+06	4829165	7.20048e+06	8438205	6.74251e+06	7.07829e+06	4963631	6157025	5.02303e+06	5044050	9899134	6594015	5.78099e+06	4.75481e+06	5245289	9828899	5722143	positive	No Fragments	PE(22:1(13Z)/15:0);PE(15:0/22:1(13Z));DG(20:0/0:0/22:6n3);DG(22:1n9/0:0/20:5n3);DG(20:1n9/0:0/22:5n6);DG(20:1n9/0:0/22:5n3);DG(20:1(11Z)/22:5(4Z,7Z,10Z,13Z,16Z)/0:0);DG(20:2(11Z,14Z)/22:4(7Z,10Z,13Z,16Z)/0:0);DG(20:2(11Z,14Z)/22:4(7Z,10Z,13Z,16Z)/0:0)[iso2];DG(20:1(11Z)/22:5(7Z,10Z,13Z,16Z,19Z)/0:0);DG(20:1(11Z)/22:5(7Z,10Z,13Z,16Z,19Z)/0:0)[iso2];DG(20:0/22:6(4Z,7Z,10Z,13Z,16Z,19Z)/0:0);DG(20:0/…	REDKBACMQCHVMH-LQOXNGKESA-N,MUWFEEOSXPAQIY-LQOXNGKESA-N,QPSNLPWVYBNPJW-ZVJYVBFZSA-N,UCLBTKIUEYXHID-BPVPNIAOSA-N,YXUJFYIEHNCMBL-WJEQYBRCSA-N,GPQVDPPUJOKHPS-QSOAFSPRSA-N,IXQXJHUJJUMUKV-VEVSMCONSA-N,PZPBNNFYTRYMLV-UZYSKLKTSA-N,PZPBNNFYTRYMLV-UZYSKLKTSA-N,TWCMTRCNZDNRCJ-VLFCHZRNSA-N,TWCMTRCNZDNRCJ-VLFCHZRNSA-N,WKXRCUYDMVQYFL-PZJJUGDGSA-N,WKXRCUYDMVQYFL-PZJJUGDGSA-N,NLBIPSBIDPZBDK-TXXVBLCZSA-N,BLLMMBH…	HMDB09516,HMDB08908,HMDB56086,HMDB56264,HMDB56227,HMDB56232,HMDB07409,HMDB07437,LMGL02010255,HMDB07410,LMGL02010256,HMDB07382,LMGL02010257,HMDB56347,HMDB56333,HMDB08003,LMGP01011483,HMDB08035,LMGP01010744,HMDB08067,LMGP01012146,HMDB08100,LMGP01010884,HMDB08295,LMGP01011807,HMDB08263,LMGP01011787,HMDB07911,LMGP01011397,HMDB07972,LMGP01010005,HMDB07971,LMGP01010576,HMDB07523,LMGL02010261,HMDB07552,…	annotated
195	150.058	573.73	6.04444e+06	3.96845e+06	5.27673e+06	5033849	4.38471e+06	2.79031e+06	2.65602e+06	4.14526e+06	4.40811e+06	3.62613e+06	5.42588e+06	5.09976e+06	9020699	6.45992e+06	5.69609e+06	5.93076e+06	5.21575e+06	9778701	6.43989e+06	5287891	positive	Methionine (C5H11NO2S) Prob = 58.3600000000	L-Methionine;L-Methionine;L-Methionine;Penicillamine;Racemethionine;Methionine;Penicillamine;D-Methionine	FFEARJCKVFRZRR-BYPYZUCNSA-N,FFEARJCKVFRZRR-BYPYZUCNSA-N,FFEARJCKVFRZRR-BYPYZUCNSA-N,VVNCNSJFMMFHPL-UHFFFAOYSA-N,FFEARJCKVFRZRR-UHFFFAOYSA-N,FFEARJCKVFRZRR-UHFFFAOYSA-N,VVNCNSJFMMFHPL-VKHMYHEASA-N,FFEARJCKVFRZRR-SCSAIBSYSA-N	HMDB00696,C00073,Stds1_12,HMDB14997,HMDB33951,C01733,C07418,C00855	identified+fragment
196	405.11	574.52	63956.4	71252.5	74154.8	77170.7	85409.9	41375.9	41201.8	82879.6	76690.6	75817.7	73040.3	88205.7	140193	122813	90005.9	90060.7	81214.5	132992	118695	98165.6	positive	No Fragments	Curcumin II;Mollicellin D;trans-Tephrostachin;cis-Tephrostachin;Xanthoangelol C;Edulenane;7-Prenyloxy-3',4'-dimethoxyisoflavone;Glyflavanone A;O-Methylovaliflavanone C;Ponganone III;3,4-Dimethoxylonchocarpin;Praecansone B;Glychalcone A;6'',6''-Dimethylpyrano[2'',3'':6',5']-2'-hydroxy-4,4'-dimethoxychalcone	RGMADVSAJHLTDE-MFDSWNTHSA-N,AINFZKIGIQBKDM-UHFFFAOYSA-N,CYPXFTCVCNFZNY-ZHACJKMWSA-N,CYPXFTCVCNFZNY-KHPPLWFESA-N,SXDGLCCGJJGJRY-FEUCYYSJSA-N,NURXAZUGLCCIRI-UHFFFAOYSA-N,HSZOZDPOYZAYTH-UHFFFAOYSA-N,BIVJHZMNOBBBLR-KRWDZBQOSA-N,NNVYSMQXBRNCKE-UHFFFAOYSA-N,WBKMMUGBIOVPMR-IBGZPJMESA-N,NPDBZFZFFJSOFA-VMPITWQZSA-N,TUJSKSRZFNAELN-VBKFSLOCSA-N,QPRYWSHCBHNFJL-JXMROGBWSA-N,VETSXWXDHHAXNB-JXMROGBWSA-N	HMDB39610,HMDB33343,LMPK12110168,LMPK12110167,LMPK12120056,LMPK12070101,LMPK12050051,LMPK12140556,LMPK12140071,LMPK12140074,LMPK12120110,LMPK12120390,LMPK12120302,LMPK12120310	annotated
197	194.022	573.74	59170.1	55719.7	64584.9	57939	59655	39877.7	22257.7	53130.3	54905.9	43638.8	56321.5	64525.3	99424.4	88259.1	83277.7	79340.3	65745.6	113435	87215.4	58160.4	positive	No Fragments				annotated
198	144.102	623.33	9738734	3856901	1.81207e+06	6059429	3.6101e+06	2.03339e+06	4.66016e+06	5.6571e+06	1.89495e+06	1.51001e+06	3.98164e+06	2.04583e+06	7526856	3.91511e+06	5753415	3.77881e+06	2010746	8.19684e+06	4.17282e+06	4.65274e+06	positive	Annotate in FrAnK	Valeric acid;Pentanoate;Valeric acid;Propyl acetate;Isovaleric acid;3-Methylbutanoic acid;Isovaleric acid;3beta,6beta-Dihydroxynortropane;Proline betaine;Stachydrine;(S)-2-Methylbutanoic acid;Methyl butyrate;Methyl butyrate;1-Hydroxy-2-pentanone;Butyl formate;Tetrahydro-2-methyl-3-furanol;L-2-Amino-3-methylenehexanoic acid;Ethyl propionate;ethyl propionate;2,4-Dimethyl-1,3-dioxolane;Ethylene oxid…	NQPDZGIKBAWPEJ-UHFFFAOYSA-N,NQPDZGIKBAWPEJ-UHFFFAOYSA-N,NQPDZGIKBAWPEJ-UHFFFAOYSA-N,YKYONYBAUNKHLG-UHFFFAOYSA-N,GWYFCOCPABKNJV-UHFFFAOYSA-N,GWYFCOCPABKNJV-UHFFFAOYSA-N,GWYFCOCPABKNJV-UHFFFAOYSA-N,MVUIPZFMWQBRCM-UHFFFAOYSA-N,CMUNUTVVOOHQPW-LURJTMIESA-N,CMUNUTVVOOHQPW-LURJTMIESA-N,WLAMNBDJUVNPJU-BYPYZUCNSA-N,UUIQMZJEGPQKFD-UHFFFAOYSA-N,UUIQMZJEGPQKFD-UHFFFAOYSA-N,WOVLKKLXYZJMSN-UHFFFAOYSA-N,NMJJFJN…	HMDB00892,C00803,LMFA01010005,HMDB34237,HMDB00718,C08262,LMFA01020181,HMDB38949,HMDB04827,C10172,HMDB33742,HMDB33890,LMFA07010528,HMDB59678,HMDB40575,HMDB39799,HMDB30410,HMDB30058,LMFA07010411,HMDB32230,HMDB32263,HMDB41992,LMFA01020073,HMDB02176,C18319,LMFA01020072,HMDB31175,HMDB31241,HMDB31249,HMDB31247,HMDB31516,LMFA12000022,C04114,LMFA12000066,LMFA12000015	annotated
199	126.022	729.49	1.37868e+06	730401	1.1139e+06	1619480	896705	1.0364e+06	435259	673378	1.69766e+06	744144	8695617	5.27237e+06	3728805	2.30038e+06	5.4538e+06	9720982	5.79719e+06	4444842	2.39701e+06	5.31768e+06	positive	Taurine (C2H7NO3S) Prob = 98.5700000000	Taurine;Taurine;Taurine	XOAAWQZATWQOTB-UHFFFAOYSA-N,XOAAWQZATWQOTB-UHFFFAOYSA-N,XOAAWQZATWQOTB-UHFFFAOYSA-N	HMDB00251,C00245,Stds1_22	identified+fragment
200	169.986	731.29	661054	443896	578450	929193	591951	684917	269568	515405	999618	561569	1.60604e+06	1.41921e+06	1.38833e+06	1.14567e+06	1.77461e+06	1.46772e+06	1377683	1.1677e+06	1.02463e+06	1.52039e+06	positive	No Fragments				annotated
201	295.15	729.06	233568	112453	259895	238210	138991	94677.7	123047	92367.1	159506	182026	1386699	666621	531778	117429	153005	1.45893e+06	836588	575386	185722	177446	positive	Annotate in FrAnK	Choline bitartrate	QWJSAWXRUVVRLH-UHFFFAOYSA-M	HMDB40269	annotated
202	289.945	732.17	113857	60064.6	143304	177744	167736	172190	98260.7	133130	242785	118782	349001	251910	291701	326447	297415	334077	249736	249011	274731	232718	positive	No Fragments				annotated
203	316.983	730.98	56910.8	20297.4	35415.9	86869.5	36062.8	36347.6	NA	28230.1	98150.2	25864.1	241951	185124	153229	109288	272293	233193	189514	140299	94828.9	208586	positive	No Fragments	Fenthion;Fenthion	PNVJTZOFSHSLTO-UHFFFAOYSA-N,PNVJTZOFSHSLTO-UHFFFAOYSA-N	HMDB33209,C14420	annotated
204	295	729.27	30226.2	14985.6	28805	45891.8	23153.6	33358.8	NA	17996.4	54179.5	15281.6	185152	143913	121575	72291.8	233148	201775	151816	130067	70815.4	162226	positive	No Fragments	Anthragallol;Purpurin	AHKDJQYHVWSRLT-UHFFFAOYSA-N,BBNQQADTFFCFGB-UHFFFAOYSA-N	C10297,C10395	annotated
205	392.977	728.88	NA	NA	17916.9	25936.7	15293	23452	NA	NA	43433.1	NA	156122	108885	100713	83196.9	128055	135651	125067	108827	74853.4	99687.6	positive	No Fragments				annotated
206	436.941	731.72	20911.7	NA	17197.4	32211.2	19033.9	21213	NA	16036.5	38774.9	NA	71264	75093.9	62872.7	44878.1	91742.8	74423	48059.2	53057.1	35035.8	63107	positive	No Fragments				annotated
207	211.012	730.86	29496.1	17830.3	29370.3	45167.7	28983.1	37520.6	13048.8	18604.6	50203.6	28762.1	71777.1	56979.7	62988.1	51578.3	89947.9	67515.6	63673.6	70652.1	52881.9	66706.5	positive	No Fragments				annotated
208	484.106	728.58	NA	NA	NA	18233.7	NA	NA	NA	NA	17236.8	NA	83627.8	53232.9	44457.4	34299.1	86531	81372	65272.1	54907.7	34504.4	66844.8	positive	No Fragments				annotated
209	147.113	1070.95	1.97816e+06	1.46335e+06	2.43473e+06	1.7336e+06	1.5072e+06	1.52824e+06	860945	1.47171e+06	2.30212e+06	1.02065e+06	5.2661e+06	8.34498e+06	7.50702e+06	6352852	6.59221e+06	5.91879e+06	9416563	7243213	6.64078e+06	4.91114e+06	positive	Annotate in FrAnK	L-Lysine;D-Lysine;L-Lysine;Diethanolamine;Diethanolamine;(3S,5S)-3,5-Diaminohexanoate;(3S,5S)-3,5-Diaminohexanoate;(3S)-3,6-Diaminohexanoate;(3S)-3,6-Diaminohexanoate;2,5-Diaminohexanoate;(2R,3R)-3-Methylornithine;D-Lysine;2-Amino-2-methyl-1,3-propandiol;Lysine	KDXKERNSBIXSRK-YFKPBYRVSA-N,KDXKERNSBIXSRK-YFKPBYRVSA-N,KDXKERNSBIXSRK-YFKPBYRVSA-N,ZBCBWPMODOFKDW-UHFFFAOYSA-N,ZBCBWPMODOFKDW-UHFFFAOYSA-N,NGDLSXMSQYUVSJ-WHFBIAKZSA-N,NGDLSXMSQYUVSJ-WHFBIAKZSA-N,QKEWQOJCHPFEAF-YFKPBYRVSA-N,QKEWQOJCHPFEAF-YFKPBYRVSA-N,CEVCRLBFUJAKOG-UHFFFAOYSA-N,HYUPFEBCCJWDJX-RFZPGFLSSA-N,KDXKERNSBIXSRK-RXMQYKEDSA-N,UXFQFBNBSPQBJW-UHFFFAOYSA-N,KDXKERNSBIXSRK-UHFFFAOYSA-N	HMDB00182,HMDB03405,C00047,HMDB04437,C06772,HMDB12115,C01186,HMDB12114,C01142,C05161,C20277,C00739,C11260,C16440	annotated
210	358.201	1070.94	169897	123493	187117	129145	95952.2	108561	55662.6	105798	170438	73527.6	515090	928101	844861	670754	767899	685887	1.16252e+06	900304	778632	517240	positive	No Fragments	Nalbuphine;Nalbuphine;5-hydroxypropafenone;Isopulegone caffeate;(S)-Laudanosine;Gibberellin A9;Gibberellin A9;Laudanosine;1-Dehydro-15alpha-hydroxytestololactone;3,4-Dihydroxy-9,10-secoandrosta-1,3,5(10)-triene-9,17-dione;3,4-dihydroxy-9,10-secoandrosta-1,3,5(10)-triene-9,17-dione;11beta,13-Dihydroxy-3-oxo-13,17-secoandrosta-1,4-dien-17-oic acid, delta-lactone;Bisphenol A bis(2-hydroxyethyl)ether…	NETZHAKZCGBWSS-CEDHKZHLSA-N,NETZHAKZCGBWSS-CEDHKZHLSA-N,LUTWDNUXHDYZRA-UHFFFAOYSA-N,SSVXLIRLGPMWSL-UXBLZVDNSA-N,KGPAYJZAMGEDIQ-UHFFFAOYSA-N,MHVYWTXXZIFXDT-YGNOGLJPSA-N,MHVYWTXXZIFXDT-YGNOGLJPSA-N,KGPAYJZAMGEDIQ-KRWDZBQOSA-N,YHUCLCNBFMFJFZ-VHBIRMJSSA-N,YUHVBHDSVLKFNI-NJSLBKSFSA-N,YUHVBHDSVLKFNI-NJSLBKSFSA-N,HRUQCNZVKJAMRO-KCZNZURUSA-N,UUAGPGQUHZVJBQ-UHFFFAOYSA-N,HEFPIIHDRLNTDN-JBFPSKHUSA-N,HEFPIIH…	HMDB14982,C07251,HMDB60988,HMDB29566,HMDB30213,C11863,LMPR0104170020,C09558,C14946,C04793,LMST02020062,C15456,C14347,C17789,C17795	annotated
211	189.135	1065.02	631754	529154	608984	568869	501612	492214	387311	503083	729536	545902	737132	933049	1.01279e+06	902660	792406	734997	994765	1.04966e+06	909867	672585	positive	Annotate in FrAnK	Homo-L-arginine;Homoarginine;L-Targinine;N(omega)-Methyl-L-arginine	QUOGESRFPZDMMT-YFKPBYRVSA-N,QUOGESRFPZDMMT-YFKPBYRVSA-N,NTNWOCRCBQPEKQ-YFKPBYRVSA-N,NTNWOCRCBQPEKQ-YFKPBYRVSA-N	HMDB00670,C01924,HMDB29416,C03884	annotated
212	250.051	1060.95	209256	189627	233459	181704	205049	205868	156910	245704	381807	302570	461182	1.04913e+06	744292	830106	744946	736418	804264	906250	986974	701527	positive	Annotate in FrAnK				annotated
213	191.077	1070.66	266913	232856	362337	297325	285526	296305	199626	261550	355598	193241	676639	833561	845221	744032	813840	754584	1.01501e+06	830419	731515	600455	positive	Annotate in FrAnK				annotated
214	231.069	1070.88	109063	104826	176723	144177	134996	153110	117122	149404	167779	100594	268340	286966	332165	302312	319979	330369	370957	337583	285038	245579	positive	No Fragments	Tricyclazole;Tricyclazole	DQJCHOQLCLEDLL-UHFFFAOYSA-N,DQJCHOQLCLEDLL-UHFFFAOYSA-N	HMDB31809,C18492	annotated
215	226.086	1071.5	41157.1	36521.8	47555.1	35836.8	28814.3	36162	23016.2	29662.8	51052.9	27915.1	111444	152817	142972	137109	112213	116172	173915	124287	121043	90333.6	positive	No Fragments	6-Methoxy-9H-carbazole-3-carboxaldehyde;Murrayanine;Murrayanine;Methyl 3-carbazolecarboxylate;Mukolidine;1-Hydroxy-10-methylacridone;Dibenzo-p-dioxin;Aziprotryne;(E)-4-Nitrostilbene;(E)-4-Nitrostilbene;2-Hydroxydibenzofuran	MPGLRLBJCNRDKU-UHFFFAOYSA-N,FWNZQNAJETXQPP-UHFFFAOYSA-N,FWNZQNAJETXQPP-UHFFFAOYSA-N,LZXXHWWSVRIDGR-UHFFFAOYSA-N,KSTPFEFAPRYLOZ-UHFFFAOYSA-N,NHYDBJFGZCQFEO-UHFFFAOYSA-N,NFBOHOGPQUYFRF-UHFFFAOYSA-N,AFIIBUOYKYSPKB-UHFFFAOYSA-N,ZISCOWXWCHUSMH-VOTSOKGWSA-N,ZISCOWXWCHUSMH-VOTSOKGWSA-N,HGIDRHWWNZRUEP-UHFFFAOYSA-N	HMDB38638,HMDB38849,C09228,HMDB29744,HMDB41443,HMDB32983,C07732,C19099,C14662,LMPK13090020,C14409	annotated
216	225.052	1070.95	41407.9	35522.2	48694.4	41232.1	42472.5	43327.5	28276.8	42307.9	56942.4	42430.4	121590	138992	156540	120486	140936	139124	164091	124433	109410	92718.4	positive	No Fragments	5-Hydroxy-2,3-dimethyl-1,4-naphthoquinone;Setarin;5-Butyltetrahydro-2-oxo-3-furancarboxylic acid;5-(2-Methylpropyl)tetrahydro-2-oxo-3-furancarboxylic acid;3,4',5-Biphenyltriol;(2-Naphthalenyloxy)acetic acid;2-Napthyloxyacetic acid;Mevinphos;2,2',3-Trihydroxybiphenyl;cis-2-Carboxycyclohexyl-acetic acid	WBPHCLSNRLPSPK-UHFFFAOYSA-N,UUTFFHNHMRSARV-UHFFFAOYSA-N,XCIYLBHMPNYNTF-UHFFFAOYSA-N,ODKYFEYTVOPOOV-UHFFFAOYSA-N,HSZOQEGJICWJDP-UHFFFAOYSA-N,RZCJYMOBWVJQGV-UHFFFAOYSA-N,RZCJYMOBWVJQGV-UHFFFAOYSA-N,GEPDYQSQVLXLEU-AATRIKPKSA-N,USBNIYMZDQVDSO-UHFFFAOYSA-N,GCGCKIUIBPEAQE-BQBZGAKWSA-N	HMDB34663,HMDB38115,HMDB30992,HMDB30988,HMDB32713,HMDB32706,C18750,C18688,C03569,C14112	annotated
217	359.164	1069.92	15978.3	9544.03	23870.1	15659	12302.7	13503.2	NA	13450.1	26448.2	NA	60467.7	110502	104638	81418	111220	67614.7	150297	103524	78441.5	66797.3	positive	No Fragments	S-Japonin;Cilastatin;Cilastatin;Triticonazole	HDHDUJDLKYTRAS-VOTSOKGWSA-N,DHSUYTOATWAVLW-WFVMDLQDSA-N,DHSUYTOATWAVLW-WFVMDLQDSA-N,PPDBOQMNKNNODG-ZROIWOOFSA-N	HMDB35802,HMDB15535,C01675,C18815	annotated
218	297.041	1070.63	37374.6	36432.1	54079	45458.4	50434.9	60466.7	41812.5	54873.7	61652.7	40564.8	95674.7	107971	116456	109914	118694	109014	145638	112125	92590.2	84901.8	positive	No Fragments	Lamotrigine;Histidinyl-Cysteine;Cysteinyl-Histidine;4-Hydroxy-5-(phenyl)-valeric acid-O-sulphate	PYZRQGJRPPTADH-UHFFFAOYSA-N,MAJYPBAJPNUFPV-UHFFFAOYSA-N,LVNMAAGSAUGNIC-UHFFFAOYSA-N,ZCVMPBGBUWWKNR-UHFFFAOYSA-N	HMDB14695,HMDB28882,HMDB28777,HMDB59981	annotated
219	266.079	1071.19	29536.2	22730.8	29198.6	31162.1	27634.7	25450.3	20574.9	26136.2	37145.2	23730.1	65770.2	87610.1	105308	81012.2	90073.1	83091.1	101861	83863.5	71440.1	62792.4	positive	No Fragments	5-Hydroxy-2,3-dimethyl-1,4-naphthoquinone;Setarin;3,4',5-Biphenyltriol;(2-Naphthalenyloxy)acetic acid;2-Napthyloxyacetic acid;Mevinphos;2,2',3-Trihydroxybiphenyl	WBPHCLSNRLPSPK-UHFFFAOYSA-N,UUTFFHNHMRSARV-UHFFFAOYSA-N,HSZOQEGJICWJDP-UHFFFAOYSA-N,RZCJYMOBWVJQGV-UHFFFAOYSA-N,RZCJYMOBWVJQGV-UHFFFAOYSA-N,GEPDYQSQVLXLEU-AATRIKPKSA-N,USBNIYMZDQVDSO-UHFFFAOYSA-N	HMDB34663,HMDB38115,HMDB32713,HMDB32706,C18750,C18688,C03569	annotated
220	331.017	1071.62	17487.7	18234.3	25631.2	28012.3	25990.4	32886	20655.3	30711.5	40780.7	30402.1	66254.1	67937.6	83360.4	68720.6	74339.4	77158.1	100661	74242.7	74228	62450.1	positive	No Fragments				annotated
221	267.113	1071.27	16850.4	18448.8	26516.7	22600	18712.6	18154	12596.7	17917.4	29121.6	17094.3	50311.5	75779.1	67465.6	64385.6	59928.9	63145.3	90461.8	66014.7	45892.6	54060.7	positive	No Fragments	6-Methoxy-9H-carbazole-3-carboxaldehyde;Murrayanine;Murrayanine;Methyl 3-carbazolecarboxylate;Mukolidine;1-Hydroxy-10-methylacridone;Aziprotryne;(E)-4-Nitrostilbene;(E)-4-Nitrostilbene	MPGLRLBJCNRDKU-UHFFFAOYSA-N,FWNZQNAJETXQPP-UHFFFAOYSA-N,FWNZQNAJETXQPP-UHFFFAOYSA-N,LZXXHWWSVRIDGR-UHFFFAOYSA-N,KSTPFEFAPRYLOZ-UHFFFAOYSA-N,NHYDBJFGZCQFEO-UHFFFAOYSA-N,AFIIBUOYKYSPKB-UHFFFAOYSA-N,ZISCOWXWCHUSMH-VOTSOKGWSA-N,ZISCOWXWCHUSMH-VOTSOKGWSA-N	HMDB38638,HMDB38849,C09228,HMDB29744,HMDB41443,HMDB32983,C19099,C14662,LMPK13090020	annotated
222	207.051	1070.37	9246.88	8178.57	13046.2	14309.8	13097.5	13808.6	6583.71	12586.9	19932.3	8888.97	41898.2	88391.1	49015.6	70666.9	50718.7	65804.4	77875.9	73768.5	70666.1	47905.9	positive	No Fragments	(S)-lipoic acid;(R)-lipoic acid;(R)-Lipoic acid;Lipoic acid;Lipoate	AGBQKNBQESQNJD-SSDOTTSWSA-N,AGBQKNBQESQNJD-SSDOTTSWSA-N,AGBQKNBQESQNJD-SSDOTTSWSA-N,AGBQKNBQESQNJD-SSDOTTSWSA-N,AGBQKNBQESQNJD-UHFFFAOYSA-N	HMDB14312,HMDB01451,C16241,LMFA01130001,C00725	annotated
223	247.043	1069.59	12401.7	11303.8	14360	14169.2	16242	14285.4	9813.67	15111.4	25936.8	13719	37413.2	81734.6	47822.1	61617.7	52393.2	55047.9	54874.5	69436.1	70597.1	45573.6	positive	No Fragments	Nifuradene;2,4-Dinitroaniline	VSVAVMVWTLLTCH-BJMVGYQFSA-N,LXQOQPGNCGEELI-UHFFFAOYSA-N	C19272,C14713	annotated
224	402.164	1070.57	11113.3	12742.8	20084	16928.9	14643.5	17444.4	11912.1	15824.2	21410.2	11612.4	42915.7	51128.9	62760.4	59161.2	49963.6	52301.4	80160.5	51531.2	48575.3	35988.8	positive	No Fragments	Nicotine glucuronide;Aziridyl benzoquinone	SAWAIULJDYFLPD-SOAFEQHCSA-N,ASWYYIAZATTZLB-UHFFFAOYSA-N	HMDB01272,C19333	annotated
225	291.024	1071.34	15496.2	14295.2	24854.6	20325	20047.5	22781.7	14572.7	21456.6	34196.3	20486.9	48167.1	61239.2	68174.6	58515.2	76456.8	57607.2	69365.7	59913.6	49722.4	44307.8	positive	No Fragments	(-)-Dioxibrassinin;Methionyl-Cysteine;Cysteinyl-Methionine;S-(4-Methylthiobutylthiohydroximoyl)-L-cysteine	DXLDPLVGKCAHPY-UHFFFAOYSA-N,NDYNTQWSJLPEMK-UHFFFAOYSA-N,OOULJWDSSVOMHX-UHFFFAOYSA-N,RHJXZAWQBJGJJP-FQUWQITNSA-N	HMDB38634,HMDB28970,HMDB28781,C17242	annotated
226	265.045	1071.22	14365.9	12415.3	22551.2	19129.5	16420	17862.3	11983.2	19811.4	26017.5	28982.6	47200.4	58095.4	75119.1	62728.9	59295	70119.2	68790.9	50211.8	50311.2	42775.9	positive	No Fragments	Ethoprophos	VJYFKVYYMZPMAB-UHFFFAOYSA-N	C18687	annotated
227	311.036	1069.24	11531.3	10561.9	20187.3	16782.6	21489.8	17911.6	19277.7	16532.5	28027.5	11975.5	53639.1	54506.5	52220.9	46461.4	50570	53673.3	73790.6	51814.7	36082.5	31969.9	positive	No Fragments	N-Desalkyl flurazepam;Reduced 2,6-Dichlorophenolindophenol	UVCOILFBWYKHHB-UHFFFAOYSA-N,IFTGQCOAUCEONK-UHFFFAOYSA-N	HMDB61161,C05720	annotated
228	353.147	1068.85	NA	NA	8674.07	7310.85	NA	6769.09	NA	NA	9920.09	NA	37621.2	52212.7	53989.7	46749.3	40511.1	37481.5	73790	56512.7	38373.3	26039.3	positive	No Fragments	Benzoyl ecgonine;Norcocaine;Balfourodine;Benzoylecgonine;Zephyranthine;Pseudolycorine;PC(0:0/3:1(2E))	GVGYEFKIHJTNQZ-HOAMVYINSA-N,RERBBBLSJAMJFJ-UHFFFAOYSA-N,VPNKCPHNFBSHAP-GFCCVEGCSA-N,GVGYEFKIHJTNQZ-CLRIEMFWSA-N,VJILFEGOWCJNIK-YDJYNKLNSA-N,CKAHWDNDUGDSLE-ARLBYUKCSA-N,SMXIWOJKKJRNEB-SNVBAGLBSA-N	HMDB41836,HMDB41955,C10647,C10847,C12170,C12187,LMGP01050088	annotated
229	337.034	1068.97	20854.5	19596.5	28070.2	23319.1	28324.5	28455.1	26226.6	28758.8	35210.9	23326	51643.2	43801.2	53256.5	44115.9	52468.5	51240	64447.5	53343.3	48948	41335.5	positive	No Fragments				annotated
230	399.157	1070.67	9459	5939.47	9572.1	9561.59	8229.98	6045.44	NA	8726.98	11098.9	NA	26068.4	49805.1	39804.7	32156.9	33766.4	41489.1	61343.4	49419.6	33413.3	24602	positive	No Fragments	Aldosterone;Prednisolone;Prednisolone;prednisolone;7-Methylrosmanol;Kanzonol V;Tricyclodehydroisohumulone;19-Oic-deoxycorticosterone;Cortisone;Cortisone;Cortisone;Aldosterone hemiacetal;Aldosterone hemiacetal;Tricyclodehydroisohumulone;Cinerin II;Aldosterone;Aldosterone	PQSUYGKTWSAVDQ-SRPWZAMTSA-N,OIGNJSKKLXVSLS-VWUMJDOOSA-N,OIGNJSKKLXVSLS-VWUMJDOOSA-N,OIGNJSKKLXVSLS-VWUMJDOOSA-N,XNPVHIQPSAZTLC-UHFFFAOYSA-N,AKOSXIFOBUWPLU-UHFFFAOYSA-N,MFJWBSPRMQOETE-UHFFFAOYSA-N,RUPOMAOZPOVHQZ-TTYNRZOGSA-N,MFYSYFVPBJMHGN-ZPOLXVRWSA-N,MFYSYFVPBJMHGN-ZPOLXVRWSA-N,MFYSYFVPBJMHGN-ZPOLXVRWSA-N,QUQBHBRVKLEOEI-UBWIUKTRSA-N,QUQBHBRVKLEOEI-UBWIUKTRSA-N,FZQFCXBBPNGZEI-QZHPCCELSA-N,SHCRDCO…	HMDB00037,HMDB14998,C07369,LMST02030179,HMDB35813,HMDB29788,HMDB30165,HMDB12613,HMDB02802,C00762,LMST02030090,C18039,LMST02030145,C10723,C09846,C01780,LMST02030026	annotated
231	331.165	1068.3	5790.39	NA	8228.82	NA	NA	NA	NA	NA	9898.16	NA	27230.6	51722.1	47301.5	39780.3	34225.3	32173.9	59278.8	37707.8	31220.3	20258.1	positive	No Fragments	Benzoyl ecgonine;Norcocaine;Balfourodine;Benzoylecgonine;Zephyranthine;Pseudolycorine	GVGYEFKIHJTNQZ-HOAMVYINSA-N,RERBBBLSJAMJFJ-UHFFFAOYSA-N,VPNKCPHNFBSHAP-GFCCVEGCSA-N,GVGYEFKIHJTNQZ-CLRIEMFWSA-N,VJILFEGOWCJNIK-YDJYNKLNSA-N,CKAHWDNDUGDSLE-ARLBYUKCSA-N	HMDB41836,HMDB41955,C10647,C10847,C12170,C12187	annotated
232	337.17	1069.77	24519.5	15366.6	26288.2	13177	10083	10463.2	NA	11782.6	13699.6	NA	35383.9	50495	41502.9	28775.5	29070.6	24222.6	45288.1	41223.8	37002.9	44971.7	positive	No Fragments	Sumatriptan;Sumatriptan	KQKPFRSPSRPDEB-UHFFFAOYSA-N,KQKPFRSPSRPDEB-UHFFFAOYSA-N	HMDB05037,C07319	annotated
233	393.139	1066.76	NA	NA	10387.1	NA	NA	NA	NA	NA	11533.3	NA	25153.9	46543.6	37456.1	27429.3	31280.8	37875.5	43780.5	38081	29938.8	21028	positive	No Fragments	Caryoptosidic acid;Shanzhiside	WAXHVHOTAZULHY-UHFFFAOYSA-N,YSIFYNVXJOGADM-KDYWOABDSA-N	HMDB34249,C17066	annotated
234	403.005	1069.96	11600	11411.4	14356.5	13840.3	14695.1	15578.5	13352.1	15387	16765.4	11699.6	22659.3	21200	30754	30440	25290.5	25665.9	44608.1	32630.8	24704	21165.7	positive	No Fragments	Xanthylic acid;Xanthosine 5'-phosphate;5-formamido-1-(5-phospho-D-ribosyl)imidazole-4-carboxamide(2-)	DCTLYFZHFGENCW-UUOKFMHZSA-N,DCTLYFZHFGENCW-UUOKFMHZSA-N,ABCOOORLYAOBOZ-KQYNXXCUSA-L	HMDB01554,C00655,HMDB62708	annotated
235	313.015	1065.99	NA	NA	NA	NA	5223.8	NA	NA	9028.82	10926.6	7801.89	19721.3	37449.3	21107.8	35438.2	25341.5	22331.8	32451.5	29645.5	38592.7	23634	positive	No Fragments	4-Hydroxy-5-(phenyl)-valeric acid-O-sulphate	ZCVMPBGBUWWKNR-UHFFFAOYSA-N	HMDB59981	annotated
236	349.014	1069.87	16457.5	16273.1	16279.4	12037.5	14747	9849.37	8739.89	10656.4	15675.1	12563.6	21373.5	23705.8	19608.6	17537.1	15226.9	13034.5	26298.3	28347.8	18113.9	18228.8	positive	No Fragments				annotated
237	229.155	494.07	1.62601e+06	1.29798e+06	1.36151e+06	1346815	1.3878e+06	1.42353e+06	1.5956e+06	1.25515e+06	1.55839e+06	1977392	9267784	1.57857e+06	2.62125e+06	3.3321e+06	1.78269e+06	8836347	1.69548e+06	2.62376e+06	3.4705e+06	1497056	positive	Annotate in FrAnK	Isoleucyl-Proline;L-isoleucyl-L-proline ;Leucyl-Proline;L-leucyl-L-proline ;Polyethylene glycol;8-Amino-7-oxononanoate;7-oxo-8-amino-nonanoic acid;N-Heptanoylglycine;(E)-2-Butenyl-4-methyl-threonine	BBIXOODYWPFNDT-UHFFFAOYSA-N,BBIXOODYWPFNDT-UHFFFAOYSA-N,VTJUNIYRYIAIHF-UHFFFAOYSA-N,VTJUNIYRYIAIHF-UHFFFAOYSA-N,GUAHPAJOXVYFON-UHFFFAOYSA-N,GUAHPAJOXVYFON-UHFFFAOYSA-N,GUAHPAJOXVYFON-UHFFFAOYSA-N,RNFCYFVPNIXAHP-UHFFFAOYSA-N,RPALEGQGCGCFCX-FIWMUJSFSA-N	HMDB28915,HMDB11174,HMDB28937,HMDB11175,HMDB37790,C01092,LMFA01060168,HMDB13010,C12029	annotated
238	369.352	182.72	1.11648e+06	1.3316e+06	773014	1.09425e+06	951663	683853	1.01465e+06	1.69887e+06	1.2432e+06	2.29714e+06	8100803	7.44521e+06	399503	428279	493906	8005348	7.08266e+06	421322	482543	488817	positive	Annotate in FrAnK	3-Deoxyvitamin D3	FXKMDILIEQILCA-VDVRBEGSSA-N	LMST03020618	annotated
239	826.594	175.95	113950	168270	68870.7	78434.6	81725.9	75724.4	121282	244263	102629	97136.9	483546	260577	NA	31783.3	36616.9	389888	272683	NA	40865.2	27664.1	positive	No Fragments	PS(O-16:0/22:1(11Z));PS(O-18:0/20:1(11Z));PS(O-18:0/22:4(7Z,10Z,13Z,16Z));PS(O-20:0/18:1(9Z));PS(O-20:0/20:4(5Z,8Z,11Z,14Z));PS(P-16:0/22:0);PS(P-18:0/20:0);PS(P-20:0/18:0);PS(P-20:0/20:3(8Z,11Z,14Z));PG(P-16:0/20:0);PG(P-18:0/18:0);PG(P-18:0/20:3(8Z,11Z,14Z));PG(P-20:0/16:0);PG(P-20:0/18:3(6Z,9Z,12Z));PG(P-20:0/18:3(9Z,12Z,15Z));PG(O-18:0/20:4(5Z,8Z,11Z,14Z));PG(O-16:0/22:4(7Z,10Z,13Z,16Z));PG(O…	VWPQWUOQBLUKGD-MDNOYCIOSA-N,YXHJUGVCZOPRFS-KVDKQALNSA-N,XDGUHRYGXQJSSM-IBZPFYEISA-N,DHANIEPLFBHGPH-DGWJSABMSA-N,AOBCRVMACOIDIR-CQGPZNNBSA-N,DRFZOBWAMDOPNO-VWDJJHQOSA-N,WVEQLSKQDIURRS-VWDJJHQOSA-N,ULDHSMRFXZGGHZ-VWDJJHQOSA-N,ZGYOYAMSSOHSBN-UKPLKVBFSA-N,CFTXFVQMCGNQOA-KOUDNHGOSA-N,FNETUWMGMGHMQE-KOUDNHGOSA-N,CNNMQLSCRBWOIB-FXSWDENOSA-N,JETKAPGUHXGOTK-KOUDNHGOSA-N,ICPXHWPUQCTWAN-CSXLYZDSSA-N,YDUXHWF…	LMGP03020015,LMGP03020034,LMGP03020040,LMGP03020052,LMGP03020063,LMGP03030024,LMGP03030046,LMGP03030067,LMGP03030078,LMGP04030018,LMGP04030039,LMGP04030049,LMGP04030062,LMGP04030070,LMGP04030071,LMGP04020071,LMGP04020017,LMGP04020012,LMGP04020027,LMGP04020047,LMGP04020056,LMGP20010001	annotated
240	552.403	204.59	110170	87807.9	100240	96428	115114	93289	151692	151502	84900.8	68966.9	342333	183115	160709	59344.8	82647.7	364279	181079	158317	70477.4	68274.5	positive	No Fragments	LysoPC(20:0);PC(20:0/0:0);1alpha,25-dihydroxy-2beta-(4-hydroxybutyl)vitamin D3 / 1alpha,25-dihydroxy-2beta-(4-hydroxybutyl)cholecalciferol;1alpha-hydroxy-2beta-(4-hydroxybutoxy)vitamin D3 / 1alpha-hydroxy-2beta-(4-hydroxybutoxy)cholecalciferol;26,27-diethyl-1alpha,25-dihydroxy-24a-homo-22-oxa-20-epivitamin D3 / 26,27-diethyl-1alpha,25-dihydroxy-24a-homo-22-oxa-20-epicholecalciferol;(20S)-1alpha,2…	UATOAILWGVYRQS-HHHXNRCGSA-N,UATOAILWGVYRQS-HHHXNRCGSA-N,BCDZYLNIANLXGJ-YZITXLJHSA-N,NERFXSNKWCSNMA-WJOGRIIQSA-N,UQLZDSVNAUBJPT-KTHMOAKDSA-N,FKQONHKFAZAIOK-HPVXSBMKSA-N,GLPXFBKLNBEZTJ-HPVXSBMKSA-N,HWBWUXXZEMEUDR-KWNKPGOASA-N,HWBWUXXZEMEUDR-JLZLKMPJSA-N,QSFGCVTYSFFQGG-DXXPWSIZSA-N,SSCKPSFTQNHIRZ-KKPDRENHSA-N,UVHUBDICYDPLIO-HHHXNRCGSA-N,ZXCIEWBDUAPBJF-MUUNZHRXSA-N,JUWCSFLOVIGUFS-MUUNZHRXSA-N	HMDB10390,LMGP01050045,LMST03020501,LMST03020500,LMST03020503,LMST03020502,LMST03020505,LMST03020504,LMST03020507,LMST03020506,LMST03020509,LMGP01020072,LMGP01020094,LMGP01080025	annotated
241	743.543	176.86	37609.7	39001.7	36281.1	30078.4	31543.4	27975.3	47349.4	45239.2	31621	35038	80314.7	80910.6	41322.6	53507.3	54893.9	52878.7	89465.7	43185.6	50108.6	53196.3	positive	No Fragments				annotated
242	195.123	264.56	5678510	5737508	4.0892e+06	6620039	3.68354e+06	4056932	3.68669e+06	5408371	4324272	8033976	5.33349e+06	3.69957e+06	4818158	5985166	5212169	4.26107e+06	3.43593e+06	2.97152e+06	3.40061e+06	4255837	positive	Annotate in FrAnK				annotated
243	182.081	641.53	4353068	3.40411e+06	5910334	3307783	5.41172e+06	3908508	3036882	3.90209e+06	3.37092e+06	3.34083e+06	6.36429e+06	4.62938e+06	6.71982e+06	8016908	5.09687e+06	6400140	4.72438e+06	6.89167e+06	7.92042e+06	4599092	positive	Tyrosine (C9H11NO3) Prob = 50.7300000000	Furfuryl acetate;L-Tyrosine;o-Tyrosine;Meta-Tyrosine;Ethyl 3-furoate;Ethyl furoate;4,6,7-Trihydroxy-1,2,3,4-tetrahydroisoquinoline;4-Hydroxy-4-(3-pyridyl)-butanoic acid;gamma-Hydroxy-3-pyridinebutanoate;L-Threo-3-Phenylserine;Ethyl maltol;Ethyl maltol;Beta-Tyrosine;3-Amino-3-(4-hydroxyphenyl)propanoate;N-Hydroxy-L-phenylalanine;D-Tyrosine;2,4,5-Trihydroxytoluene;Gentisyl alcohol;DL-Tyrosine;4-Hyd…	CKOYRRWBOKMNRG-UHFFFAOYSA-N,OUYCCCASQSFEME-QMMMGPOBSA-N,WRFPVMFCRNYQNR-UHFFFAOYSA-N,JZKXXXDKRQWDET-QMMMGPOBSA-N,LOFDXZJSDVCYAS-UHFFFAOYSA-N,NHXSTXWKZVAVOQ-UHFFFAOYSA-N,RNIMUEXSLJYHIE-UHFFFAOYSA-N,STZOZPPVGWNSMC-UHFFFAOYSA-N,STZOZPPVGWNSMC-UHFFFAOYSA-N,VHVGNTVUSQUXPS-JAMMHHFISA-N,YIKYNHJUKRTCJL-UHFFFAOYSA-N,YIKYNHJUKRTCJL-UHFFFAOYSA-N,JYPHNHPXFNEZBR-UHFFFAOYSA-N,JYPHNHPXFNEZBR-UHFFFAOYSA-N,VTPJSQT…	HMDB34246,HMDB00158,HMDB06050,HMDB59720,HMDB59880,HMDB59862,HMDB60280,HMDB01119,C19579,HMDB02184,HMDB31735,C20362,HMDB03831,C04368,C19712,C06420,C18317,C10792,C01536,C14110,C16401,C03338,C03290,C00082	annotated+fragment
244	226.045	642.47	136145	121014	219582	151800	257160	185198	151901	197733	168278	154612	238886	131251	157973	343158	180022	232528	166998	181733	383241	160701	positive	Annotate in FrAnK	para-Trifluoromethylphenol	BAYGVMXZJBFEMB-UHFFFAOYSA-N	HMDB14023	annotated
245	238.082	643.3	41473.6	28085.5	49438.8	45178.9	43488.3	21392.6	29645.6	26770.3	52480.7	24658.7	61652.3	48859.9	63252.4	73604.6	58424.2	66330.1	50620.7	79998.6	65471.6	49677.6	positive	No Fragments				annotated
246	810.6	175	7.91462e+06	7831214	6.30485e+06	4659004	4.63004e+06	6.23637e+06	5420764	6.57757e+06	5.30886e+06	3629876	3.8913e+06	2897105	2.84075e+06	4203218	3901295	3.46843e+06	2855047	2.69408e+06	4.18147e+06	3.42361e+06	positive	No Fragments	PE(24:1(15Z)/15:0);PE(15:0/24:1(15Z));PC(20:3(8Z,11Z,14Z)/18:1(9Z));PC(20:3(8Z,11Z,14Z)/18:1(9Z));PC(20:3(8Z,11Z,14Z)/18:1(11Z));PC(20:3(8Z,11Z,14Z)/18:1(11Z));PC(20:2(11Z,14Z)/18:2(9Z,12Z));PC(20:2(11Z,14Z)/18:2(9Z,12Z));PC(20:1(11Z)/18:3(9Z,12Z,15Z));PC(20:1(11Z)/18:3(9Z,12Z,15Z));PC(20:1(11Z)/18:3(6Z,9Z,12Z));PC(20:1(11Z)/18:3(6Z,9Z,12Z));PC(20:3(5Z,8Z,11Z)/18:1(9Z));PC(20:3(5Z,8Z,11Z)/18:1(9Z…	FLWFZAGAZMHZQM-IVWGLPAOSA-N,BKEXQZFCWMPQBK-IVWGLPAOSA-N,SLKDYSINLYWLQQ-IGMUWBMCSA-N,SLKDYSINLYWLQQ-IGMUWBMCSA-N,QFSNCHKAROIETO-SSTUGHORSA-N,QFSNCHKAROIETO-SSTUGHORSA-N,ZPAYLLVKQCNXOK-JEHIXBSSSA-N,ZPAYLLVKQCNXOK-JEHIXBSSSA-N,NOWQIXJSMOBJLS-LMJTUUMUSA-N,NOWQIXJSMOBJLS-LMJTUUMUSA-N,FHOBLZOUZRDCHR-VSYNYFESSA-N,FHOBLZOUZRDCHR-VSYNYFESSA-N,PUTMVZMHYSWRJX-PAQAJSBVSA-N,PUTMVZMHYSWRJX-PAQAJSBVSA-N,PIOANQA…	HMDB09747,HMDB08915,HMDB08401,LMGP01011878,HMDB08400,LMGP01012206,HMDB08336,LMGP01011848,HMDB08305,LMGP01011820,HMDB08304,LMGP01011819,HMDB08368,LMGP01012198,HMDB08367,LMGP01012197,HMDB08526,LMGP01011980,HMDB08431,LMGP01011907,HMDB08464,HMDB08626,LMGP01012072,HMDB08558,LMGP01012218,HMDB08010,LMGP01011488,HMDB08049,LMGP01012144,HMDB08048,LMGP01010802,HMDB08038,LMGP01012143,LMGP01010761,HMDB08037,L…	annotated
247	837.619	174	2.02241e+06	3383639	1.98344e+06	1.83528e+06	2408113	2.05802e+06	2.95393e+06	2.70511e+06	2.30761e+06	2.10236e+06	899142	568811	1282533	1.89586e+06	1772071	790882	608812	1.26316e+06	1.71711e+06	1.48257e+06	positive	No Fragments				annotated
248	823.603	175.46	112783	192823	114020	90298.7	142112	101072	165468	165029	96674.5	79483.4	42489.9	28792.7	58516.1	68657.4	87577	45180.3	30466.3	49698.4	63513.1	83994.4	positive	No Fragments				annotated
249	130.086	551.79	471752	679448	1.04476e+06	1.13213e+06	791826	1.26125e+06	1.45282e+06	909087	548235	889299	7.50126e+06	3.02736e+06	1.69856e+06	807145	1.39845e+06	7.56059e+06	3.22448e+06	1.74267e+06	886184	1.23457e+06	positive	Annotate in FrAnK	L-Pipecolic acid;L-Pipecolate;Butyric acid;Butanoic acid;Butyric acid;Pipecolic acid;N4-Acetylaminobutanal;N4-Acetylaminobutanal;3-Acetamidobutanal;Isobutyric acid;2-Methylpropanoate;Isobutyric acid;Isopropyl formate;Vigabatrin;Vigabatrin;Propyl formate;D-Pipecolic acid;L-trans-4-Methyl-2-pyrrolidinecarboxylic acid;2-Pyrrolidineacetic acid;Methyl propionate;formyl propionate;Ethyl acetate;Ethyl a…	HXEACLLIILLPRG-YFKPBYRVSA-N,HXEACLLIILLPRG-YFKPBYRVSA-N,FERIUCNNQQJTOY-UHFFFAOYSA-N,FERIUCNNQQJTOY-UHFFFAOYSA-N,FERIUCNNQQJTOY-UHFFFAOYSA-N,HXEACLLIILLPRG-UHFFFAOYSA-N,DDSLGZOYEPKPSJ-UHFFFAOYSA-N,DDSLGZOYEPKPSJ-UHFFFAOYSA-N,SOYLQPBXNGCSNB-UHFFFAOYSA-N,KQNPFQTWMSNSAP-UHFFFAOYSA-N,KQNPFQTWMSNSAP-UHFFFAOYSA-N,KQNPFQTWMSNSAP-UHFFFAOYSA-N,RMOUBSOVHSONPZ-UHFFFAOYSA-N,PJDFLNIOAUIZSL-UHFFFAOYSA-N,PJDFLNI…	HMDB00716,C00408,HMDB00039,C00246,LMFA01010004,HMDB00070,HMDB04226,C05936,HMDB59649,HMDB01873,C02632,LMFA01020071,HMDB40579,HMDB15212,C07500,HMDB40253,HMDB05960,HMDB29435,HMDB29444,HMDB30062,LMFA07010410,HMDB31217,C00849,HMDB31507,HMDB62225,C03969,HMDB03243,C00466,LMFA12000020,C00810,LMFA12000064,C01769,C13696,C14440	annotated
250	174.124	553.2	162685	132824	261178	180460	182633	185003	131329	173302	253208	166149	1.20862e+06	465113	407847	465971	263804	1.28527e+06	552135	443645	520957	200296	positive	Annotate in FrAnK	Ornithine;L-Ornithine;apo-[3-methylcrotonoyl-CoA:carbon-dioxide ligase (ADP-forming)];D-Ornithine;D-Ornithine;L-Ornithine monochlorohydrate/ornithine;Ornithine;2,5-Diaminopentanoic acid;Indospicine;(2R,4S)-2,4-Diaminopentanoate	AHLPHDHHMVZTML-BYPYZUCNSA-N,AHLPHDHHMVZTML-BYPYZUCNSA-N,DKPYGQKMNSGPGT-LURJTMIESA-N,AHLPHDHHMVZTML-SCSAIBSYSA-N,AHLPHDHHMVZTML-SCSAIBSYSA-N,AHLPHDHHMVZTML-UHFFFAOYSA-N,AHLPHDHHMVZTML-UHFFFAOYSA-N,AHLPHDHHMVZTML-UHFFFAOYSA-N,SILQDLDAWPQMEL-YFKPBYRVSA-N,PCEJMSIIDXUDSN-IUYQGCFVSA-N	HMDB00214,C00077,HMDB59607,HMDB03374,C00515,HMDB32455,C01602,LMFA01100057,C08288,C03943	annotated
251	142.086	550.53	155826	136807	118827	113180	117610	201500	104508	81452	109561	104261	515107	468912	375625	329258	218870	564769	561438	389498	257530	245451	positive	Annotate in FrAnK	Senecioic acid;beta,beta-dimethyl acrylic acid;Ethosuximide;Ethosuximide;Dihydro-5-methyl-2(3H)-furanone;gamma-valerolactone;Ethyl acrylate;Ethyl acrylate;ethyl 2E-propenoate;Dihydro-3-methyl-2(3H)-furanone;2-Ethylacrylic acid;2-ethyl acrylic acid;Tiglic acid;Tiglic acid;Tiglic acid;L-Hypoglycin A;Arecaidine;Arecaidine;Angelic acid;Angelic acid;Glutaral;Glutaral;Isopropenyl acetate;Methyl methacr…	YYPNJNDODFVZLE-UHFFFAOYSA-N,YYPNJNDODFVZLE-UHFFFAOYSA-N,HAPOVYFOVVWLRS-UHFFFAOYSA-N,HAPOVYFOVVWLRS-UHFFFAOYSA-N,GAEKPEKOJKCEMS-UHFFFAOYSA-N,GAEKPEKOJKCEMS-UHFFFAOYSA-N,JIGUQPWFLRLWPJ-UHFFFAOYSA-N,JIGUQPWFLRLWPJ-UHFFFAOYSA-N,JIGUQPWFLRLWPJ-UHFFFAOYSA-N,QGLBZNZGBLRJGS-UHFFFAOYSA-N,WROUWQQRXUBECT-UHFFFAOYSA-N,WROUWQQRXUBECT-UHFFFAOYSA-N,UIERETOOQGIECD-ONEGZZNKSA-N,UIERETOOQGIECD-ONEGZZNKSA-N,UIERETO…	HMDB00509,LMFA01020097,HMDB14731,C07505,HMDB33840,LMFA07040008,HMDB33978,C19238,LMFA07010505,HMDB35143,HMDB01862,LMFA01020111,HMDB01470,C08279,LMFA01020030,HMDB29427,HMDB30352,C10128,HMDB29608,LMFA01020029,HMDB29599,C12518,HMDB32351,HMDB32385,C14527,HMDB02167,HMDB31648,C15499,LMFA12000075,HMDB31602,LMFA01030007,HMDB31598,HMDB31178,HMDB32459,LMFA01030005,C08287,C16821,C02240,LMFA01030006,LMFA01020…	annotated
252	137.046	494.25	911076	692559	679390	596987	963636	616002	695219	540218	563653	164084	1.31344e+06	941218	7.12211e+06	2.15187e+06	2.12379e+06	1.23169e+06	1.03317e+06	7450688	2.22606e+06	1.79007e+06	positive	Allopurinol (C5H4N4O) Prob = 90.7000000000	Hypoxanthine;Hypoxanthine;Allopurinol	FDGQSTZJBFJUBT-UHFFFAOYSA-N,FDGQSTZJBFJUBT-UHFFFAOYSA-N,OFCNXPDARWKPPY-UHFFFAOYSA-N	HMDB00157,C00262,HMDB14581	annotated+fragment
253	275.075	494.74	206182	144011	128534	128162	182150	114755	131045	92503.5	118924	43536.2	217930	164246	1416232	463350	404442	211490	191726	1.43022e+06	483033	373214	positive	Annotate in FrAnK	Deoxyinosine;Deoxyinosine;Nebularine;Nebularine;N-D-Ribosylpurine;Nicorandil	VGONTNSXDCQUGY-RRKCRQDMSA-N,VGONTNSXDCQUGY-RRKCRQDMSA-N,MRWXACSTFXYYMV-UHFFFAOYSA-N,MRWXACSTFXYYMV-FDDDBJFASA-N,MRWXACSTFXYYMV-FDDDBJFASA-N,LBHIOVVIQHSOQN-UHFFFAOYSA-N	HMDB00071,C05512,HMDB29956,C01736,C15586,C13280	annotated
254	118.065	410.9	2.53129e+06	821054	1.22352e+06	1.2801e+06	3.18613e+06	2.09483e+06	1.48382e+06	1.16716e+06	1.08233e+06	1.42647e+06	4.46341e+06	3.89964e+06	4.97311e+06	6296434	7.38388e+06	5.37212e+06	4545087	5130998	6.04076e+06	6.85557e+06	positive	No Fragments	Benzeneacetonitrile;Phenylacetonitrile;Indole;Indole	SUSQOBVLVYHIEX-UHFFFAOYSA-N,SUSQOBVLVYHIEX-UHFFFAOYSA-N,SIKJAQJRHWYJAI-UHFFFAOYSA-N,SIKJAQJRHWYJAI-UHFFFAOYSA-N	HMDB34171,C16074,HMDB00738,C00463	annotated
255	166.086	410.23	166720	258144	133227	201132	284758	216258	197656	181367	181687	141019	715187	801510	431375	492813	858155	857780	882922	521852	319316	973418	positive	Annotate in FrAnK	2-Acetyl-3-methylfuran;4-Methylcatechol;4-Methylcatechol;Methyl N-methylanthranilate;L-Phenylalanine;L-Phenylalanine;4,6-Heptadiyne-1,3-diol;Benzocaine;Benzocaine;Benzyl glycinate;Norsalsolinol;2-Hydroxybenzyl alcohol;Salicyl alcohol;4-Hydroxybenzyl alcohol;p-Hydroxybenzyl alcohol;3-Hydroxybenzyl alcohol;3-Hydroxybenzyl alcohol;2-Acetyl-5-methylfuran;Guaiacol;o-Methoxyphenol;Guaiacol;3-Pyridinebu…	RJBGVAIXGHZIDY-UHFFFAOYSA-N,ZBCATMYQYDCTIZ-UHFFFAOYSA-N,ZBCATMYQYDCTIZ-UHFFFAOYSA-N,GVOWHGSUZUUUDR-UHFFFAOYSA-N,COLNVLDHVKWLRT-QMMMGPOBSA-N,COLNVLDHVKWLRT-QMMMGPOBSA-N,VTFRDZFVCKUXNE-UHFFFAOYSA-N,BLFLLBZGZJTVJG-UHFFFAOYSA-N,BLFLLBZGZJTVJG-UHFFFAOYSA-N,JXYACYYPACQCDM-UHFFFAOYSA-N,MBFUSGLXKQWVDW-UHFFFAOYSA-N,CQRYARSYNCAZFO-UHFFFAOYSA-N,CQRYARSYNCAZFO-UHFFFAOYSA-N,BVJSUAQZOZWCKN-UHFFFAOYSA-N,BVJSUAQ…	HMDB34877,HMDB00873,C06730,HMDB34169,HMDB00159,C00079,HMDB38963,HMDB04992,C07527,HMDB59934,HMDB06044,HMDB59709,C02323,HMDB11724,C17467,HMDB59712,C03351,HMDB35226,HMDB01398,C01502,C15572,HMDB01007,HMDB40280,HMDB29696,HMDB33485,HMDB33589,HMDB62402,C19565,HMDB62407,C19578,HMDB32917,C18747,C20488,C20487,C18090,C00727,C02923,C02265,C02057,LMFA01030782,LMFA01030781	annotated
256	224.029	409.06	138035	64623.1	70436.9	154686	202096	131661	104505	73138.4	133113	204037	224860	88139.7	152286	275043	257287	246198	96061.4	175549	250479	306250	positive	No Fragments	Salicylate-sodium	ABBQHOQBGMUPJH-UHFFFAOYSA-M	HMDB15470	annotated
257	302.196	410.46	31023	33263	33173.2	32556.1	47126.7	35726.8	40654.3	42215.4	67501	41287.3	80281.3	46215.4	75588	108064	100205	126151	57170.1	77788.3	80196.6	79186.1	positive	No Fragments				annotated
258	214.144	409.17	20811.7	19188.5	26303.4	38109.9	45366.3	28270	32061.8	32901	35180.3	27651.2	41706.2	44321.6	33414.5	74105.7	52068.9	44905.6	47227.5	40708.6	60997.3	56412.1	positive	No Fragments	6-Pentyl-1,4-dioxan-2-one;5-Pentyl-1,4-dioxan-2-one;4-Hydroperoxy-2-nonenal;4-hydroperoxynonenal ;Butyl 3-hydroxy-2-methylidenebutanoate;2-Methylpropyl 3-hydroxy-2-methylidenebutanoate;Butyl levulinate;Tetrahydrofurfuryl butyrate;cis-3-Hexenyl lactate;3-Methylbutyl 3-oxobutanoate;N-Heptanoylhomoserine lactone;N-heptanoyl-homoserine lactone;9-Oxononanoic acid;9-oxo-nonanoic acid;(4S,6S)-4-Hydroxy-…	XTANXEGVDAOPFW-UHFFFAOYSA-N,AYJJZBHSZOCJJX-UHFFFAOYSA-N,TVNYLRYVAZWBEH-FNORWQNLSA-N,TVNYLRYVAZWBEH-FNORWQNLSA-N,BGBNIHUXOLZWIB-UHFFFAOYSA-N,YWLLUDSCDSOEDO-UHFFFAOYSA-N,ISBWNEKJSSLXOD-UHFFFAOYSA-N,DPZVDLFOAZNCBU-UHFFFAOYSA-N,NNLLMULULOBXBY-PLNGDYQASA-N,XHRGPLDMNNGHCX-UHFFFAOYSA-N,FTMZLSDESAOPSZ-VIFPVBQESA-N,FTMZLSDESAOPSZ-VIFPVBQESA-N,WLGDDELKYAWBBL-UHFFFAOYSA-N,WLGDDELKYAWBBL-UHFFFAOYSA-N,ITVCIGA…	HMDB59937,HMDB59936,HMDB60287,LMFA06000253,HMDB40202,HMDB40203,HMDB40165,HMDB36188,HMDB36213,HMDB36396,C11844,LMFA08030006,C16322,LMFA01060160,LMPK09000008,LMPK09000007,LMPK09000006,LMPK09000005,LMFA01060024,LMFA01060023,LMFA01060026,LMFA01060025,LMFA01060022,LMFA01060159,LMFA01060155,LMFA01060158,LMFA01060157,LMFA01060178,LMFA01050232	annotated
259	133.101	402.57	18010.7	15498.8	23428.3	18516.2	34382.2	21859.3	29430.4	21345.8	23022.4	18206.5	52298.3	59493.4	44001.7	53170	63542.6	56096.5	72610.1	56030.8	47218.8	71730.5	positive	No Fragments	p-Mentha-1,3,5,8-tetraene;Tetralin;Dicyclopentadiene	MMSLOZQEMPDGPI-UHFFFAOYSA-N,CXWXQJXEFPUFDZ-UHFFFAOYSA-N,HECLRDQVFMWTQS-UHFFFAOYSA-N	HMDB29641,C14114,C14411	annotated
260	194.081	409.46	3.25248e+06	2.97604e+06	5679457	3.10346e+06	3.54045e+06	7.25003e+06	5.17332e+06	4397283	1.90075e+06	2075941	2.5452e+06	619401	1.0673e+06	540893	471552	2.6271e+06	772066	1.14198e+06	820037	781952	positive	Annotate in FrAnK	Methyl hippurate;Phenylacetylglycine;Phenylacetylglycine;Betamipron;3-Hydroxyphenylacetic acid;3-Hydroxyphenylacetate;Ortho-Hydroxyphenylacetic acid;2-Hydroxyphenylacetate;Methyl 2-hydroxybenzoate;Methyl salicylate;Mandelic acid;(S)-Mandelate;p-Hydroxyphenylacetic acid;4-Hydroxyphenylacetate;4-Hydroxy-3-methylbenzoic acid;2-Methylhippuric acid;4-Anilino-4-oxobutanoic acid;3-Carbamoyl-2-phenylprop…	XTKVNQKOTKPCKM-UHFFFAOYSA-N,UTYVDVLMYQPLQB-UHFFFAOYSA-N,UTYVDVLMYQPLQB-UHFFFAOYSA-N,CWXYHOHYCJXYFQ-UHFFFAOYSA-N,FVMDYYGIDFPZAX-UHFFFAOYSA-N,FVMDYYGIDFPZAX-UHFFFAOYSA-N,CCVYRRGZDBSHFU-UHFFFAOYSA-N,CCVYRRGZDBSHFU-UHFFFAOYSA-N,OSWPMRLSEDHDFF-UHFFFAOYSA-N,OSWPMRLSEDHDFF-UHFFFAOYSA-N,IWYDHOAUDWTVEP-ZETCQYMHSA-N,IWYDHOAUDWTVEP-ZETCQYMHSA-N,XQXPVVBIMDBYFF-UHFFFAOYSA-N,XQXPVVBIMDBYFF-UHFFFAOYSA-N,LTFHNKU…	HMDB00859,HMDB00821,C05598,HMDB34250,HMDB00440,C05593,HMDB00669,C05852,HMDB34172,C12305,HMDB00703,C01984,HMDB00020,C00642,HMDB04815,HMDB11723,HMDB60758,HMDB60366,C16587,HMDB60389,C16595,HMDB60390,C13636,HMDB01101,C02519,HMDB29659,C03663,HMDB29657,C13635,HMDB29658,HMDB29662,HMDB29660,HMDB29661,C10675,HMDB32399,HMDB32388,HMDB36907,HMDB12308,C00755,HMDB02390,C14088,HMDB31609,C02181,HMDB41283,HMDB330…	annotated
261	271.996	407.62	140672	79331.1	91961.3	132953	83371.3	130314	90158.5	80073.7	48875.2	54602.7	37412.6	10999	25099.6	31752.2	12783.3	24927.6	20627.4	34052.2	22160.4	13402.5	positive	No Fragments				annotated
262	245.15	597.16	341541	215645	245770	233672	265704	247205	215074	225801	341258	224903	7.08115e+06	433158	1.31665e+06	698138	548786	6.84396e+06	400396	1.31629e+06	720825	505696	positive	Annotate in FrAnK	L-Acetylcarnitine;Hydroxyprolyl-Leucine;Hydroxyprolyl-Isoleucine;Isoleucyl-Hydroxyproline;Leucyl-Hydroxyproline;N-lactoyl-Leucine	RDHQFKQIGNGIED-UHFFFAOYSA-N,LQFJGLSIESIIOM-UHFFFAOYSA-N,JKCPTRCNCMWJJG-UHFFFAOYSA-N,IFZSZULHIWFRSB-UHFFFAOYSA-N,JCCZCUUYYHWRGX-UHFFFAOYSA-N,BUMIGZVUJKNXCO-BQBZGAKWSA-N	HMDB00201,HMDB28867,HMDB28866,HMDB28908,HMDB28930,HMDB62176	annotated
263	203.15	966.03	3.59853e+06	3231756	3.80062e+06	3.28465e+06	3.21871e+06	3.80062e+06	3.29252e+06	3177155	3.58421e+06	3.30261e+06	3.72136e+06	4607802	6.51728e+06	4918996	4259848	3858550	4823249	6.87422e+06	5.23189e+06	3990811	positive	Annotate in FrAnK	Asymmetric dimethylarginine;NG,NG-Dimethyl-L-arginine;Symmetric dimethylarginine;Arg-OEt	YDGMGEXADBMOMJ-LURJTMIESA-N,YDGMGEXADBMOMJ-LURJTMIESA-N,HVPFXCBJHIIJGS-LURJTMIESA-N,AKGWUHIOEVNNPC-LURJTMIESA-N	HMDB01539,C03626,HMDB03334,C01404	annotated
264	193.095	426.62	136256	77087.5	5.31493e+06	273316	452348	6.62323e+06	71882.8	3696248	135542	85029.7	92150.4	90818.4	90305.1	95306.4	113500	97403.1	100083	114329	93653.7	95820.9	positive	No Fragments	L-Pipecolic acid;L-Pipecolate;Pipecolic acid;N4-Acetylaminobutanal;N4-Acetylaminobutanal;(3xi,6xi)-Cyclo(alanylvalyl);3-Acetamidobutanal;Vigabatrin;Vigabatrin;Levetiracetam;Levetiracetam;D-Pipecolic acid;L-trans-4-Methyl-2-pyrrolidinecarboxylic acid;2-Pyrrolidineacetic acid;(2E)-Decenoyl-ACP;1-Aminocyclopentanecarboxylate;trans-3-Aminocyclopentane-1-carboxylic acid	HXEACLLIILLPRG-YFKPBYRVSA-N,HXEACLLIILLPRG-YFKPBYRVSA-N,HXEACLLIILLPRG-UHFFFAOYSA-N,DDSLGZOYEPKPSJ-UHFFFAOYSA-N,DDSLGZOYEPKPSJ-UHFFFAOYSA-N,ORLDMMKUTCCBSM-UHFFFAOYSA-N,SOYLQPBXNGCSNB-UHFFFAOYSA-N,PJDFLNIOAUIZSL-UHFFFAOYSA-N,PJDFLNIOAUIZSL-UHFFFAOYSA-N,HPHUVLMMVZITSG-ZCFIWIBFSA-N,HPHUVLMMVZITSG-ZCFIWIBFSA-N,HXEACLLIILLPRG-RXMQYKEDSA-N,KKJQZEWNZXRJFG-UHFFFAOYSA-N,ADSALMJPJUKESW-UHFFFAOYSA-N,NILQLFB…	HMDB00716,C00408,HMDB00070,HMDB04226,C05936,HMDB33926,HMDB59649,HMDB15212,C07500,HMDB15333,C07841,HMDB05960,HMDB29435,HMDB29444,HMDB62225,C03969,C13696	annotated
265	120.066	681.24	4.52288e+06	1.94592e+06	4.07098e+06	1.95696e+06	3445586	1.87196e+06	2.02457e+06	2.99435e+06	2440878	2938410	2.396e+06	1.39467e+06	4.13907e+06	6.10865e+06	5132524	2.79275e+06	1541431	4314433	6622056	4881686	positive	No Fragments	L-Homoserine;L-Homoserine;L-homoserine;L-Threonine;L-Threonine;L-Allothreonine;L-Allothreonine;4-Amino-3-hydroxybutyrate;4-Amino-3-hydroxybutanoate;Hydroxyethyl glycine;D-Threonine;(-)-erythro-(2R,3R)-Dihydroxybutylamide;D-Allothreonine;2-Methylserine	UKAUYVFTDYCKQA-VKHMYHEASA-N,UKAUYVFTDYCKQA-VKHMYHEASA-N,UKAUYVFTDYCKQA-VKHMYHEASA-N,AYFVYJQAPQTCCC-GBXIJSLDSA-N,AYFVYJQAPQTCCC-GBXIJSLDSA-N,AYFVYJQAPQTCCC-HRFVKAFMSA-N,AYFVYJQAPQTCCC-HRFVKAFMSA-N,YQGDEPYYFWUPGO-UHFFFAOYSA-N,YQGDEPYYFWUPGO-UHFFFAOYSA-N,XSISQURPIRTMAY-UHFFFAOYSA-N,AYFVYJQAPQTCCC-STHAYSLISA-N,LTMJJNPVAMLQGV-UHFFFAOYSA-N,AYFVYJQAPQTCCC-PWNYCUMCSA-N,CDUUKBXTEOFITR-SCSAIBSYSA-N	HMDB00719,C00263,Stds2_29,HMDB00167,C00188,HMDB04041,C05519,HMDB61877,C03678,HMDB61148,C00820,C11108,C12317,C02115	identified
266	836.616	173.75	3.87987e+06	6.534e+06	3.54131e+06	3.82404e+06	4.82744e+06	4.07364e+06	5435007	5.05675e+06	4.42101e+06	3984486	1.5964e+06	1.07785e+06	2482069	3.63043e+06	3.44713e+06	1.57835e+06	1.11514e+06	2.54943e+06	3.3475e+06	2.91392e+06	positive	No Fragments	PC(24:1(15Z)/14:1(9Z));PC(20:3(8Z,11Z,14Z)/20:2(11Z,14Z));PC(20:3(8Z,11Z,14Z)/20:2(11Z,14Z));PC(20:2(11Z,14Z)/18:0);PC(20:2(11Z,14Z)/18:0);PC(20:1(11Z)/20:4(8Z,11Z,14Z,17Z));PC(20:1(11Z)/20:4(8Z,11Z,14Z,17Z));PC(20:1(11Z)/20:4(5Z,8Z,11Z,14Z));PC(20:1(11Z)/20:4(5Z,8Z,11Z,14Z));PC(20:1(11Z)/18:1(9Z));PC(20:1(11Z)/18:1(9Z));PC(20:1(11Z)/18:1(11Z));PC(20:3(5Z,8Z,11Z)/20:2(11Z,14Z));PC(20:3(5Z,8Z,11Z)…	COGOLIYHSHRPKP-BERHWORVSA-N,ORJYHUZZUPRLIN-UJBKIRDYSA-N,ORJYHUZZUPRLIN-UJBKIRDYSA-N,BRSRLMBMUIZSFE-UHKGRJRRSA-N,BRSRLMBMUIZSFE-UHKGRJRRSA-N,SFSJJONFWFZOGW-UBCJTPMWSA-N,SFSJJONFWFZOGW-UBCJTPMWSA-N,LJFKFKIYUJNFPZ-ZLFSCUDPSA-N,LJFKFKIYUJNFPZ-ZLFSCUDPSA-N,QLEJPADMSQQACL-WWUFLCHTSA-N,QLEJPADMSQQACL-WWUFLCHTSA-N,REDZPICSZQVKFH-FKBBVPNWSA-N,AJNZABHWCGUHSJ-MSCOLSPSSA-N,AJNZABHWCGUHSJ-MSCOLSPSSA-N,GANPUNU…	HMDB08789,HMDB08407,LMGP01011887,HMDB08333,LMGP01011846,HMDB08313,LMGP01012188,HMDB08312,LMGP01011827,HMDB08302,LMGP01011817,HMDB08301,HMDB08375,LMGP01012204,HMDB08344,LMGP01011857,HMDB08343,LMGP01012191,HMDB08504,LMGP01011944,HMDB08439,LMGP01011916,HMDB08472,LMGP01012214,HMDB08600,LMGP01012050,HMDB08630,LMGP01012078,HMDB08629,LMGP01012231,HMDB08568,LMGP01012225,HMDB08562,HMDB08599,LMGP01012049,H…	annotated
267	703.575	186.74	6315656	5.58372e+06	4562146	4.44954e+06	4888534	6225136	5.53521e+06	6532431	5879879	6150484	5.00442e+06	3.41075e+06	5423317	4973067	6.09986e+06	4.94009e+06	3.32135e+06	5.46728e+06	4689141	5.60429e+06	positive	Annotate in FrAnK	Palmitoyl sphingomyelin;SM(d18:1/16:0);SM(d18:0/16:1(9Z));PE-Cer(d15:1(4E)/22:0);PE-Cer(d14:1(4E)/23:0);PE-Cer(d16:1(4E)/21:0);SM(d17:1/17:0);SM(d16:1/18:0)	RWKUXQNLWDTSLO-GWQJGLRPSA-N,RWKUXQNLWDTSLO-GWQJGLRPSA-N,CGVOQSQIYSUXAT-PPLFXBRHSA-N,PUNOWDWXDFVUSY-GWQJGLRPSA-N,DAJDHSUNMLBGKS-GWQJGLRPSA-N,MQVMZFUXVSTHHM-GWQJGLRPSA-N,VJLGWXPICWQEGB-GWQJGLRPSA-N,OQCPQFVKIYWGRP-GWQJGLRPSA-N	HMDB61712,LMSP03010003,HMDB13464,LMSP03020017,LMSP03020010,LMSP03020023,LMSP03010043,LMSP03010042	annotated
268	705.584	186.56	764467	722249	511606	574349	560875	784032	640124	807146	744580	766047	593061	447501	651268	638849	786689	590986	435777	657414	619890	703744	positive	No Fragments	Cholesteryl 11-hydroperoxy-eicosatetraenoate	JLEGGACLWZYPAC-PBMFZXHMSA-N	LMST01020029	annotated
269	801.684	188.3	435709	503561	402934	407874	453114	538258	529712	590814	552991	621619	482658	278927	505134	513439	476159	465260	219750	452587	530336	474012	positive	Annotate in FrAnK	SM(d18:1/23:0);SM(d18:1/23:0);SM(d16:1/25:0);SM(d17:1/24:0)	SXZWBNWTCVLZJN-NMIJJABPSA-N,SXZWBNWTCVLZJN-NMIJJABPSA-N,LQSSZIQDYCHSLD-NMIJJABPSA-N,NBEKBSIOEMQZTN-NMIJJABPSA-N	HMDB12105,LMSP03010078,LMSP03010076,LMSP03010077	annotated
270	706.59	188.31	187867	174639	147042	148429	152391	191284	146545	190485	207323	197440	146754	102612	165549	149342	197637	139127	126001	174625	150873	211694	positive	No Fragments				annotated
271	773.653	186.95	141913	158479	129924	111632	139451	154762	202389	186481	177219	173071	149218	87863.3	176880	174193	195978	142036	89948.9	144840	145435	164864	positive	No Fragments	PC(O-18:1(9Z)/O-16:0);PC(O-16:0/O-18:1(9Z));SM(d16:1/23:0);SM(d18:1/21:0);SM(d17:1/22:0);SM(d20:1/19:0);SM(d19:1/20:0)	ANXOEXJTURWMGW-VHONOUADSA-N,WXRABUNLUJQPKF-NNTBYBBDSA-N,DZDNLWWCTCDASI-QVDCKBILSA-N,YXSZOBWVQJIWNE-QVDCKBILSA-N,BEHLQMQPYDCEFC-QVDCKBILSA-N,FLTXAPKFZKCZJQ-QVDCKBILSA-N,JZLHFUHATYARJO-QVDCKBILSA-N	LMGP01040062,LMGP01040039,LMSP03010065,LMSP03010067,LMSP03010066,LMSP03010069,LMSP03010068	annotated
272	166.053	627.26	1.02286e+06	2.11299e+06	1.53372e+06	1.49922e+06	1.89535e+06	955824	1537536	1.83039e+06	2420107	1.81152e+06	2.29519e+06	6030694	1.65059e+06	2.54038e+06	3.13273e+06	2.24461e+06	6337979	1.78038e+06	2.75283e+06	2.8305e+06	positive	Annotate in FrAnK	Methionine sulfoxide;Ethiin;Ethyl methanesulfonate;L-Methionine S-oxide;L-Methionine (R)-S-oxide;L-Methionine (S)-S-oxide	QEFRNWWLZKMPFJ-UHFFFAOYSA-N,CSZTZFUEOCFFJH-UHFFFAOYSA-N,PLUBXMRUUVWRLT-UHFFFAOYSA-N,QEFRNWWLZKMPFJ-YGVKFDHGSA-N,QEFRNWWLZKMPFJ-ZXPFJRLXSA-N,QEFRNWWLZKMPFJ-MFXDVPHUSA-N	HMDB02005,HMDB37057,C19239,C02989,C15998,C15999	annotated
273	784.585	174.99	4223785	3626968	5606495	2.47142e+06	3.27047e+06	4.51884e+06	5.01884e+06	5481786	3.69111e+06	2.77595e+06	5.17318e+06	6.27264e+06	4847235	5884287	4832749	5.08575e+06	6.14707e+06	4.85311e+06	5465719	4.15236e+06	positive	No Fragments	PE(22:0/15:0);PE(22:0/15:0);PE(15:0/22:0);PE(15:0/22:0);DG(22:4n6/0:0/22:4n6);DG(22:2n6/0:0/22:6n3);PC(20:2(11Z,14Z)/16:1(9Z));PC(20:2(11Z,14Z)/16:1(9Z));PC(20:3(5Z,8Z,11Z)/16:0);PC(20:3(5Z,8Z,11Z)/16:0);PC(20:3(8Z,11Z,14Z)/16:0);PC(20:3(8Z,11Z,14Z)/16:0);PC(22:2(13Z,16Z)/14:1(9Z));PC(22:2(13Z,16Z)/14:1(9Z));PC(16:1(9Z)/20:2(11Z,14Z));PC(16:1(9Z)/20:2(11Z,14Z));PC(18:0/18:3(9Z,12Z,15Z));PC(18:0/1…	OHUXILVCUSQMMW-RRHRGVEJSA-N,OHUXILVCUSQMMW-RRHRGVEJSA-N,IXKGMCOCPZEZER-RRHRGVEJSA-N,IXKGMCOCPZEZER-RRHRGVEJSA-N,HNMOVOPMCRNSLJ-XCHUKFSYSA-N,WWEQBIYMZCTHIZ-XHUQOTJLSA-N,VPDVXUMWNZFISL-ZAEMQJNLSA-N,VPDVXUMWNZFISL-ZAEMQJNLSA-N,LLSOYDYFSWVKOU-ZOVMTBBQSA-N,LLSOYDYFSWVKOU-ZOVMTBBQSA-N,YKSVDDIMSQYNID-YYQUKWHJSA-N,YKSVDDIMSQYNID-YYQUKWHJSA-N,AHJIOIOFNHUXKJ-GXAHKNHCSA-N,AHJIOIOFNHUXKJ-GXAHKNHCSA-N,IIGHFID…	HMDB09483,LMGP02011017,HMDB08907,LMGP02010469,HMDB56351,HMDB56350,HMDB08332,LMGP01011842,HMDB08364,LMGP01012194,HMDB08397,LMGP01011872,HMDB08591,LMGP01012038,HMDB08012,LMGP01011490,HMDB08041,LMGP01011589,HMDB08040,LMGP01011588,HMDB08034,LMGP01010742,HMDB08072,LMGP01012149,HMDB08137,LMGP01011624,HMDB08136,LMGP01012168,HMDB08105,LMGP01010895,HMDB08168,LMGP01011651,HMDB08201,LMGP01011682,HMDB08262,L…	annotated
274	817.649	175.95	50443.6	51499.9	65411.7	46263.7	65667	58740.9	111181	91246.6	62110.1	41422.7	103548	141085	105957	100202	61766.1	110115	153748	114159	81913.3	51038.2	positive	No Fragments				annotated
275	198.085	719.03	5.27324e+06	2836506	3.79251e+06	4.50584e+06	4625952	4.60187e+06	4258383	4791975	3.85847e+06	5380937	1.16571e+06	4.09842e+06	6119010	4241299	4.3988e+06	1.13183e+06	4245868	4656007	3.31351e+06	3.89466e+06	positive	Annotate in FrAnK	Citrulline;L-Citrulline;L-Canaline;L-Canaline;Argininic acid;N-Nitrosodiethanolamine	RHGKLRLOHDJJDR-BYPYZUCNSA-N,RHGKLRLOHDJJDR-BYPYZUCNSA-N,FQPGMQABJNQLLF-VKHMYHEASA-N,FQPGMQABJNQLLF-VKHMYHEASA-N,BMFMQGXDDJALKQ-BYPYZUCNSA-N,YFCDLVPYFMHRQZ-UHFFFAOYSA-N	HMDB00904,C00327,HMDB12251,C08270,HMDB03148,C19278	annotated
276	340.026	721.2	43605.5	28644.6	52483.9	49083.4	65303	61592.4	85742.8	76297.6	46429.7	61974.8	NA	43493.5	51247.6	53744.7	59107.4	NA	42143	52029.6	36547.9	33828.3	positive	No Fragments	Fenhexamid	VDLGAVXLJYLFDH-UHFFFAOYSA-N	C18593	annotated
277	409.173	719.22	70609.5	26305.7	50266.5	64691.8	59352.8	60937.7	43061.8	52995.4	49095.4	70945.9	NA	56973.8	70178.3	47915.1	58983.6	NA	49979.7	69284.5	34947.8	54276.3	positive	No Fragments	Flumetover;Albomaculine;Aknadicine	XFOXDUJCOHBXRC-UHFFFAOYSA-N,OXFLPPXWFHSXSK-XNRPHZJLSA-N,KTRLYLXLXTXHPM-RBUKOAKNSA-N	C10939,C08515,C09325	annotated
278	138.055	575.55	2.45643e+06	2.80021e+06	4241786	4050823	988168	5680743	994747	3.00477e+06	2834182	927448	1.18419e+06	406146	1.28599e+06	1.51579e+06	1.33183e+06	1.33503e+06	418719	1.24512e+06	1.51516e+06	1234535	positive	No Fragments	Trigonelline;N-Methylnicotinate;Protoanemonin;Protoanemonin;2-Pyridylacetic acid;m-Aminobenzoic acid;p-Aminobenzoic acid;4-Aminobenzoate;3-Pyridylacetic acid;Salicylamide;2-Aminobenzoic acid;Anthranilate;Methyl nicotinate;2-Furancarboxaldehyde;Furfural;3-Nitrotoluene;2-Nitrotoluene;4-Nitrotoluene	WWNNZCOKKKDOPX-UHFFFAOYSA-N,WWNNZCOKKKDOPX-UHFFFAOYSA-N,RNYZJZKPGHQTJR-UHFFFAOYSA-N,RNYZJZKPGHQTJR-UHFFFAOYSA-N,BPSNETAIJADFTO-UHFFFAOYSA-N,XFDUHJPVQKIXHO-UHFFFAOYSA-N,ALYNCZNDIQEVRV-UHFFFAOYSA-N,ALYNCZNDIQEVRV-UHFFFAOYSA-N,WGNUNYPERJMVRM-UHFFFAOYSA-N,SKZKKFZAGNVIMN-UHFFFAOYSA-N,RWZYAGGXGHYGMB-UHFFFAOYSA-N,RWZYAGGXGHYGMB-UHFFFAOYSA-N,YNBADRVTZLEFNH-UHFFFAOYSA-N,HYBBIBNJHNGZAN-UHFFFAOYSA-N,HYBBIBN…	HMDB00875,C01004,HMDB60503,C07090,HMDB60722,HMDB01891,HMDB01392,C00568,HMDB01538,HMDB15687,HMDB01123,C00108,HMDB29806,HMDB32914,C14279,C19486,C19597,C14394	annotated
279	338.342	183.27	3.40049e+06	3.94212e+06	3011624	4.94826e+06	3.80181e+06	1.8768e+06	4348533	3.06993e+06	4.82707e+06	4766979	3.42598e+06	2.37566e+06	3.59139e+06	3.36464e+06	3.59645e+06	2.49568e+06	3742011	4481061	2902409	4.77991e+06	positive	Annotate in FrAnK	(Z)-11-Eicosen-1-ol;11E-Eicosen-1-ol;Phytol;Phytol;Phytol;Thromboxane;15Z-Eicosen-1-ol;Eicosanal;11Z-eicosen-1-ol;6,14-Dimethyloctadecan-2-one;Phytanal	QYOZAXQSDUAPDS-MDZDMXLPSA-N,QYOZAXQSDUAPDS-MDZDMXLPSA-N,BOTWFXYSPFMFNR-PYDDKJGSSA-N,BOTWFXYSPFMFNR-PYDDKJGSSA-N,BOTWFXYSPFMFNR-PYDDKJGSSA-N,RZWIIPASKMUIAC-VQTJNVASSA-N,YFYDQSFDJVMUOJ-WAYWQWQTSA-N,FWBUWJHWAKTPHI-UHFFFAOYSA-N,QYOZAXQSDUAPDS-KTKRTIGZSA-N,HKRYKDQSFPAHCR-UHFFFAOYSA-N,LISGFRBQPTUNBA-LEAGNCFPSA-N	HMDB34933,LMFA05000219,HMDB02019,C01389,LMPR0104010002,HMDB03208,LMFA05000220,LMFA06000250,LMFA05000051,LMFA12000201,LMPR0104010027	annotated
280	233.149	725.7	31156	34439.5	61656.6	80531.9	65495.3	52362.6	69951.4	54724	67501.9	92571.4	1.41986e+06	4620055	574894	159416	777970	1.30899e+06	4.91044e+06	529559	162894	762859	positive	Annotate in FrAnK	Isoleucyl-Threonine;Leucyl-Threonine;Threoninyl-Isoleucine;Threoninyl-Leucine;Spermic acid 2	DRCKHKZYDLJYFQ-UHFFFAOYSA-N,LRKCBIUDWAXNEG-UHFFFAOYSA-N,LUMXICQAOKVQOB-UHFFFAOYSA-N,BQBCIBCLXBKYHW-UHFFFAOYSA-N,DGMOQCHIPOPXEK-UHFFFAOYSA-N	HMDB28917,HMDB28939,HMDB29064,HMDB29065,HMDB13075	annotated
281	104.071	656.18	2.69042e+06	2833655	2.74336e+06	3063783	2.11689e+06	2213690	2.16528e+06	2.24806e+06	4727049	3.22375e+06	2.10567e+06	4.5844e+06	4.0235e+06	2.01223e+06	2.40081e+06	2074316	4.90683e+06	3.82995e+06	2.03886e+06	2.36151e+06	positive	D-2-Aminobutyrate (C4H9NO2) Prob = 91.9200000000	L-Alpha-aminobutyric acid;(S)-2-Aminobutanoate;2S-amino-butanoic acid;D-Alpha-aminobutyric acid;D-2-Aminobutyrate;2R-amino-butanoic acid;Dimethylglycine;N,N-Dimethylglycine;Gamma-Aminobutyric acid;4-Aminobutanoate;4-amino-butanoic acid;O-Acetylethanolamine;2-Aminoisobutyric acid;2-Amino-2-methylpropanoate;2-amino-isobutyric acid;Ethylene oxide/propylene oxide copolymer (avg m w 9,760 - 13,200);Et…	QWCKQJZIFLGMSD-VKHMYHEASA-N,QWCKQJZIFLGMSD-VKHMYHEASA-N,QWCKQJZIFLGMSD-VKHMYHEASA-N,QWCKQJZIFLGMSD-GSVOUGTGSA-N,QWCKQJZIFLGMSD-GSVOUGTGSA-N,QWCKQJZIFLGMSD-GSVOUGTGSA-N,FFDGPVCHZBVARC-UHFFFAOYSA-N,FFDGPVCHZBVARC-UHFFFAOYSA-N,BTCSSZJGUNDROE-UHFFFAOYSA-N,BTCSSZJGUNDROE-UHFFFAOYSA-N,BTCSSZJGUNDROE-UHFFFAOYSA-N,HBVZRPAKZOLBPL-UHFFFAOYSA-N,FUOOLUPWFVMBKG-UHFFFAOYSA-N,FUOOLUPWFVMBKG-UHFFFAOYSA-N,FUOOLUP…	HMDB00452,C02356,LMFA01100034,HMDB00650,C02261,LMFA01100043,HMDB00092,C01026,HMDB00112,C00334,LMFA01100039,HMDB38394,HMDB01906,C03665,LMFA01100053,HMDB32262,C01380,C15588,HMDB02299,C01205,LMFA01100049,HMDB41945,C11735,HMDB02166,C03284,LMFA01100050,HMDB31654,HMDB31329,HMDB31430,HMDB03911,C05145,LMFA01100054,C19514,C11109,C02721	annotated+fragment
282	106.05	730.75	1.52893e+06	1.46671e+06	2.15285e+06	1.26461e+06	2030576	1.47981e+06	1.37039e+06	1.72299e+06	1.36391e+06	1.42861e+06	2.17789e+06	1.38053e+06	3.61659e+06	1.96729e+06	2459586	2.57802e+06	1.59842e+06	4546828	2.4577e+06	2301470	positive	L-Serine (C3H7NO3) Prob = 73.8300000000	L-Serine;L-Serine;L-Serine;Protein serine;DL-Serine;2-Amino-3-hydroxypropanoic acid;D-Serine;D-Serine	MTCFGRXMJLQNBG-REOHCLBHSA-N,MTCFGRXMJLQNBG-REOHCLBHSA-N,MTCFGRXMJLQNBG-REOHCLBHSA-N,MTCFGRXMJLQNBG-UHFFFAOYSA-N,MTCFGRXMJLQNBG-UHFFFAOYSA-N,MTCFGRXMJLQNBG-UHFFFAOYSA-N,MTCFGRXMJLQNBG-UWTATZPHSA-N,MTCFGRXMJLQNBG-UWTATZPHSA-N	HMDB00187,C00065,Stds1_26,HMDB62263,C00716,LMFA01100045,HMDB03406,C00740	identified+fragment
283	82.945	277.68	3.67516e+06	3.52755e+06	3.84954e+06	3834346	3.49589e+06	3.75854e+06	4.04697e+06	3.94141e+06	3.93617e+06	3.5859e+06	3933228	3.78443e+06	3.54879e+06	4.17162e+06	3.70089e+06	3.83404e+06	3.85255e+06	3864625	3.84195e+06	4527148	positive	Annotate in FrAnK				annotated
284	84.942	275.93	3.0261e+06	2.93755e+06	3321421	3.20069e+06	2830091	3.09519e+06	3413508	3.2954e+06	3.30552e+06	3.05533e+06	3.28097e+06	3177517	3.03581e+06	3.31318e+06	3053990	3.12171e+06	3.28587e+06	3.29613e+06	3.15789e+06	3.73871e+06	positive	Annotate in FrAnK				annotated
285	125.969	266.41	762946	871604	854482	828789	781110	835768	883098	775105	878298	769297	780446	803002	816976	865449	789231	857582	902987	837632	812056	862558	positive	Annotate in FrAnK				annotated
286	86.9391	275.87	616127	550330	587208	606472	561784	637339	630349	630002	627906	558404	595008	605424	570645	655018	570722	636515	590083	613546	600155	696886	positive	Annotate in FrAnK				annotated
287	86.9391	275.87	616127	550330	587208	606472	561784	637339	630349	630002	627906	558404	595008	605424	570645	655018	570722	636515	590083	613546	600155	696886	positive	Annotate in FrAnK				annotated
288	127.966	264.95	139346	152434	146114	151279	146744	163365	164664	143592	145077	145869	142839	166380	138559	137190	132927	133557	142057	135215	154523	151858	positive	No Fragments				annotated
289	127.966	264.95	139346	152434	146114	151279	146744	163365	164664	143592	145077	145869	142839	166380	138559	137190	132927	133557	142057	135215	154523	151858	positive	No Fragments				annotated
290	118.903	268.85	131801	140881	149974	155040	131110	131129	133287	141590	147989	135451	134219	139376	138794	140437	125848	142637	138245	141398	138460	156840	positive	No Fragments				annotated
291	214.099	279.27	98126	84481.5	95614.6	91151.6	90708.7	97599	96205.3	110005	91590.1	83449.6	83984.7	96176.7	103860	89888.9	91320.4	85320.4	108168	95560.5	96713.8	106656	positive	No Fragments	Nigrifactin	DHQABWCNLXWKMG-ILWUCBPQSA-N	C10162	annotated
292	210.113	263.73	59852.7	63918.4	60790.7	77213.9	58728.4	77434.7	54157.2	71524.9	62214.2	57376.4	59524.2	54794	70228.1	84324.2	61369.5	69987.7	64773.3	53939.9	69121.2	68689.5	positive	No Fragments	(4-Hydroxy-3-methoxyphenyl)ethanol;1,3,5-Trimethoxybenzene;4-Ipomeanol;1-Ipomeanol;2,6-Dimethoxy-4-methylphenol;Epoxyoxophorone;2-Furanylmethyl butanoate;Ethyl 2-furanpropionate;N-Trimethyl-2-aminoethylphosphonate;Anhalamine;Tyr-OEt;p-Lactophenetide;Propoxur	XHUBSJRBOQIZNI-UHFFFAOYSA-N,LKUDPHPHKOZXCD-UHFFFAOYSA-N,RJYQLMILDVERHH-UHFFFAOYSA-N,IGGLYMZTLQKWGT-UHFFFAOYSA-N,ZFBNNSOJNZBLLS-UHFFFAOYSA-N,VOFRQXZPJRQJIW-UHFFFAOYSA-N,IXISGRHWGVGCAK-UHFFFAOYSA-N,OWIWZQQFSTZZIG-UHFFFAOYSA-N,VCANKBLUHKRQLL-UHFFFAOYSA-O,DVQVXTPSJBCBJI-UHFFFAOYSA-N,SBBWEQLNKVHYCX-JTQLQIEISA-N,GHZNWXGYWUBLLI-UHFFFAOYSA-N,ISRUGXGCCGIOQO-UHFFFAOYSA-N	HMDB38925,HMDB59963,HMDB30472,HMDB30473,HMDB29680,HMDB32252,HMDB37729,HMDB32921,C06459,C12231,C01458,C14262,C14334	annotated
293	253.155	250.38	43988.1	45608.4	50052.8	58133.1	57451.3	52897.8	50743.3	48740.6	51055.7	42895	45851.2	55136.3	50110.4	46510.3	41161.6	46782.9	62658.8	55647.5	51063.8	57996.2	positive	No Fragments	Methoxamine;Methoxamine;Orciprenaline;Metaproterenol;Talbutal;Isoproterenol;Isoproterenol;Mescaline;L-Isoprenaline	WJAJPNHVVFWKKL-UHFFFAOYSA-N,WJAJPNHVVFWKKL-UHFFFAOYSA-N,LMOINURANNBYCM-UHFFFAOYSA-N,LMOINURANNBYCM-UHFFFAOYSA-N,CDKJETHMMUVSNV-UHFFFAOYSA-N,JWZZKOKVBUJMES-UHFFFAOYSA-N,JWZZKOKVBUJMES-UHFFFAOYSA-N,RHCSKNNOAZULRK-UHFFFAOYSA-N,JWZZKOKVBUJMES-NSHDSACASA-N	HMDB14861,C07513,HMDB14954,C07144,HMDB14451,HMDB15197,C07056,C06546,C11703	annotated
294	120.9	270.22	55398.2	50054.6	50456.4	42584.6	48870.7	49460	51474.5	50875.9	49032.5	43196.2	47834.9	42374.2	47259.7	61445.4	41490.9	59701.5	47215.9	43886.6	57520.8	58241.8	positive	No Fragments				annotated
295	410.184	272.53	27320.7	33885.9	29096.4	27953.6	33484.3	37323.4	27953.1	30122.3	34765.2	27666.2	26403.5	30289.8	36653.9	30990.3	30581.9	27660.3	31062.2	30858.1	36348.2	27118.4	positive	No Fragments				annotated
296	189.135	1192.95	1.69413e+06	2.03262e+06	1.66642e+06	2269568	2.14152e+06	2.19242e+06	1670650	2.39553e+06	2903071	1.8676e+06	1.36381e+06	2.15887e+06	4084613	2886376	2.76249e+06	1.68311e+06	2634451	4.39459e+06	3.05533e+06	2345202	positive	Homoarginine (C7H16N4O2) Prob = 98.3100000000	Homo-L-arginine;Homoarginine;L-Targinine;N(omega)-Methyl-L-arginine	QUOGESRFPZDMMT-YFKPBYRVSA-N,QUOGESRFPZDMMT-YFKPBYRVSA-N,NTNWOCRCBQPEKQ-YFKPBYRVSA-N,NTNWOCRCBQPEKQ-YFKPBYRVSA-N	HMDB00670,C01924,HMDB29416,C03884	annotated+fragment
297	233.098	1192.33	18341.4	22334.5	21521.6	32315	28560.5	29046.1	22980.5	26209.4	34025.6	20770.7	17143.3	21037.3	39205.1	29783.3	35926.6	14464.7	20760.2	36440.8	35197.8	24237.9	positive	No Fragments				annotated
298	127.05	584.57	79196	216498	151302	197227	193926	166444	127164	123773	138628	155242	517482	4.04067e+06	244493	188622	2.58639e+06	588109	4.32491e+06	280250	188060	2.63859e+06	positive	Imidazole-4-acetate (C5H6N2O2) Prob = 97.5900000000	Thymine;Thymine;1H-Imidazole-1-acetic acid;Imidazoleacetic acid;Imidazole-4-acetate;Imidazole-4-acetate	RWQNBRDOKXIBIV-UHFFFAOYSA-N,RWQNBRDOKXIBIV-UHFFFAOYSA-N,QAFBDRSXXHEXGB-UHFFFAOYSA-N,PRJKNHOMHKJCEJ-UHFFFAOYSA-N,PRJKNHOMHKJCEJ-UHFFFAOYSA-N,PRJKNHOMHKJCEJ-UHFFFAOYSA-N	HMDB00262,C00178,HMDB29736,HMDB02024,C02835,Stds1_13	identified+fragment
299	230.096	705.56	1.61153e+06	1.04146e+06	1.30781e+06	1.60289e+06	1.00571e+06	1.35196e+06	670838	1.48631e+06	1.6088e+06	1.66581e+06	3.73711e+06	913938	2.7769e+06	1103892	2.27739e+06	4263678	1.15502e+06	3.19059e+06	1.2979e+06	1.93611e+06	positive	Annotate in FrAnK	Ergothioneine;Benz[c]acridine;Benz[a]acridine	SSISHJJTAXXQAX-ZETCQYMHSA-N,OAPPEBNXKAKQGS-UHFFFAOYSA-N,JEGZRTMZYUDVBF-UHFFFAOYSA-N	HMDB03045,C19338,C19337	annotated
300	325.154	513.76	3807103	3.46653e+06	4039271	3.36982e+06	3.8313e+06	3.7126e+06	3.65651e+06	3.74971e+06	3644538	3.52064e+06	3.34862e+06	3404563	3561295	3.8476e+06	3.82921e+06	3.37156e+06	3.84445e+06	4.00733e+06	3948596	3.56143e+06	positive	Annotate in FrAnK	Anaxagoreine;Dolasetron;N-(p-Hydroxyphenyl)ethyl p-hydroxycinnamide;N-[2-Hydroxy-2-(4-hydroxyphenyl)ethyl]cinnamide;N-Phenylacetylphenylalanine;Morphinone;Morphinone;2-[Methyl(3-phenylpropanoyl)amino]benzoic acid;Dolasetron;Oxyphenbutazone;Acrophylline;trans,trans-Farnesyl phosphate	QDXOCDFPAQQYKD-UHFFFAOYSA-N,UKTAZPQNNNJVKR-DBBXXEFVSA-N,RXGUTQNKCXHALN-BJMVGYQFSA-N,CWMOJJSULWWJSO-WDZFZDKYSA-N,LIIPHJDKZNTNII-HNNXBMFYSA-N,PFBSOANQDDTNGJ-YNHQPCIGSA-N,PFBSOANQDDTNGJ-YNHQPCIGSA-N,APLMLPAZZRMWPT-UHFFFAOYSA-N,UKTAZPQNNNJVKR-MMUVGSQPSA-N,HFHZKZSRXITVMK-UHFFFAOYSA-N,GARIOWCJZYSSOE-UHFFFAOYSA-N,ALEWCKXBHSDCCT-YFVJMOTDSA-N	HMDB34669,HMDB14895,HMDB39521,HMDB30191,HMDB02372,HMDB03563,C01735,HMDB32845,C07866,C19494,C10634,C20121	annotated
301	421.138	517.51	207570	202620	255054	221486	268173	174920	173339	297977	238708	222063	241536	300872	273467	321725	288625	225926	340106	280252	351005	279908	positive	Annotate in FrAnK	S-Lactoylglutathione;(R)-S-Lactoylglutathione;Gravacridonetriol;N-Feruloylglycyl-L-phenylalanine;9-Bromo-16alpha-methyl-pregn-4-ene-3,11,20-trione	VDYDCVUWILIYQF-CSMHCCOUSA-N,VDYDCVUWILIYQF-CSMHCCOUSA-N,GJDBWKOONRHBIM-UHFFFAOYSA-N,RMZPPYWIJILVLC-CSKARUKUSA-N,CTHNQUQSBBJQFV-VMYXTEHFSA-N	HMDB01066,C03451,HMDB29330,HMDB29356,C14918	annotated
302	369.118	509.84	200011	218255	194828	220220	227994	221720	311922	207058	292948	259079	133565	152155	237561	250790	201384	142883	163080	256181	215019	211721	positive	Annotate in FrAnK	3-O-Caffeoyl-4-O-methylquinic acid;3-O-Caffeoyl-1-O-methylquinic acid;3-O-Feruloylquinic acid;5-O-Feruloylquinic acid	RAGZUCNPTLULOL-HYXAFXHYSA-N,NRRBIAVXVIGMKC-HYXAFXHYSA-N,ZHBZPCLRULAFBL-HYXAFXHYSA-N,RAGZUCNPTLULOL-KJJWLSQTSA-N	HMDB39960,HMDB39959,HMDB30669,C02572	annotated
303	176.875	960.76	2451029	1.66086e+06	1.68777e+06	1.93006e+06	2.70865e+06	2.18937e+06	1.90152e+06	2219747	2.63064e+06	1.99901e+06	1.91515e+06	3.98736e+06	2.38114e+06	3.51527e+06	2.83222e+06	2.7893e+06	2.27763e+06	2.99638e+06	3370825	2.67739e+06	positive	Annotate in FrAnK				annotated
304	250.051	975.81	958710	1.00419e+06	928006	904940	985338	992038	886265	1.06641e+06	1.15449e+06	1.10037e+06	941354	1.52268e+06	1.10966e+06	1116687	1.21603e+06	1.16541e+06	1.15887e+06	1230103	1.11966e+06	1.16928e+06	positive	Annotate in FrAnK				annotated
305	250.051	975.81	958710	1.00419e+06	928006	904940	985338	992038	886265	1.06641e+06	1.15449e+06	1.10037e+06	941354	1.52268e+06	1.10966e+06	1116687	1.21603e+06	1.16541e+06	1.15887e+06	1230103	1.11966e+06	1.16928e+06	positive	Annotate in FrAnK				annotated
306	178.873	960.61	522737	353227	345434	411932	563606	484365	417476	489044	542313	412349	402069	836128	518326	753360	613780	613033	475513	635112	727753	576444	positive	Annotate in FrAnK				annotated
307	298.814	958.17	384971	286171	293226	329608	474700	377283	347761	424721	463423	366382	364099	548303	451853	608889	542108	536645	466282	593884	568443	517037	positive	Annotate in FrAnK				annotated
308	314.787	960.74	182227	111938	90296.8	115740	224581	150212	122032	147012	214325	123437	117736	530221	172070	433366	250376	245011	186287	313139	397387	218382	positive	No Fragments				annotated
309	232.842	961.78	111048	66228.3	64021.6	71709.1	121881	93421.4	79477.9	91744.8	112205	79463.1	70225.2	220925	110015	198819	129263	141666	95298.4	151901	180400	121192	positive	No Fragments				annotated
310	354.78	958.36	118019	72330	72471.9	86827.3	131365	107970	96146.1	106577	135919	95706.2	87541.4	195325	133575	191916	160077	161609	127519	177182	204036	143369	positive	No Fragments				annotated
311	316.786	961.59	71253.1	37979.7	36233.3	43719.6	82117.8	52863.4	40381.2	56081.5	73529.1	45761.1	41580.5	197146	73023.1	143326	89848.9	90775.1	60962	107474	142960	89030.6	positive	No Fragments				annotated
312	370.754	959.54	55133.9	19872.3	21668.8	27039.9	58781.3	34432.3	30887.5	39662	55935.1	31770.6	31067	172448	47483.5	115476	61275.3	78515.4	42525.3	97693.9	117038	60263	positive	No Fragments				annotated
313	300.812	958.32	111880	82946	81949.5	107645	124540	107161	103328	109245	134596	111875	105705	170308	131685	170290	172116	163468	131468	159050	167640	150268	positive	No Fragments	1-Bromo-3-iodoacetone	YMHCIXGATYNJNH-UHFFFAOYSA-N	HMDB40190	annotated
314	376.788	960.59	60975.8	27519.8	29278.9	38119.1	73275	50095.3	33304.4	47087	63854.8	33503	37138.2	161151	54083.2	121164	72548.7	75118.4	49179.3	86972.9	116437	74148	positive	No Fragments				annotated
315	276.832	959.1	69284.4	39749.4	45227.8	43711.1	76823.8	58843.1	45559.7	58016.2	70181.8	43636.2	47112.2	142617	67915.2	118974	76843.4	82287.1	59716.3	86283.9	106780	77256.7	positive	No Fragments				annotated
316	414.745	961.18	32287.7	15828.3	15654.7	18045.4	43211.3	25354.2	20262.7	23895.2	34968.4	19170.5	22651.2	124791	32983	84815.9	42967.5	43869.2	31411.6	60784.9	78158.6	38520.5	positive	No Fragments				annotated
317	243.981	956.07	74745.7	60125	53392.7	59072.3	64553.4	56544.8	52065.3	66713.5	70468.5	62803.5	55607.4	122707	75284.9	107188	83602.7	97853.3	80014.7	95337.4	110352	81486.2	positive	No Fragments				annotated
318	398.771	959.48	65962.8	34900.3	38588.8	47687.9	78803.4	58123.6	51330.4	69651.2	77775.7	53766.8	49232.9	113246	79419.4	112571	83916.5	93940.3	74162.8	106943	116748	88617.1	positive	No Fragments				annotated
319	332.162	951.68	82220.9	74792.2	66421.5	64695	76827	72038.6	59096.5	80048.9	85460	74972	76245.6	105889	96847.8	102324	99541.8	94082.2	90442.6	102242	106903	89774.6	positive	No Fragments	Diethylstilbestrol;Nonivamide;Zanthosimuline;Atherosperminine;Nordihydrocapsaicin;Nordihydrocapsaicin;Pramoxine;Diethylstilbestrol;4-Methyl-2,4-bis-(p-hydroxyphenyl)pent-1-ene;3-Hydroxyestra-1,3,5(10),6-tetraen-17-one;Indanestrol;(+/-)-5-[(tert-Butylamino)-2'-hydroxypropoxy]-1,2,3,4-tetrahydro-1-naphthol;17alpha-Dihydroequilenin;Equilin;3-hydroxy-estra-1,3,5(10),7tetraen-17-one;4,4'-(2-Ethyl-1-bu…	RGLYKWWBQGJZGM-UHFFFAOYSA-N,RGOVYLWUIBMPGK-UHFFFAOYSA-N,VMCDFWKTDCXEJZ-UHFFFAOYSA-N,UZZFAUDNCIFFPM-UHFFFAOYSA-N,VQEONGKQWIFHMN-UHFFFAOYSA-N,VQEONGKQWIFHMN-UHFFFAOYSA-N,DQKXQSGTHWVTAD-UHFFFAOYSA-N,RGLYKWWBQGJZGM-ISLYRVAYSA-N,MZLYLGGRVAFGBY-UHFFFAOYSA-N,WTRRIQCGCGCMQA-CBZIJGRNSA-N,UVOBXMBJOYYZST-UHFFFAOYSA-N,LGXDICLRWHYEIS-UHFFFAOYSA-N,RYWZPRVUQHMJFF-KSZLIROESA-N,WKRLQDKEXYKHJB-HFTRVMKXSA-N,WKRLQDK…	HMDB14400,HMDB29846,HMDB40368,HMDB30304,HMDB36328,C20216,C07892,C07620,C13625,C14650,C14738,C04875,C14498,C14392,LMST02010026,C15168,LMFA01030736	annotated
320	382.796	953.17	63153.7	53798.4	57193.7	63676.2	72813.4	73079.9	73349.1	78046.4	81884.8	71086.8	73770.9	94075.6	81919.1	96812.5	94231.5	89720.8	92871.7	91874.3	95512.5	97410.1	positive	No Fragments				annotated
321	420.752	955.43	47828.1	46305.4	40993.8	51183.5	66726.3	57828.1	50750.8	61711.6	74280.4	54751.3	53179.8	69302.9	68950.9	79240.5	74384.6	80136.2	73806.9	81047.2	97175.8	73244.9	positive	No Fragments				annotated
322	436.726	956.64	45610.3	22375.2	22353.5	30483.5	50933	42465.3	33061.3	38225.6	47618.4	27547.8	39985.6	87430.4	49509.1	88825.6	56921.5	66489.8	47024.9	79230.5	88863.2	58892.6	positive	No Fragments				annotated
323	460.77	959.8	53085.8	26869.7	29553.1	36811.5	61109.8	42115	45098.3	46983.2	53386.2	41508.5	41246.5	81757	55020.5	77705	65570	74436	54822	72956.9	82019.4	64343	positive	No Fragments				annotated
324	360.814	957.83	50196.6	40064.7	36458.7	48718.2	56577	53926.8	47256.8	52295.3	56261.8	53994.9	45425.6	73431.9	60576.1	68359.6	67195	75363.3	56729.2	75779.3	70231	59755.4	positive	No Fragments				annotated
325	356.779	958.82	41553.8	25586.3	26036.5	27737.9	43983.6	40970.8	32328	35760.7	46519.5	26625.5	35390.8	74096.6	41898.5	69602	54568.6	50817.6	40056.9	61724.3	73657.7	54939.7	positive	No Fragments				annotated
326	234.84	962.18	32784.9	23570.6	18241.3	23288.7	46750.9	29877.5	21871.3	31240.5	37435.4	25364.6	25973.5	70610.4	33910.8	59087.9	44686.2	41869.2	33691.9	47863.3	56440.5	40635.7	positive	No Fragments				annotated
327	421.173	953.09	60538.3	51276.9	53158.2	60100.2	59481.3	53806.7	53809.8	55765	59296.4	55698	53214.7	69307.6	63112	70277.4	65039.3	70166.5	65743.5	64838.7	69678.9	70060.5	positive	No Fragments	Deacetylcolchicine	HFPMXDMZJUJZBX-AWEZNQCLSA-N	C16712	annotated
328	622.726	957.66	38217.8	18445.1	15395.1	24339.5	39585.5	33473.2	21771.1	30588.3	37516.8	27923.1	22083	69630.1	37066.7	58505.9	49268.1	43919.9	31678.9	53989.4	57721	42608.9	positive	No Fragments				annotated
329	180.871	956.84	43394.1	29658.4	30422.1	34898.2	44978	41862.9	31377.7	38850	44588.6	32964.7	30471.3	68762.6	40135.4	58149.1	48688.8	50509.2	38905.8	52617.3	54981.3	43328.6	positive	No Fragments				annotated
330	560.726	957	24232.7	16428.9	15020	23688.8	33212	27149.3	23572.7	28923.2	42924.2	22580.3	25151.4	65110.8	31919.2	68655.6	41359.7	43529.3	34930.5	50054	59677.8	39647.4	positive	No Fragments				annotated
331	332.789	961.59	35296.3	28736.4	23191.6	31582	36682.7	34356.3	29025.4	35186.3	43682	41455.3	40211.6	67792.6	55829.8	65921.3	51582.2	49344.7	47202	50728.7	48482.6	44154	positive	No Fragments				annotated
332	198.923	961.58	38473.9	33001.4	28296.4	35406.1	34281.1	30467.3	28028.2	34803.3	36793.6	31657.3	29226.8	53330	43293.8	53489.7	47949.9	49536.9	45507.5	48073.7	56626.3	42420.1	positive	No Fragments				annotated
333	198.923	962.62	38473.9	33001.4	28296.4	35406.1	34281.1	30467.3	28028.2	34803.3	36793.6	31657.3	27863.7	53330	43293.8	53489.7	47949.9	49536.9	45507.5	48073.7	56626.3	42420.1	positive	No Fragments				annotated
334	232.041	963.53	28497.1	27304.8	26279	29258.5	37764.2	31841.9	32711.5	37529.2	45666.3	33313.8	34995.7	51665.2	37400.5	47646.2	54475.6	46010.9	37122.7	44311.1	47889	45315.5	positive	No Fragments				annotated
335	644.708	953.86	23489.3	20199.7	15609.6	20537.2	34884	27901.5	24209.9	27899.8	41426.7	29653.3	25633.3	36280.6	34977.7	44271.6	33107.3	37383.8	31035.8	38582.6	52694.6	36061.3	positive	No Fragments				annotated
336	544.752	953.92	27917.2	17874	22232.8	24662.5	30883.2	27529.1	27109.5	30247.9	39485.1	32184.8	32085.7	38043.9	36479.4	42931.8	40569.2	39218.3	39349.9	36110.1	49634.3	36160.1	positive	No Fragments				annotated
337	338.832	961.23	22411	15112.1	12373.5	13919.7	21082.6	19294.5	14475.6	20083.8	21401.8	19471.6	13330.6	47939.8	22794.1	33435	22886.4	23244.7	15421.9	28882.8	29907.1	20785.5	positive	No Fragments				annotated
338	250.808	962.07	28272	18591.2	25362.9	28924.5	41789.4	27539.5	28377.6	35937.3	31588.6	23437.1	32788.4	46499.4	36560.1	44893.4	32857.8	47227.8	36433.2	40035.8	40613.4	34299.3	positive	No Fragments				annotated
339	250.808	962.07	28272	18591.2	25362.9	28924.5	41789.4	27539.5	28377.6	35937.3	31588.6	23437.1	32788.4	46499.4	36560.1	44893.4	32857.8	47227.8	36433.2	40035.8	40613.4	34299.3	positive	No Fragments				annotated
340	278.83	956.86	21357.6	12819	14117.5	15685.9	25402	19835.5	17394.9	17805.6	24060.8	17670.3	15869.5	46414.4	22621.5	39869.4	27599.5	26611.6	19867	31759	37626.8	24530.5	positive	No Fragments				annotated
341	454.726	961.25	43896.9	24577.8	24047.7	34759	38139	25852.1	26222.8	27029.2	36042.9	26730	28210.5	43278.4	35865.5	39526.7	36960.5	39525.6	28115.3	46346.4	39700.1	44297.9	positive	No Fragments				annotated
342	482.752	956.07	24656.9	23076.7	20381.2	25386.2	28543.3	31638.3	28065.4	30610.5	37150.9	30101.8	31362.2	40781	31614.4	40995.4	43038.7	40998.3	37672.7	45033.7	41308.2	40735.9	positive	No Fragments				annotated
343	476.718	956.41	22779.4	17821.9	17654.8	19387	36235.3	26087.5	22037.7	25762.7	28251.8	22928.3	19998.4	34413.6	28964.4	39426.6	35133.2	33933.5	30060.6	42292.9	38076.2	33060.2	positive	No Fragments				annotated
344	462.769	957.15	29105.9	25816.9	22447.9	29324.6	29194	26032.7	23730.9	29231.4	27510.4	26117.3	22617.9	32713.4	25216.7	38058	30432.5	29576.4	28806.8	30069	36678.5	32361.6	positive	No Fragments				annotated
345	161.137	612.88	3969235	408807	441136	1.42611e+06	804704	675543	1.19206e+06	882557	291318	207596	611819	662220	1.0619e+06	275742	453965	790648	609797	1191436	284494	375553	positive	Annotate in FrAnK				annotated
346	445.165	546.89	3.46852e+06	3.54935e+06	3863327	3.22022e+06	2.99297e+06	3.04998e+06	2.81424e+06	3.17843e+06	3.40579e+06	3.60834e+06	1.66772e+06	2791134	2971762	3.02862e+06	2.98027e+06	2.02329e+06	3.75893e+06	2.68996e+06	3.20462e+06	2989826	positive	Annotate in FrAnK	Fluticasone;Argentine	MGNNYOODZCAHBA-AZYZPMHWSA-N,AILDTIZEPVHXBF-UHFFFAOYSA-N	C07815,C10753	annotated
347	656.252	550.44	665390	763253	705680	649176	663311	635364	646889	642548	770862	664870	367846	528383	476764	567208	684311	357788	633661	569854	515440	584532	positive	Annotate in FrAnK				annotated
348	229.155	604.95	616968	498560	480812	529294	544403	475168	659617	387304	627613	770916	3.66331e+06	624502	1.05441e+06	1.31967e+06	758257	3.81624e+06	738248	1.1173e+06	1453748	662923	positive	Annotate in FrAnK	Isoleucyl-Proline;L-isoleucyl-L-proline ;Leucyl-Proline;L-leucyl-L-proline ;Polyethylene glycol;8-Amino-7-oxononanoate;7-oxo-8-amino-nonanoic acid;N-Heptanoylglycine;(E)-2-Butenyl-4-methyl-threonine	BBIXOODYWPFNDT-UHFFFAOYSA-N,BBIXOODYWPFNDT-UHFFFAOYSA-N,VTJUNIYRYIAIHF-UHFFFAOYSA-N,VTJUNIYRYIAIHF-UHFFFAOYSA-N,GUAHPAJOXVYFON-UHFFFAOYSA-N,GUAHPAJOXVYFON-UHFFFAOYSA-N,GUAHPAJOXVYFON-UHFFFAOYSA-N,RNFCYFVPNIXAHP-UHFFFAOYSA-N,RPALEGQGCGCFCX-FIWMUJSFSA-N	HMDB28915,HMDB11174,HMDB28937,HMDB11175,HMDB37790,C01092,LMFA01060168,HMDB13010,C12029	annotated
349	494.324	229.74	1.98994e+06	2308371	1.84148e+06	1.76026e+06	1.28416e+06	1.58781e+06	2639725	2.08907e+06	3738787	1.5652e+06	1.77006e+06	435667	1.63058e+06	2.13862e+06	1.01294e+06	1.80295e+06	453671	1.59642e+06	2.17582e+06	845625	positive	Annotate in FrAnK	LysoPC(16:1(9Z));PC(16:1(9Z)/0:0);Barogenin;MG(24:6(6Z,9Z,12Z,15Z,18Z,21Z)/0:0/0:0);MG(0:0/24:6(6Z,9Z,12Z,15Z,18Z,21Z)/0:0);25-Hydroxyvitamin D3-26,23-lactol;24-Oxo-1alpha,25-dihydroxyvitamin D3;Australigenin;7 alpha-Hydroxy-3-oxo-4-cholestenoate;Schidigeragenin C;Cervonyl carnitine;1-nonadecanoyl-glycero-3-phosphate;PA(19:0/0:0);7alpha-Hydroxy-3-oxo-4-cholestenoate;Convallamarogenin;Hecogenin;He…	LFUDDCMNKWEORN-ZXEGGCGDSA-N,LFUDDCMNKWEORN-ZXEGGCGDSA-N,GDKGOXUWEBGZBY-UHFFFAOYSA-N,SPDDTJMNQZVMGO-FJXNLOIUSA-N,WMUDCZHZTVTGRX-KUBAVDMBSA-N,SFOPTSUKUQDFIB-LSTZBGQISA-N,BWFQMABKLLTETH-UZEGMWDYSA-N,XLHFBXMTUNORSV-UHFFFAOYSA-N,SATGKQGFUDXGAX-KFNQEEOWSA-N,VCEIEQKXIVAQBX-UHFFFAOYSA-N,WLLMYDQRCSWAST-BUHCESQUSA-N,YAERNOYIELLICR-OAQYLSRUSA-N,YAERNOYIELLICR-OAQYLSRUSA-N,SATGKQGFUDXGAX-MYWFJNCASA-N,XLHFBXM…	HMDB10383,LMGP01050022,HMDB34403,HMDB11590,HMDB11560,HMDB60127,HMDB60128,HMDB30066,HMDB12458,HMDB36249,HMDB06510,HMDB62322,LMGP10050034,C17337,C08891,C08902,LMST01080014,C08909,LMST01080038,C04715,LMST01090001,C16498,C17891,LMST01010341,LMST04030215,LMST04030133,LMST04030149,LMST03020668,LMGP01050021,LMST01010252,LMST01010261,LMST01010339,LMST03020181,LMST03020182,LMST03020183,LMST03020184,LMST03…	annotated
350	542.323	220.38	510069	544558	409983	547715	491292	313173	556637	594191	665457	638028	269096	55420.4	416545	552572	170502	243206	53710.3	387019	516411	160929	positive	Annotate in FrAnK	LysoPC(18:2(9Z,12Z));PC(18:2(9Z,12Z)/0:0);LysoPC(20:5(5Z,8Z,11Z,14Z,17Z));PC(20:5(5Z,8Z,11Z,14Z,17Z)/0:0);2-linoleoyl-sn-glycero-3-phosphocholine;PC(18:2(2E,4E)/0:0)	SPJFYYJXNPEZDW-FTJOPAKQSA-N,SPJFYYJXNPEZDW-FTJOPAKQSA-N,PDIGSOAOQOXRDU-WJPZTBRDSA-N,PDIGSOAOQOXRDU-WJPZTBRDSA-N,LSUXCWJOIAWGOU-FZVXUVPBSA-N,CLDXAAPENVNFAW-JRMAHNDFSA-N	HMDB10386,LMGP01050035,HMDB10397,LMGP01050050,HMDB62711,LMGP01050034	annotated
351	104.071	595.69	1.81574e+06	2.54574e+06	1.98755e+06	1.99577e+06	2520494	2.08659e+06	2.44655e+06	2.00749e+06	2.97702e+06	2.026e+06	2.27348e+06	1.97079e+06	3.50994e+06	2.13987e+06	3152675	2.35043e+06	2.04404e+06	3.41386e+06	2.1338e+06	3.17e+06	positive	N,N-Dimethylglycine (C4H9NO2) Prob = 55.9800000000	L-Alpha-aminobutyric acid;(S)-2-Aminobutanoate;2S-amino-butanoic acid;D-Alpha-aminobutyric acid;D-2-Aminobutyrate;2R-amino-butanoic acid;Dimethylglycine;N,N-Dimethylglycine;Gamma-Aminobutyric acid;4-Aminobutanoate;4-amino-butanoic acid;O-Acetylethanolamine;2-Aminoisobutyric acid;2-Amino-2-methylpropanoate;2-amino-isobutyric acid;Ethylene oxide/propylene oxide copolymer (avg m w 9,760 - 13,200);Et…	QWCKQJZIFLGMSD-VKHMYHEASA-N,QWCKQJZIFLGMSD-VKHMYHEASA-N,QWCKQJZIFLGMSD-VKHMYHEASA-N,QWCKQJZIFLGMSD-GSVOUGTGSA-N,QWCKQJZIFLGMSD-GSVOUGTGSA-N,QWCKQJZIFLGMSD-GSVOUGTGSA-N,FFDGPVCHZBVARC-UHFFFAOYSA-N,FFDGPVCHZBVARC-UHFFFAOYSA-N,BTCSSZJGUNDROE-UHFFFAOYSA-N,BTCSSZJGUNDROE-UHFFFAOYSA-N,BTCSSZJGUNDROE-UHFFFAOYSA-N,HBVZRPAKZOLBPL-UHFFFAOYSA-N,FUOOLUPWFVMBKG-UHFFFAOYSA-N,FUOOLUPWFVMBKG-UHFFFAOYSA-N,FUOOLUP…	HMDB00452,C02356,LMFA01100034,HMDB00650,C02261,LMFA01100043,HMDB00092,C01026,HMDB00112,C00334,LMFA01100039,HMDB38394,HMDB01906,C03665,LMFA01100053,HMDB32262,C01380,C15588,HMDB02299,C01205,LMFA01100049,HMDB41945,C11735,HMDB02166,C03284,LMFA01100050,HMDB31654,HMDB31329,HMDB31430,HMDB03911,C05145,LMFA01100054,C19514,C11109,C02721	annotated+fragment
352	112.05	529.19	1.34641e+06	934960	495990	712632	516207	740123	1.19196e+06	827222	643081	1.28305e+06	340110	131190	3.2473e+06	1.01563e+06	3423546	564872	162973	3206397	968855	3140520	positive	No Fragments	Cytosine;Cytosine	OPTASPLRGRRNAP-UHFFFAOYSA-N,OPTASPLRGRRNAP-UHFFFAOYSA-N	HMDB00630,C00380	annotated
353	258.108	513.64	82230.2	92839	82994.2	133414	131879	106368	162268	95063	183582	120282	160589	162008	530931	218212	623646	152207	207838	559538	262706	536066	positive	Annotate in FrAnK	5-Methylcytidine;Pyro-L-glutaminyl-L-glutamine;8-Hydroxyalanylclavam	ZAYHVCMSTBRABG-JXOAFFINSA-N,ILAITOFTZJRIFJ-UHFFFAOYSA-N,QWBMUARUOXXBMI-RAZZTCBWSA-N	HMDB00982,HMDB39229,C17359	annotated
354	228.098	541.32	152231	122981	58693.4	89569.5	100975	93384.4	147018	87878.9	104023	150521	108336	89725.7	313262	154012	319757	181668	130815	289411	179444	340340	positive	No Fragments	Deoxycytidine;Deoxycytidine;Pyroglutamylglycine;AMPA	CKTSBUTUHBMZGZ-SHYZEUOFSA-N,CKTSBUTUHBMZGZ-SHYZEUOFSA-N,MGEFGYONNZYSPY-UHFFFAOYSA-N,UUDAMDVQRQNNHZ-UHFFFAOYSA-N	HMDB00014,C00881,HMDB61890,C13672	annotated
355	84.942	266.38	2886540	2.75226e+06	2909969	3.03132e+06	2830091	3.09519e+06	2.65207e+06	3.18754e+06	3.22604e+06	3.05533e+06	3.28097e+06	3177517	3.03581e+06	3.14752e+06	3053990	3.11394e+06	2.82838e+06	2.9977e+06	3.15789e+06	3.1356e+06	positive	Annotate in FrAnK				annotated
356	141.066	493.23	501195	707870	993975	659208	672438	811948	656969	1.06278e+06	760095	826815	1.76126e+06	2.93437e+06	1406550	1.84126e+06	2.23617e+06	1685833	3.10987e+06	1.46663e+06	1.95129e+06	2.16446e+06	positive	Annotate in FrAnK	Pi-Methylimidazoleacetic acid;(R)-Dihydromaleimide;Methylimidazoleacetic acid;Methylimidazoleacetic acid;Imidazolepropionic acid;1,3-Dimethyluracil;Succinimide;Hymexazol;4,5,6,7-Tetrahydroisoxazolo(5,4-c)pyridin-3-ol;Dihydrourocanate	UJCGYTCAMOHYCG-UHFFFAOYSA-N,CIGXGWDUXOBPIO-UHFFFAOYSA-N,ZHCKPJGJQOPTLB-UHFFFAOYSA-N,ZHCKPJGJQOPTLB-UHFFFAOYSA-N,ZCKYOWGFRHAZIQ-UHFFFAOYSA-N,JSDBKAHWADVXFU-UHFFFAOYSA-N,KZNICNPSHKQLFF-UHFFFAOYSA-N,KGVPNLBXJKTABS-UHFFFAOYSA-N,ZXRVKCBLGJOCEE-UHFFFAOYSA-N,MOSFIJXAXDLOML-UHFFFAOYSA-N	HMDB04988,HMDB30276,HMDB02820,C05828,HMDB02271,HMDB02144,C07273,C11103,C13693,C20522	annotated
357	196.06	487.48	NA	NA	NA	NA	NA	NA	NA	NA	NA	NA	94979.6	57275.4	54377	46741.4	54558	79838.1	56015.9	58835.7	45670.4	67371	positive	No Fragments	Patulin;Patulin;Salicyluric acid;Salicyluric acid;Gentisic acid;2,5-Dihydroxybenzoate;2-Pyrocatechuic acid;2,3-Dihydroxybenzoate;2-Hydroxy-7-methoxy-2H-1,4-benzoxazin-3(4H)-one;Leucodopachrome;2-Carboxy-2,3-dihydro-5,6-dihydroxyindole;3-Hydroxyhippuric acid;N-acetyl-5-aminosalicylic acid;Protocatechuic acid;3,4-Dihydroxybenzoate;Dopaquinone;Dopaquinone;2-Hydroxy-6,7-dimethoxybenzoxazole;L-Dopaqui…	ZRWPUFFVAOMMNM-UHFFFAOYSA-N,ZRWPUFFVAOMMNM-UHFFFAOYSA-N,ONJSZLXSECQROL-UHFFFAOYSA-N,ONJSZLXSECQROL-UHFFFAOYSA-N,WXTMDXOMEHJXQO-UHFFFAOYSA-N,WXTMDXOMEHJXQO-UHFFFAOYSA-N,GLDQAMYCGOIJDV-UHFFFAOYSA-N,GLDQAMYCGOIJDV-UHFFFAOYSA-N,NDEPTLCFICMYLH-UHFFFAOYSA-N,JDWYRSDDJVCWPB-LURJTMIESA-N,JDWYRSDDJVCWPB-LURJTMIESA-N,XDOFWFNMYJRHEW-UHFFFAOYSA-N,GEFDRROBUCULOD-UHFFFAOYSA-N,YQUVCSBJEUQKSH-UHFFFAOYSA-N,YQUVCSB…	HMDB34299,C16748,HMDB00840,C07588,HMDB00152,C00628,HMDB00397,C00196,HMDB38055,HMDB04067,C05604,HMDB06116,HMDB60602,HMDB01856,C00230,HMDB01229,C00822,HMDB30726,HMDB39119,HMDB29666,HMDB02404,HMDB02016,HMDB13678,HMDB13677,HMDB13676,C04274,C19543,C19631	annotated
358	451.112	487.23	NA	NA	NA	NA	NA	NA	NA	NA	NA	NA	79184.1	48384.3	53885.7	46544.9	65012.9	71599.9	53162.1	56729.8	55555.1	55184.9	positive	No Fragments	Eupachloroxin	ZKXZLEVGQXDZEP-ZDHOEGKISA-N	C09425	annotated
359	202.144	263.13	107828	46948.5	135532	130862	113426	82043.1	74581.9	149302	152570	70274.8	1.17901e+06	429765	3.09044e+06	2184679	386815	1309119	270056	2.63746e+06	1206223	228959	positive	Annotate in FrAnK	(R)-3-Hydroxyoctanoic acid;3R-hydroxy-octanoic acid;Capryloylglycine;7-Hydroxyoctanoic acid;7-hydroxy-octanoic acid;Hydroxyoctanoic acid;2-hydroxy caprylic acid;N-Acetylaminooctanoic acid;Isoamyl lactate;Ethyl 2-hydroxy-4-methylpentanoate;3-Hydroxyoctanoic acid;3-hydroxy caprylic acid;(+/-)-Ethyl 2-hydroxy-3-methylvalerate;(R)-2-Hydroxycaprylic acid;2R-hydroxy-octanoic acid;N-(5-Methyl-3-oxohexyl…	NDPLAKGOSZHTPH-SSDOTTSWSA-N,NDPLAKGOSZHTPH-SSDOTTSWSA-N,SAVLIIGUQOSOEP-UHFFFAOYSA-N,OFCMTSZRXXFMBQ-UHFFFAOYSA-N,OFCMTSZRXXFMBQ-UHFFFAOYSA-N,JKRDADVRIYVCCY-UHFFFAOYSA-N,JKRDADVRIYVCCY-UHFFFAOYSA-N,JJGNMSOJTSABGA-UHFFFAOYSA-N,CRORGGSWAKIXSA-UHFFFAOYSA-N,QRHOWVDPHIXNEN-UHFFFAOYSA-N,NDPLAKGOSZHTPH-UHFFFAOYSA-N,NDPLAKGOSZHTPH-UHFFFAOYSA-N,TXLBCYISDOYPIH-UHFFFAOYSA-N,JKRDADVRIYVCCY-SSDOTTSWSA-N,JKRDADV…	HMDB10722,LMFA01050314,HMDB00832,HMDB00486,LMFA01050229,HMDB00711,LMFA01050020,HMDB59745,HMDB59825,HMDB59867,HMDB01954,LMFA01050021,HMDB32270,HMDB02264,LMFA01050313,HMDB41540,HMDB31509,LMFA07010516,HMDB13899,C16651,HMDB13898,C16650,HMDB13900,C16649,HMDB62596,LMFA01050316,HMDB13116,HMDB32827,C17527,C03865,C03864,LMFA01050023,LMFA01050022,LMFA01050227,LMFA01050226,LMFA01050317,LMFA01050315,LMFA0105…	annotated
360	288.075	689.54	302326	142787	167706	422318	185209	175469	98796.3	122568	339786	191833	2.98069e+06	697422	359606	180405	376191	2937340	746757	268750	175592	366674	positive	Annotate in FrAnK				annotated
361	171.076	485.39	1114980	633287	1.08226e+06	723485	658776	841151	1.14496e+06	831876	1312462	1.01933e+06	1.62363e+06	1.42102e+06	1.40083e+06	2892554	813240	1568730	1.5634e+06	1.42456e+06	2.96342e+06	805859	positive	No Fragments	Pyrrolidonecarboxylic acid;5-Oxoprolinate;Pyroglutamic acid;Pidolic acid;N-Acryloylglycine;Pyrroline hydroxycarboxylic acid;dimethadione;1-Pyrroline-4-hydroxy-2-carboxylate;1-Pyrroline-4-hydroxy-2-carboxylate;(3R,5S)-1-pyrroline-3-hydroxy-5-carboxylic Acid;L-1-Pyrroline-3-hydroxy-5-carboxylate;N-Nitrosoguvacoline;4-Oxoproline;5-Oxo-D-proline	ODHCTXKNWHHXJC-UHFFFAOYSA-N,ODHCTXKNWHHXJC-UHFFFAOYSA-N,ODHCTXKNWHHXJC-VKHMYHEASA-N,ODHCTXKNWHHXJC-VKHMYHEASA-N,LZCXCXDOGAEFQX-UHFFFAOYSA-N,WFOFKRKDDKGRIK-UHFFFAOYSA-N,JYJFNDQBESEHJQ-UHFFFAOYSA-N,AOMLMYXPXUTBQH-UHFFFAOYSA-N,AOMLMYXPXUTBQH-UHFFFAOYSA-N,WFOFKRKDDKGRIK-DMTCNVIQSA-N,WFOFKRKDDKGRIK-DMTCNVIQSA-N,NXEUEKXJAAVKCT-UHFFFAOYSA-N,HFXAFXVXPMUQCQ-BYPYZUCNSA-N,ODHCTXKNWHHXJC-GSVOUGTGSA-N	HMDB00805,HMDB60262,HMDB00267,C01879,HMDB01843,HMDB01369,HMDB61093,HMDB02234,C04282,HMDB62585,C04281,C19482,C01877,C02237	annotated
362	146.081	630.83	623245	487878	562869	598994	526230	631045	524252	419188	509276	544565	2955822	796933	967732	736405	653536	2.75154e+06	834091	925790	807327	554130	positive	No Fragments	(S)-3-Hydroxybutyric acid;(S)-3-Hydroxybutanoate;N-Butyrylglycine;Isobutyrylglycine;Alpha-Hydroxyisobutyric acid;alpha-hydroxy-isobutyric acid;4-Hydroxybutyric acid;4-Hydroxyacid;4-hydroxy-butyric acid;(S)-3-Hydroxyisobutyric acid;(S)-3-Hydroxyisobutyrate;(R)-3-Hydroxybutyric acid;(R)-3-Hydroxybutanoate;3R-hydroxy-butanoic acid;2-Hydroxybutyric acid;(+/-)alpha-hydoxy butyric acid;(R)-3-Hydroxyiso…	WHBMMWSBFZVSSR-VKHMYHEASA-N,WHBMMWSBFZVSSR-VKHMYHEASA-N,WPSSBBPLVMTKRN-UHFFFAOYSA-N,DCICDMMXFIELDF-UHFFFAOYSA-N,BWLBGMIXKSTLSX-UHFFFAOYSA-N,BWLBGMIXKSTLSX-UHFFFAOYSA-N,SJZRECIVHVDYJC-UHFFFAOYSA-N,SJZRECIVHVDYJC-UHFFFAOYSA-N,SJZRECIVHVDYJC-UHFFFAOYSA-N,DBXBTMSZEOQQDU-VKHMYHEASA-N,DBXBTMSZEOQQDU-VKHMYHEASA-N,WHBMMWSBFZVSSR-GSVOUGTGSA-N,WHBMMWSBFZVSSR-GSVOUGTGSA-N,WHBMMWSBFZVSSR-GSVOUGTGSA-N,AFENDNX…	HMDB00442,C03197,HMDB00808,HMDB00730,HMDB00729,LMFA01050417,HMDB00710,C01991,LMFA01050006,HMDB00023,C06001,HMDB00011,C01089,LMFA01050243,HMDB00008,LMFA01050004,HMDB00336,LMFA01050382,HMDB00357,LMFA01050005,HMDB59595,C04076,HMDB59748,HMDB60265,HMDB03681,C02946,HMDB01263,HMDB15127,HMDB29425,HMDB29426,HMDB12131,C03656,LMFA01060173,HMDB12151,C03239,HMDB61156,HMDB31212,C00989,C14601,C01188,C05984,LMFA…	annotated
363	310.113	647.3	84450.4	74477.8	72521.8	100912	91495.4	66900.2	80640.9	68261.5	91680.1	67295.8	529983	399624	401833	79849.1	235701	533828	428940	417659	96400.9	187611	positive	No Fragments	3-Deoxy-D-glycero-D-galacto-2-nonulosonic acid;N-Acetyl-a-neuraminic acid;N-Acetyl-alpha-neuraminate;N-Acetylneuraminic acid;N-Acetyl-beta-neuraminate;2-O-(alpha-D-Glucopyranosyl)-D-glycerate;2(alpha-D-Mannosyl)-D-glycerate;N-Acetylneuraminate;N-Acetylneuraminate;O-Acetylneuraminic acid	FQHUAUMYHAJTDH-IMSDGWMTSA-N,SQVRNKJHWKZAKO-YRMXFSIDSA-N,SQVRNKJHWKZAKO-YRMXFSIDSA-N,SQVRNKJHWKZAKO-PFQGKNLYSA-N,SQVRNKJHWKZAKO-PFQGKNLYSA-N,DDXCFDOPXBPUJC-CECBSOHTSA-N,DDXCFDOPXBPUJC-SAYMMRJXSA-N,SQVRNKJHWKZAKO-LUWBGTNYSA-N,SQVRNKJHWKZAKO-LUWBGTNYSA-N,BJOZNDRNJJZHPZ-LUWBGTNYSA-N	HMDB00425,HMDB00773,C19909,HMDB00230,C19910,C19792,C11544,C00270,Stds2_41,C03525	identified
364	220.118	463.76	348621	113224	371189	155475	248241	329953	214458	220788	157076	122015	1.5841e+06	2.54048e+06	2074552	1.23425e+06	565313	1.8166e+06	2936073	2.09446e+06	1.36303e+06	515897	positive	D-PANTOTHENIC ACID (C9H17NO5) Prob = 98.9800000000	Pantothenic acid;2-O-Methyl-L-fucose;(R)-pantothenic Acid;Pantothenate;Pantothenate;Digitalose;D-Thevetose	GHOKWGTUZJEAQD-UHFFFAOYSA-N,YLAMTMNJXPWCQN-UHFFFAOYSA-N,GHOKWGTUZJEAQD-ZETCQYMHSA-N,GHOKWGTUZJEAQD-ZETCQYMHSA-N,GHOKWGTUZJEAQD-ZETCQYMHSA-N,OEKPKBBXXDGXNB-IBISWUOJSA-N,OEKPKBBXXDGXNB-QTSLKERKSA-N	HMDB00210,HMDB33789,HMDB62717,C00864,Stds2_8,C08235,C16287	identified+fragment
365	239.139	408.08	2.42329e+06	2401027	2912835	2.31992e+06	2399150	2.3094e+06	2750376	2.7081e+06	2.61471e+06	2.32795e+06	2.05659e+06	2312982	2.52088e+06	2461862	2.47194e+06	2.20411e+06	2019813	2.48744e+06	2643553	2.79937e+06	positive	Annotate in FrAnK	Secobarbital;Metanephrine;Desglymidodrine;Tenuazonic acid;L-Metanephrine;L-Metanephrine;Ecgonone methyl ester;Tenuazonic acid	KQPKPCNLIDLUMF-UHFFFAOYSA-N,JWJCTZKFYGDABJ-UHFFFAOYSA-N,VFRCNXKYZVQYLX-UHFFFAOYSA-N,CEIZFXOZIQNICU-UHFFFAOYSA-N,JWJCTZKFYGDABJ-VIFPVBQESA-N,JWJCTZKFYGDABJ-VIFPVBQESA-N,WXEMSGQRTGSYOG-QXUHLLMWSA-N,KLBSRSYHIIAQTG-PZICIZFRSA-N	HMDB14562,HMDB04063,HMDB60558,HMDB36074,HMDB62493,C05588,C20371,C08511	annotated
366	326.378	407.17	376422	411847	323347	266813	320038	341481	406392	348383	266611	230386	315553	321887	577266	372986	301662	338236	334199	309962	277515	316211	positive	Annotate in FrAnK				annotated
367	306.181	407.41	93838.1	101295	84297.6	78952.2	96066.9	93898.2	104073	98008.9	76693.4	71762	97422.5	106047	117579	87594.1	97187.6	92317.4	74945.1	94025.6	103928	94673.7	positive	No Fragments	Vorinostat;Phenylalanyl-Valine;Valyl-Phenylalanine;Subaphylline;Feruloylputrescine	WAEXFXRVDQXREF-UHFFFAOYSA-N,IEHDJWSAXBGJIP-UHFFFAOYSA-N,GJNDXQBALKCYSZ-UHFFFAOYSA-N,SFUVCMKSYKHYLD-ALCCZGGFSA-N,SFUVCMKSYKHYLD-FNORWQNLSA-N	HMDB15568,HMDB29008,HMDB29134,HMDB33463,C10497	annotated
368	244.133	406.99	85935.4	80710.4	99410.6	65712.7	88789.3	74234.9	77052.5	82925.1	64097.2	53226.9	74096.9	85648.9	99922.9	75459.5	86354.5	75877.1	105175	84987	82148.6	88055.1	positive	No Fragments	Agomelatine;6-Acetyl-2,2-dimethyl-2H-1-benzopyran;3-(3-Methylbutylidene)-1(3H)-isobenzofuranone;Tremetone;Lemobiline	YJYPHIXNFHFHND-UHFFFAOYSA-N,ZAJTXVHECZCXLH-UHFFFAOYSA-N,LLCYNDRFWDIIQS-WQLSENKSSA-N,UVYUUQGGBNKRFU-CYBMUJFWSA-N,BXTFNWWMVUHWQA-UHFFFAOYSA-N	HMDB15636,HMDB30816,HMDB31663,C08992,C10705	annotated
369	258.243	407.17	84172.4	84137.7	74750.4	63131.3	83375.7	78995.5	80470.5	83643.5	58562.4	59135.7	86000.8	67050	93552.4	85837.6	66481.6	76807.9	86727.6	79569.1	69208.2	85870.2	positive	No Fragments	Acetaldehyde hexyl isoamyl acetal;Valeraldehyde dibutyl acetal	PUXHYFFHRDAFHP-UHFFFAOYSA-N,LDJYPEMHNQONGS-UHFFFAOYSA-N	HMDB32154,HMDB32550	annotated
370	392.192	409.15	57583.6	50096.4	61950	49513.6	61858.2	59308.1	45970.6	54744.6	40382.8	31788.5	36986.2	67789.2	58316.2	57432	49201.5	49677	67959.8	75260.6	51969.7	64214.9	positive	No Fragments				annotated
371	251.139	406.74	45770.7	45554.8	35876.7	32365.7	51452.1	34555.7	38237.7	41046.4	28154.5	28962.1	38118.9	38301.6	40588.2	33825.2	30861.5	34549.4	37494.9	34561.5	33468.8	36813.6	positive	No Fragments	3-Hydroxymelatonin;Paucine;Heptabarbital;Heptabarbital;4-Coumaroyl-2-hydroxyputrescine;Anhalamine;Tyr-OEt;p-Lactophenetide;Propoxur;N-Caffeoylputrescine	DWMWOUAIGKAJNF-UHFFFAOYSA-N,KTZNZCYTXQYEHT-XQRVVYSFSA-N,PAZQYDJGLKSCSI-UHFFFAOYSA-N,PAZQYDJGLKSCSI-UHFFFAOYSA-N,XBVRGBGSLROQIA-ZZXKWVIFSA-N,DVQVXTPSJBCBJI-UHFFFAOYSA-N,SBBWEQLNKVHYCX-JTQLQIEISA-N,GHZNWXGYWUBLLI-UHFFFAOYSA-N,ISRUGXGCCGIOQO-UHFFFAOYSA-N,KTZNZCYTXQYEHT-GQCTYLIASA-N	HMDB60742,HMDB29876,HMDB15443,C17725,HMDB33462,C12231,C01458,C14262,C14334,C03002	annotated
372	368.425	407.72	34025.2	36315.2	38378.7	33474.1	43642.8	31219.4	47154.6	38356.3	36689.5	35818.8	48254.4	40590.2	48990.7	38560.3	37759.9	41941.2	38567.7	38740.8	30350.6	44329.4	positive	No Fragments				annotated
373	388.197	405.27	41924.6	38037.3	35877.1	29222.6	32808.9	35214	31141.5	34018.6	29210.9	25681.8	26524.4	28021.3	36628.9	28064.8	29206.3	25036.2	46448.1	46984.6	31619.3	31449.1	positive	No Fragments	Nepetaside;Glucosyl 6-hydroxy-2,6-dimethyl-2E,7-octadienoate;(1R,3S,4S,6R)-6,9-Dihydroxyfenchone 6-O-b-D-glucoside;(1S,3R,4R)-8,10-Dihydroxyfenchone 10-O-b-D-glucoside	CUIDBUWFCFYEPL-UHFFFAOYSA-N,IVWJMPAYYVHQPT-TWGQIWQCSA-N,QZAWDTYMSDWVFW-UHFFFAOYSA-N,VOSKDOKSPQKSPY-UHFFFAOYSA-N	HMDB38149,HMDB35822,HMDB33222,HMDB33223	annotated
374	256.175	404.36	23390.4	27338	24119	22415.4	23322.8	25435	27171.3	34422	21533.8	21146.5	26712.5	24974.2	23150.2	25003.2	26745.5	20653.2	33958.2	27709.8	27807.3	24467.8	positive	No Fragments				annotated
375	278.139	407.1	18723.6	19704	16487	15227.3	24877.8	19615.8	21405.2	18817.7	16251.5	12295	20250	23197.1	26841.5	25028.8	16002.5	24761.8	17525.8	15282.3	20344	23165.6	positive	No Fragments	Carboxy-ibuprofen;3'-Deaminofusarochromanone;Ethyl vanillin isobutyrate;3-Dimethylallyl-4-hydroxymandelic acid	DIVLBIVDYADZPL-UHFFFAOYSA-N,GUILTLWLDALBNW-UHFFFAOYSA-N,BTCQMCOBMIXUCG-UHFFFAOYSA-N,VBHJEUYYPUPECH-UHFFFAOYSA-N	HMDB60564,HMDB41328,HMDB37683,C12457	annotated
376	86.06	411.43	1.6606e+06	620595	1.61912e+06	532226	2.17667e+06	2.80255e+06	814825	1.11786e+06	568317	679554	1707008	1.3853e+06	885186	1.1244e+06	1.2536e+06	2301447	1.5391e+06	1.0804e+06	1.02043e+06	1.23728e+06	positive	Annotate in FrAnK	Acetaldehyde;Acetaldehyde;Acetone cyanohydrin;Acetone cyanohydrin;2-Pyrrolidinone;Ethylene oxide	IKHGUXGNUITLKF-UHFFFAOYSA-N,IKHGUXGNUITLKF-UHFFFAOYSA-N,MWFMGBPGAXYFAR-UHFFFAOYSA-N,MWFMGBPGAXYFAR-UHFFFAOYSA-N,HNJBEVLQSNELDL-UHFFFAOYSA-N,IAYPIBMASNFSPL-UHFFFAOYSA-N	HMDB00990,C00084,HMDB60427,C02659,HMDB02039,C06548	annotated
377	76.0393	726.68	1.01681e+06	906913	1.10397e+06	1.04124e+06	862649	875380	860809	849999	1.02268e+06	533725	1.26304e+06	1.29626e+06	2.73926e+06	1.61933e+06	1.91447e+06	1.2897e+06	1306632	2.79381e+06	1.69511e+06	1.99485e+06	positive	Annotate in FrAnK	Acetohydroxamic Acid;Acetohydroxamic acid;Glycine;Glycine;Ethyl nitrite;Hydrogen peroxide;Hydrogen peroxide;Methyl carbamate;Nitroethane	RRUDCFGSUDOHDG-UHFFFAOYSA-N,RRUDCFGSUDOHDG-UHFFFAOYSA-N,DHMQDGOQFOQNFH-UHFFFAOYSA-N,DHMQDGOQFOQNFH-UHFFFAOYSA-N,QQZWEECEMNQSTG-UHFFFAOYSA-N,MHAJPDPJQMAIIY-UHFFFAOYSA-N,MHAJPDPJQMAIIY-UHFFFAOYSA-N,GTCAXTIRRLKXRU-UHFFFAOYSA-N,MCSAJNNLRCFZED-UHFFFAOYSA-N	HMDB14691,C06808,HMDB00123,C00037,HMDB31239,HMDB03125,C00027,C19445,C01837	annotated
378	304.161	718.77	NA	13474.8	NA	25041.9	17133	38897.4	47853	22795.8	21059.7	24502.7	71052.1	85634.1	148838	143117	86193.8	66865.2	105096	130812	132497	80637.8	positive	No Fragments				annotated
379	345.082	723.57	59794.8	24822.7	36354.7	57568.2	47438.4	47171.5	26749.1	35364.9	44686.3	40320.9	71701.2	90639.2	134428	60998.5	98280.1	63201.1	88543.1	126051	70052.9	84083.5	positive	No Fragments	Theogallin;Bluensidine 6-phosphate;Theogallin;Flufenamic acid;Cyanofenphos	LDPLFHGGZNSKDS-UHFFFAOYSA-N,YIKQEDKIDOHFKU-NCGNNJKGSA-N,LDPLFHGGZNSKDS-FTBFGRRBSA-N,LPEPZBJOKDYZAD-UHFFFAOYSA-N,LRNJHZNPJSPMGK-UHFFFAOYSA-N	HMDB39287,C17572,C10834,C13038,C18973	annotated
380	182.093	607.25	2.69563e+06	NA	1.7871e+06	197434	97718.9	319260	1.02185e+06	53770.8	389862	122693	557805	330253	340189	243885	230722	538376	374259	330840	228676	222016	positive	No Fragments	Pi-Methylimidazoleacetic acid;Methylimidazoleacetic acid;Methylimidazoleacetic acid;Imidazolepropionic acid;1,3-Dimethyluracil;4,5,6,7-Tetrahydroisoxazolo(5,4-c)pyridin-3-ol;Dihydrourocanate	UJCGYTCAMOHYCG-UHFFFAOYSA-N,ZHCKPJGJQOPTLB-UHFFFAOYSA-N,ZHCKPJGJQOPTLB-UHFFFAOYSA-N,ZCKYOWGFRHAZIQ-UHFFFAOYSA-N,JSDBKAHWADVXFU-UHFFFAOYSA-N,ZXRVKCBLGJOCEE-UHFFFAOYSA-N,MOSFIJXAXDLOML-UHFFFAOYSA-N	HMDB04988,HMDB02820,C05828,HMDB02271,HMDB02144,C13693,C20522	annotated
381	228.123	410.54	1603734	1.72348e+06	1.66612e+06	1406187	2543952	1.94703e+06	1.69171e+06	1.87307e+06	1.12687e+06	964107	1.49279e+06	2124107	1.57482e+06	1.81299e+06	1.96122e+06	2.07888e+06	2.6696e+06	2.44337e+06	1.92427e+06	1.89838e+06	positive	Annotate in FrAnK	5-Butyltetrahydro-2-oxo-3-furancarboxylic acid;5-(2-Methylpropyl)tetrahydro-2-oxo-3-furancarboxylic acid;cis-2-Carboxycyclohexyl-acetic acid	XCIYLBHMPNYNTF-UHFFFAOYSA-N,ODKYFEYTVOPOOV-UHFFFAOYSA-N,GCGCKIUIBPEAQE-BQBZGAKWSA-N	HMDB30992,HMDB30988,C14112	annotated
382	394.189	410.6	268451	361718	283235	290266	433517	338632	301877	360645	197355	248607	271290	503623	432154	366808	394928	304389	695569	519805	320418	347157	positive	No Fragments	Palmatine	QUCQEUCGKKTEBI-UHFFFAOYSA-N	C05315	annotated
383	380.174	410.77	324432	377676	295698	296685	469139	325632	307980	343522	261502	239775	295252	542364	356534	319284	408426	295112	628318	462211	395167	366995	positive	No Fragments	Timolol;Bupirimate;(S)-cis-N-Methylstylopine;Jatrorrhizine;Timolol;Columbamine	BLJRIMJGRPQVNF-UHFFFAOYSA-N,DSKJPMWIHSOYEA-UHFFFAOYSA-N,GBUUKFRQPCPYPW-KKSFZXQISA-N,MXTLAHSTUOXGQF-UHFFFAOYSA-O,BLJRIMJGRPQVNF-JTQLQIEISA-N,YYFOFDHQVIODOQ-UHFFFAOYSA-O	HMDB14517,C18776,C06163,C09553,C07141,C01795	annotated
384	186.113	262.95	116103	80484.3	56900.9	110421	82247.5	56048.8	112229	61611.2	104865	110943	490609	805502	384440	2608139	914236	588206	812624	393587	2.12668e+06	706386	positive	Annotate in FrAnK	4-Hydroxycyclohexylcarboxylic acid;Ethyl levulinate;Botryodiplodin;Tetrahydrofurfuryl acetate;Pseudoecgonine;Pseudoecgonine;Ecgonine;Ecgonine;Methyl (R)-3-methyl-2-oxopentanoate;Otonecine;trans-4-Hydroxycyclohexanecarboxylate;7-Oxoheptanoic acid;2S-Hydroxy-2-isopropylbutano-3S-lactone;3-butyrl propionic acid;n-valeryl acetic acid;5-aceto valeric acid;4-propionyl butyric acid;2-Keto-n-heptylic aci…	HCFRWBBJISAZNK-UHFFFAOYSA-N,GMEONFUTDYJSNV-UHFFFAOYSA-N,CLYSZQBIUYRLNX-UHFFFAOYSA-N,AAQDYYFAFXGBFZ-UHFFFAOYSA-N,PHMBVCPLDPDESM-GHNGIAPOSA-N,PHMBVCPLDPDESM-GHNGIAPOSA-N,PHMBVCPLDPDESM-RLXKETGRSA-N,PHMBVCPLDPDESM-RLXKETGRSA-N,ZPSBJVARKCHQDF-UHFFFAOYSA-N,GRAGROPQORVALZ-VKWJFSHESA-N,HCFRWBBJISAZNK-IZLXSQMJSA-N,OOFMTFUTWFAVGC-UHFFFAOYSA-N,KHKLGIPKSSNKPU-FSPLSTOPSA-N,ACHSNZNVVUIPJX-UHFFFAOYSA-N,PRRBQHN…	HMDB01988,HMDB40433,HMDB36594,HMDB31176,HMDB06348,C12449,HMDB06548,C10858,HMDB37114,C10356,C04404,C16590,LMFA07040002,LMFA01060013,LMFA01060012,LMFA01060015,LMFA01060014,LMFA01060011,C20673	annotated
385	160.901	943.4	2.0123e+06	2025590	2.11745e+06	2221120	2.33078e+06	2.27038e+06	2.32039e+06	2.30555e+06	2.44525e+06	2.36499e+06	2322519	2341112	2.4964e+06	2486394	2.47464e+06	2.53987e+06	2.49565e+06	2.48467e+06	2.55596e+06	2439758	positive	Annotate in FrAnK				annotated
386	282.84	939.6	275873	276551	290418	330370	356792	339255	352060	363855	410431	385431	366940	420830	420907	429712	448078	423708	445083	453353	444855	413080	positive	Annotate in FrAnK				annotated
387	162.899	944.79	307691	312457	334770	323745	333336	354923	337297	355118	357554	345398	343663	351270	368693	354764	366098	369772	368568	363606	360149	355012	positive	Annotate in FrAnK				annotated
388	216.868	956.13	223331	197825	192970	213679	251763	237431	224484	246915	275111	232689	230959	253543	266331	283576	302835	281193	268874	277567	271597	277214	positive	Annotate in FrAnK				annotated
389	200.894	927.53	160240	164656	171340	191282	217032	220613	210168	228503	257903	227328	234991	251384	232267	274506	265466	243970	258200	248200	246268	253325	positive	Annotate in FrAnK				annotated
390	338.806	948.16	113003	97806.2	107520	112894	140648	133257	134984	143748	165528	138746	145325	168766	157880	181571	181967	167245	174477	171515	178876	166045	positive	No Fragments				annotated
391	284.838	939.45	65173.8	62521.9	74303.2	77699.1	78193.5	74438.7	76744.9	80137.4	88836.9	89673.7	80673.2	99700.9	90294.7	100014	102532	89455.9	106618	104833	101115	90788.3	positive	No Fragments	1-Bromo-3-iodoacetone	YMHCIXGATYNJNH-UHFFFAOYSA-N	HMDB40190	annotated
392	250.843	967.65	69131	57765.8	63427.4	71213.1	68203.7	62919.4	60711.8	64728.2	78552.2	76700.8	81220.3	96198.6	99551.9	105096	101177	94827.4	80279.5	91264.6	88761.6	76481.9	positive	No Fragments				annotated
393	196.878	962.15	49770	52384.7	71548.9	64093.1	77529.2	76307.2	87029.6	75689.4	78810	64496.4	102822	71366.9	86399.7	83856	84952.4	88718.1	79139	83956.4	77654.8	68534.5	positive	No Fragments	Potassium dibasic phosphate	ZPWVASYFFYYZEW-UHFFFAOYSA-L	C13197	annotated
394	194.877	972.82	74680.4	81000.3	64674.2	73476.9	71855	79137.6	65001.5	75997	83089.1	92264.5	90654.2	89354.2	98526.8	95499.2	96754.4	95879.6	86311.2	86102.8	83948.9	84488.1	positive	No Fragments				annotated
395	316.815	967.97	48212.2	50854.6	43756.6	49641.2	64281.1	52306.9	48375	51329.3	57436.2	68508.6	68939.2	66321.1	75490.8	78775.6	78321.2	85693	74493.8	65731.7	63217.8	62974.9	positive	No Fragments				annotated
396	212.852	964.24	43706	36331.4	50459.4	51977.7	67797.2	53592.1	63668.5	57514.3	59349.9	47466.8	69684	71196.5	72452.7	70332.7	56414.1	82206.9	57548.2	62542.4	58957.7	55903.1	positive	No Fragments	Potassium dibasic phosphate	ZPWVASYFFYYZEW-UHFFFAOYSA-L	C13197	annotated
397	372.78	963.42	80143.4	44565.3	43548.1	45308.7	49378.1	38099.3	29850.8	39106.8	45052.7	36078.9	34647.1	53465.4	38195.9	42275.1	49756.2	43744.8	35134	42250.5	39275	43692	positive	No Fragments				annotated
398	218.866	960.5	52291.5	49876.8	46684.2	60374.7	56063.5	59293.9	55215.1	61854.5	66538.6	51445.2	53958.9	62604.4	64524.3	64693	69332.2	69739.6	63229.2	75391.6	69537.3	61157.7	positive	No Fragments				annotated
399	218.86	925.06	33690.1	27775.7	39657.9	43986.7	53931.6	48762.6	52222.4	46912.8	44780	48991.4	62388.4	56418.2	56725.7	58115	57152.1	65922	56380.8	68525.4	59718	51576.8	positive	No Fragments				annotated
400	366.822	935.19	32441.5	36267.4	38820.8	44872.3	46554.4	46708.9	52398.2	53123.9	54772.4	52988	47878.4	54922.1	68117.1	65841.9	60559.1	57386.6	60830.4	61959.3	60959.4	62155.1	positive	No Fragments				annotated
401	366.822	935.19	32441.5	36267.4	38820.8	44872.3	46554.4	46708.9	52398.2	53123.9	54772.4	52988	47878.4	54922.1	68117.1	65841.9	60559.1	57386.6	60830.4	61959.3	60959.4	62155.1	positive	No Fragments				annotated
402	260.858	962.46	49459.2	45811.6	41752.7	45690.7	59293.6	59693.3	51679.6	54593.7	61674.4	50326.6	48943.2	60970	63861.9	62804.1	65872.8	57963	67924.7	67146.9	61486	57850.2	positive	No Fragments				annotated
403	422.777	948.57	60414.3	61829.5	62719.6	61200.9	48323.1	43223.7	47666.3	52734.7	46173.1	46168.7	49279.2	48407.7	39176.3	35582.1	43065.8	33014.1	39807.4	36182.3	40397.7	43199.4	positive	No Fragments				annotated
404	340.805	948.32	32119.2	32135.5	31268.2	32165.7	41612	38800.7	33094.7	38647.1	43267.8	43150.8	37318.2	43575.8	44179.1	53080.9	48279.9	45402.1	54241	60339.9	52593.2	49890.9	positive	No Fragments				annotated
405	268.864	921.64	29189.7	35557.6	30954.4	37890.2	44002.6	40468.6	36846.4	44920.7	44808.9	51491.7	49323.5	54099.4	49440.4	59632.4	50506.4	45476.4	52774.1	57230.2	57620.2	52420.3	positive	No Fragments				annotated
406	234.834	950.81	36428.9	33916.6	40799.9	40036.3	50873	45415.3	48896.8	43635.8	46471.8	47304.7	57250.5	49280.1	55410.7	52808.9	52618.2	59324.8	57103.7	52467	51818.4	47709.2	positive	No Fragments				annotated
407	274.826	939.65	24404.7	24191.6	31178.6	30584.4	31503.5	31346.1	44595.7	31643.9	39830.9	27849.7	46028.1	34205	43397.4	43387.2	34465.9	56622	39804.3	37411.2	42924.5	30935.1	positive	No Fragments				annotated
408	174.896	968.68	36445.6	30281	42128.1	37473.4	46416.4	39339.8	47148.7	35035.7	37470.4	30659.5	51671.8	39268.1	46848	48484.9	41851	48822.2	41088.3	38547.3	41184.7	34775.6	positive	No Fragments	Potassium dibasic phosphate	ZPWVASYFFYYZEW-UHFFFAOYSA-L	C13197	annotated
409	444.796	946.27	29808.2	32392.4	28627.9	35231.5	37932.1	36970	35358.7	40746.6	38769.5	36499.3	40515.6	42247.1	41099.1	44485.8	44074.1	47791.2	47128	45855.1	40259.6	43853.1	positive	No Fragments				annotated
410	344.84	946.76	29307.3	28043.1	31292.4	32100.1	32318.3	34944	34441.1	34507.9	42536.6	31884	37439.5	35807.8	40851.4	39427.4	39086	36630.9	46353.1	42374	35541.4	38732.6	positive	No Fragments				annotated
411	202.892	932.77	25187.7	28732.5	31575	36900.8	30819	34430.1	37472.8	35198.2	41045.4	38853.1	37271.3	34690.8	39129	43431.5	39751.2	37839.2	40685.9	39529.1	41792.7	40280.2	positive	No Fragments				annotated
412	429.24	959.27	25751.2	30511	27532.8	25369.4	25195.3	27027.9	25910	28627.2	26886.6	27457.8	27836.5	36414.8	29816.6	32760.8	31425.7	31418.6	32129.5	33112.2	33361.1	31187.8	positive	No Fragments	Nutriacholic acid;7-Hydroxy-3-oxocholanoic acid;7a-Hydroxy-3-oxo-5b-cholanoic acid;12-Ketodeoxycholic acid;3alpha-Hydroxy-12-oxo-5beta-cholan-24-oic Acid;Irbesartan;Irbesartan;Nandrolone phenpropionate;Nandrolone phenpropionate;9'-Carboxy-alpha-chromanol;D8'-Merulinic acid A;12alpha-hydroxy-3-oxo-5beta-cholan-24-oic Acid;12alpha-Hydroxy-3-oxo-5beta-cholan-24-oic Acid;3alpha,12alpha-Dihydroxy-5bet…	DXOCDBGWDZAYRQ-QPVZPPSOSA-N,KNVADAPHVNKTEP-MKYSPFRDSA-N,KNVADAPHVNKTEP-KXIRRPOASA-N,CVNYHSDFZXHMMJ-VPUMZWJWSA-N,CVNYHSDFZXHMMJ-VPUMZWJWSA-N,YOSHYTLCDANDAN-UHFFFAOYSA-N,YOSHYTLCDANDAN-UHFFFAOYSA-N,UBWXUGDQUBIEIZ-QNTYDACNSA-N,UBWXUGDQUBIEIZ-QNTYDACNSA-N,CUGVBZDXUTZXJO-GCIQOJCMSA-N,IXDZSQUQSCLSSD-MDZDMXLPSA-N,WMUMZOAFCDOTRW-OVEHVULHSA-N,WMUMZOAFCDOTRW-OVEHVULHSA-N,LNOFKAWCANXKAC-LLQZFEROSA-N,LNOFKAW…	HMDB00467,HMDB00460,HMDB00503,HMDB00328,LMST04010155,HMDB15163,C07469,HMDB15119,C08155,HMDB12866,HMDB41454,HMDB62742,LMST04010168,C11637,LMST04010220,C14577,C14227,C03690,C15375,LMST04010224,LMST04010426,LMST04010404,LMST04010438,LMST04010229,LMST04010222,LMST04010221,LMST04010223,LMST04010226,LMST04010225,LMST04010228,LMST04010219,LMST04010218,LMST04010214,LMST04010217,LMST04010216,LMST04010258,…	annotated
413	172.031	958.07	27857.6	26280.1	23630.4	23040.3	25426.6	22309.9	24387.4	32199.8	29121.4	26405.3	24511.4	29383.8	31122.3	34301.6	31141.5	31010.3	31209.7	32820.4	35163.3	30687.1	positive	No Fragments				annotated
414	172.031	958.07	27857.6	26280.1	23630.4	23040.3	25426.6	22309.9	24387.4	32199.8	29121.4	26405.3	24511.4	29383.8	31122.3	34301.6	31141.5	31010.3	31209.7	32820.4	35163.3	30687.1	positive	No Fragments				annotated
415	384.794	949.96	20036.4	17204	19226.7	24289.2	29565	26813.8	26600.4	21194.2	31227.1	22409.6	26932.9	26784.5	32369.6	28676.9	29957.9	32136.9	29879.2	33388.6	29427	27258.1	positive	No Fragments				annotated
416	196.868	948.92	20691.2	21363.7	19608.3	20096.2	20800.3	23623.1	22556	25020.7	20896.8	23390.7	21518.7	19558.5	19279.2	21800.9	21251.5	20844	21407.6	18489.8	22579	16964.6	positive	No Fragments	Potassium sulfate	OTYBMLCTZGSZBG-UHFFFAOYSA-L	C13192	annotated
417	212.842	965.35	17686.6	16894.6	17161.5	15662.8	21661.1	17337.1	24630.1	18273	19403.3	17495.9	15536.4	18141	20755.3	17318.8	19283.6	18291.7	15838.8	15565.7	17101.1	18299.8	positive	No Fragments	Potassium sulfate	OTYBMLCTZGSZBG-UHFFFAOYSA-L	C13192	annotated
418	362.812	958.51	16901.6	17061	12457.4	17573.8	22576.5	18904	13683.6	16227	19900.2	20878.7	19298.6	22243.5	19024	24086.9	24011.6	24140.4	20070.1	21284	22928.1	20668.8	positive	No Fragments				annotated
419	168.898	967.76	15335.4	12031.4	12909.6	13389.5	14290.6	13086.1	13741.6	12143.6	15016.1	15195.8	20521.1	17244.4	19716.3	18231.9	17902.9	17687.4	15118.9	18636.6	15791.1	14418.5	positive	No Fragments				annotated
420	338.342	205.66	1.67159e+06	1.89157e+06	1332318	2.52258e+06	1.70103e+06	941142	2.19853e+06	1.3936e+06	2.24016e+06	2.11046e+06	1.87793e+06	1.38141e+06	1.57072e+06	1.64463e+06	1.69986e+06	1.08818e+06	1.73697e+06	2.1295e+06	1352657	2053934	positive	Annotate in FrAnK	(Z)-11-Eicosen-1-ol;11E-Eicosen-1-ol;Phytol;Phytol;Phytol;Thromboxane;15Z-Eicosen-1-ol;Eicosanal;11Z-eicosen-1-ol;6,14-Dimethyloctadecan-2-one;Phytanal	QYOZAXQSDUAPDS-MDZDMXLPSA-N,QYOZAXQSDUAPDS-MDZDMXLPSA-N,BOTWFXYSPFMFNR-PYDDKJGSSA-N,BOTWFXYSPFMFNR-PYDDKJGSSA-N,BOTWFXYSPFMFNR-PYDDKJGSSA-N,RZWIIPASKMUIAC-VQTJNVASSA-N,YFYDQSFDJVMUOJ-WAYWQWQTSA-N,FWBUWJHWAKTPHI-UHFFFAOYSA-N,QYOZAXQSDUAPDS-KTKRTIGZSA-N,HKRYKDQSFPAHCR-UHFFFAOYSA-N,LISGFRBQPTUNBA-LEAGNCFPSA-N	HMDB34933,LMFA05000219,HMDB02019,C01389,LMPR0104010002,HMDB03208,LMFA05000220,LMFA06000250,LMFA05000051,LMFA12000201,LMPR0104010027	annotated
421	756.554	176.11	1.04769e+06	1.2977e+06	792381	745192	844279	780201	1.52176e+06	1.24455e+06	1.32527e+06	1.19352e+06	1.56702e+06	1.32185e+06	2.46803e+06	1.45468e+06	2.42522e+06	1.44946e+06	1.3684e+06	2473147	1.40393e+06	2.01332e+06	positive	No Fragments	DG(20:3n9/0:0/22:5n6);DG(20:3n9/0:0/22:5n3);DG(20:2(11Z,14Z)/22:6(4Z,7Z,10Z,13Z,16Z,19Z)/0:0);DG(20:2(11Z,14Z)/22:6(4Z,7Z,10Z,13Z,16Z,19Z)/0:0)[iso2];DG(22:5n3/0:0/22:6n3);DG(22:5n6/0:0/22:6n3);DG(22:4n6/0:0/20:4n3);DG(20:3n6/0:0/22:5n6);DG(20:3n6/0:0/22:5n3);DG(20:4n6/0:0/22:4n6);PC(20:2(11Z,14Z)/14:1(9Z));PC(20:2(11Z,14Z)/14:1(9Z));PC(20:3(5Z,8Z,11Z)/14:0);PC(20:3(5Z,8Z,11Z)/14:0);PC(20:3(8Z,11…	YDNATQFMLDZGBV-CDJDXHMRSA-N,PHJFRPWSGDFMPE-VXTSFHANSA-N,YHQBLWXJXUWICY-WWZPBJSXSA-N,YHQBLWXJXUWICY-WWZPBJSXSA-N,SYKLQKSFFMMWQZ-UMZVQAGKSA-N,MBVKMBAVVHZPDS-WBRRUXEESA-N,KBWYNFJTWMTGEL-OEJRLZDMSA-N,GCXSPSJLWLTTBX-IEJLWMIJSA-N,DFCGDIPZRDBRHS-OAKNPHMASA-N,JGYCMDCKOHFJFT-DZAHJVNHSA-N,MYWHURBVYAKZKD-FRPVHTQQSA-N,MYWHURBVYAKZKD-FRPVHTQQSA-N,SSQFWAKSSUYHFV-YVTPCJIFSA-N,SSQFWAKSSUYHFV-YVTPCJIFSA-N,VKVSSDK…	HMDB56244,HMDB56249,HMDB07440,LMGL02010270,HMDB56385,HMDB56365,HMDB56355,HMDB56325,HMDB56330,HMDB56334,HMDB08329,LMGP01011838,HMDB08361,LMGP01012192,HMDB08394,LMGP01011868,HMDB08006,LMGP01010690,HMDB08134,LMGP01011620,HMDB08166,LMGP01011646,HMDB08199,LMGP01011677,HMDB07913,LMGP01011399,HMDB07975,LMGP01010601,HMDB07974,LMGP01010598,HMDB07524,LMGL02010268,HMDB07553,HMDB07468,HMDB07467,HMDB07497,LMG…	annotated
422	814.63	173.94	456116	338237	560516	335378	395743	422212	671422	481526	350196	257989	538746	722431	893697	481215	758047	539929	721277	850875	439467	657113	positive	No Fragments	PC(24:1(15Z)/14:1(9Z));DG(24:1n9/0:0/22:6n3);PC(20:2(11Z,14Z)/18:0);PC(20:2(11Z,14Z)/18:0);PC(20:1(11Z)/18:1(9Z));PC(20:1(11Z)/18:1(9Z));PC(20:1(11Z)/18:1(11Z));PC(22:1(13Z)/16:1(9Z));PC(22:2(13Z,16Z)/16:0);PC(22:2(13Z,16Z)/16:0);PC(16:1(9Z)/22:1(13Z));PC(18:0/20:2(11Z,14Z));PC(18:0/20:2(11Z,14Z));PC(18:1(11Z)/20:1(11Z));PC(18:1(9Z)/20:1(11Z));PC(18:1(9Z)/20:1(11Z));PC(18:2(9Z,12Z)/20:0);PC(18:2(…	COGOLIYHSHRPKP-BERHWORVSA-N,QVLZSHVVHZRVNY-ZFMDJCPCSA-N,BRSRLMBMUIZSFE-UHKGRJRRSA-N,BRSRLMBMUIZSFE-UHKGRJRRSA-N,QLEJPADMSQQACL-WWUFLCHTSA-N,QLEJPADMSQQACL-WWUFLCHTSA-N,REDZPICSZQVKFH-FKBBVPNWSA-N,SEGJIRVRAYUSKL-YXDXVYMNSA-N,GELDYUBWQAQUDT-PCBXQKGDSA-N,GELDYUBWQAQUDT-PCBXQKGDSA-N,NSQLRYUSTKZAMB-YXDXVYMNSA-N,ZQLPLCXRBVPKGP-UHKGRJRRSA-N,ZQLPLCXRBVPKGP-UHKGRJRRSA-N,FSKYBHNTCXNMES-FKBBVPNWSA-N,JLDQDLK…	HMDB08789,HMDB56281,HMDB08333,LMGP01011846,HMDB08302,LMGP01011817,HMDB08301,HMDB08562,HMDB08593,LMGP01012041,HMDB08019,HMDB08045,LMGP01010788,HMDB08077,HMDB08110,LMGP01011607,HMDB08143,LMGP01011630,HMDB08270,LMGP01011296,HMDB07927,HMDB07987,LMGP01011472,HMDB07790,HMDB07846,LMGP10010474,LMGP10010504,LMGP10010550,LMGP10010692,LMGP01012011,LMGP10010741,LMGP10010714,LMGP02011058,LMGP02011088,LMGP0201…	annotated
423	808.585	192.9	1.57284e+06	2368697	1.38532e+06	1.22387e+06	1.25632e+06	1333241	1.79986e+06	1.86882e+06	1722127	1.42425e+06	988331	771037	790118	1322191	1.32882e+06	943536	751057	762652	1.16492e+06	979785	positive	Annotate in FrAnK	PC(18:1(9Z)/18:1(9Z)) ;PC(20:3(8Z,11Z,14Z)/18:2(9Z,12Z));PC(20:3(8Z,11Z,14Z)/18:2(9Z,12Z));PC(20:2(11Z,14Z)/18:3(9Z,12Z,15Z));PC(20:2(11Z,14Z)/18:3(9Z,12Z,15Z));PC(20:2(11Z,14Z)/18:3(6Z,9Z,12Z));PC(20:2(11Z,14Z)/18:3(6Z,9Z,12Z));PC(20:2(11Z,14Z)/16:0);PC(20:2(11Z,14Z)/16:0);PC(20:1(11Z)/18:4(6Z,9Z,12Z,15Z));PC(20:1(11Z)/18:4(6Z,9Z,12Z,15Z));PC(20:3(5Z,8Z,11Z)/18:2(9Z,12Z));PC(20:3(5Z,8Z,11Z)/18:2…	SNKAWJBJQDLSFF-YEUCEMRASA-N,SUACBSWYGWBPFC-GPUJSUHJSA-N,SUACBSWYGWBPFC-GPUJSUHJSA-N,ZWBUMNLEWHYPRH-HTEBOPLQSA-N,ZWBUMNLEWHYPRH-HTEBOPLQSA-N,WTLVSDIWQGLEAN-MFMUPFOOSA-N,WTLVSDIWQGLEAN-MFMUPFOOSA-N,JCABAGPMEUGRDK-UXSLIEDSSA-N,JCABAGPMEUGRDK-UXSLIEDSSA-N,YDPVXGLBOPTMBY-SNMLGIRPSA-N,YDPVXGLBOPTMBY-SNMLGIRPSA-N,SKQBFCOATFWTGJ-GGVIMJHGSA-N,SKQBFCOATFWTGJ-GGVIMJHGSA-N,PJAVLQZDHFXHPI-IHBLHBMHSA-N,PJAVLQZ…	HMDB00593,HMDB08402,LMGP01011879,HMDB08338,LMGP01011850,HMDB08337,LMGP01011849,HMDB08331,LMGP01011841,HMDB08306,LMGP01011821,HMDB08369,LMGP01012199,HMDB08433,LMGP01011908,HMDB08432,LMGP01012208,HMDB08497,LMGP01011937,HMDB08466,HMDB08465,LMGP01012211,HMDB08659,HMDB08627,LMGP01012073,HMDB08559,LMGP01012219,HMDB08590,LMGP01012037,HMDB08692,HMDB08011,LMGP01011489,HMDB08050,LMGP01010805,HMDB08039,LMGP…	annotated
424	226.18	234.29	1131863	499846	1.86475e+06	1.41836e+06	1.23541e+06	708440	785227	1701216	1.86074e+06	505938	2.27099e+06	697422	825572	630448	1056216	687058	1.01895e+06	944826	1.40092e+06	1.02031e+06	positive	Annotate in FrAnK	Cyclohexyl 3-methylbutanoate;Cyclohexyl pentanoate;5-Octenyl propanoate;cis-3-Hexenyl 2-methylbutanoate;cis-3-Hexenyl 3-methylbutanoate;(Z)-3-Hexenyl 3-methylbutanoate;2-Hexenyl valerate;2-Hexenyl isovalerate;xi-gamma-Undecalactone;gamma-undecalactone;trans-2-Hexyl-1-cyclopropaneacetic acid;(Z)-3-Methyl-4-decenoic acid;(Z)-3-Methyl-3-decenoic acid;2-Propenyl octanoate;3-Hexenyl 2-methylbutyrate;(…	SQPOKBBCNZIWFI-UHFFFAOYSA-N,YLCHTSSXNSNXSW-UHFFFAOYSA-N,LWYSNOFRZXMWJC-WAYWQWQTSA-N,JKKGTSUICJWEKB-SREVYHEPSA-N,AIQLNKITFBJPFO-WAYWQWQTSA-N,AIQLNKITFBJPFO-WAYWQWQTSA-N,WDXAMNXWZLXISB-BQYQJAHWSA-N,SAVRWHQEMHIAEB-VOTSOKGWSA-N,PHXATPHONSXBIL-UHFFFAOYSA-N,PHXATPHONSXBIL-UHFFFAOYSA-N,DSMAUFFXECFFMC-UHFFFAOYSA-N,WZZXDQPNKLAUNI-FPLPWBNLSA-N,AMLVNNDHFHTSBV-NTMALXAHSA-N,PZGMUSDNQDCNAG-UHFFFAOYSA-N,JKKGTSU…	HMDB34428,HMDB34429,HMDB38906,HMDB38277,HMDB38278,LMFA07010592,HMDB38273,HMDB38274,HMDB38311,LMFA07040030,HMDB31087,HMDB31063,HMDB31062,HMDB40593,HMDB32320,HMDB32308,HMDB32396,HMDB36784,HMDB36140,HMDB31691,HMDB31843,HMDB31272,HMDB31406,HMDB33371,C12295,LMPR0102010014,HMDB33724,C13910,LMFA01030036,HMDB37309,HMDB37106,HMDB37185,HMDB37225,LMFA07010524,HMDB32453,HMDB32461,HMDB32404,HMDB32489,HMDB3253…	annotated
425	144.928	913.23	1.3234e+06	1385037	1347418	1535222	1.69632e+06	1.74707e+06	1.66598e+06	1.79825e+06	2.03449e+06	1937324	1869225	2.09622e+06	2.0764e+06	2.26963e+06	2.24803e+06	2.02718e+06	2.0691e+06	2.1472e+06	2.1464e+06	2.04109e+06	positive	Annotate in FrAnK				annotated
426	250.892	906.03	152856	152490	166856	198222	244582	252889	257662	313600	366184	320443	314012	399889	379225	411252	414186	376855	375609	376129	404143	357399	positive	Annotate in FrAnK				annotated
427	266.866	921.52	191635	197182	210348	231890	257160	260093	261172	292847	325263	313959	304769	374253	344417	376335	379238	357366	373206	357383	359711	350959	positive	Annotate in FrAnK	2,6-Dibromohydroquinone	IELUPRVYGHTVHQ-UHFFFAOYSA-N	C16248	annotated
428	290.884	902.5	82963.8	84765.2	91640	117558	170940	150269	166496	198252	232932	211040	191492	277323	246530	295682	280926	253562	237921	262132	268707	229019	positive	Annotate in FrAnK				annotated
429	184.92	910.47	132085	130127	138541	145519	184190	193070	184239	201310	240474	210977	209872	248585	228473	269886	275904	233988	241591	255755	251010	241866	positive	Annotate in FrAnK	Antimony	FAWGZAFXDJGWBB-UHFFFAOYSA-N	HMDB04118	annotated
430	306.858	917.41	75645.5	87877.6	84896.6	99401.3	123369	121027	120266	144066	167287	156014	145157	200481	175191	221564	215124	185516	190698	205991	206790	186616	positive	Annotate in FrAnK				annotated
431	146.926	912.92	102309	101084	102184	119285	139329	134238	134520	139128	155752	145952	140134	162207	154528	165521	181044	155085	149796	154298	157628	147229	positive	No Fragments				annotated
432	372.83	914.38	27574.1	34574.8	36231.7	35699.9	48536.3	54796.1	54178.5	53301.7	75178.3	63260.8	54789.5	84010.9	77252.5	99067.5	83619.1	74118.8	81965.2	82108	84907.9	76492.6	positive	No Fragments	2,3,4,6,7,8-Hexachlorodibenzofuran;1,2,3,7,8,9-Hexachlorodibenzofuran;1,2,3,4,7,8-Hexachlorodibenzofuran;1,2,3,6,7,8-Hexachlorodibenzofuran	XTAHLACQOVXINQ-UHFFFAOYSA-N,PYUSJFJVDVSXIU-UHFFFAOYSA-N,LVYBAQIVPKCOEE-UHFFFAOYSA-N,JEYJJJXOFWNEHN-UHFFFAOYSA-N	C18110,C18108,C18107,C18109	annotated
433	388.804	923.92	29141.4	32886.3	36708.7	39920.6	47899.9	44903.8	50343.2	54704.4	67512.1	68497.4	62958.1	72497.4	76224.4	77555	82236.2	76533.2	91223.9	83303.7	82325.1	77751.7	positive	No Fragments				annotated
434	242.879	903.07	26466.3	21968	37570.4	34913.9	45869.8	45504.4	60781.7	46319.7	56059	48908.1	74299.6	64528.5	72673.6	78543.8	67041.7	78452.6	71041.1	75889	72595.4	55758	positive	No Fragments				annotated
435	334.874	903.27	29393.3	28748.5	26056.7	29467	42251.3	42762.9	41474.4	57691.9	56622	53414.9	59199.5	65667.6	58480.8	63758.3	68620.6	65515.6	67335.9	74322.4	67910.7	65254.4	positive	No Fragments				annotated
436	350.848	917.81	25918.4	29668	28051.2	31991.7	36070.5	36274.3	34921.2	45003.3	57498.3	45539.1	45283.1	58865.6	50677.1	60259.2	62844.6	54420.5	57333.9	56479	61884.2	58123	positive	No Fragments				annotated
437	412.822	909.89	13642.4	14508	18084.3	22913.1	30047.7	31605	30006.5	31768.9	40959.3	37605.2	37701.1	42184.6	52843.8	54560.6	58847.7	44357.6	51055.4	52535.2	55296.8	51022	positive	No Fragments				annotated
438	224.912	906.04	25055.8	23298.1	22783.9	31901.8	39229.6	38956.9	37413.2	38713.5	51990.6	47774	48767.9	57575.7	54243.3	56110.8	56598.4	57958.4	55209.6	52031.3	54630.1	48256.2	positive	No Fragments				annotated
439	428.796	920.81	17840.7	21049.9	20332.7	21240.9	25335.7	25785	30897.4	37059.4	35431	37718.9	39454	47706.3	44008.8	53829.8	43026.7	38557.3	45551.9	43267.9	45201.2	50170.2	positive	No Fragments				annotated
440	258.852	918.82	23437.8	25747	30883.2	28411.7	38055.6	38431.4	45551.7	40900.4	38713.7	38627.7	53148.9	45379.5	46773.7	53251.8	45876	49302.4	49761.6	52117.6	48736.1	40030.3	positive	No Fragments				annotated
441	282.871	900.39	16167.7	11546.7	23784.5	20768.7	33228.2	34863.4	30857.2	28642.6	34600.1	25097.7	41656.3	48391.4	45854.4	44202.1	41194.8	46967.9	43091.4	45771.2	40256.5	31968.9	positive	No Fragments				annotated
442	312.892	903.4	15877.7	13912.3	14882.8	18658.4	23353.4	21797	22126.5	24469.9	33560.3	29263.2	34355.3	33442.5	35162.9	34822.4	31222.6	37709.8	31045.7	29587.5	41112.4	28638.8	positive	No Fragments				annotated
443	240.886	923.51	16530.6	17295.2	16120.6	20397.1	22505.9	22499.9	23868.1	22755.9	33434.5	28402.1	26554.9	28667.4	31021.6	35972.2	29937.7	30110.4	29986.6	28723.6	30117.5	26451.7	positive	No Fragments				annotated
444	308.856	919.06	11933.8	14742.2	14254.6	18005.3	16753.1	22288.4	21147.3	18941.8	30199.2	24892.3	23269.6	28840	30346.6	30710.7	32907.1	27420.2	33183.6	34691.3	27379.1	26302.5	positive	No Fragments	beta-2,3,4,5,6-Pentachlorocyclohexanol	DOMHZVJNLCAZSA-CDRYSYESSA-N	C16181	annotated
445	252.89	905.6	13481.1	12593.1	15351.6	17245.5	16658.3	18661	23486	24458.4	31660.5	25324.5	26792.7	33067.8	33288.5	30877.8	28991.7	30004.5	29165.5	29824.5	33018.2	28975.2	positive	No Fragments				annotated
446	478.794	907.96	8566.04	8092.66	8932.17	11009.2	19746.8	14843.2	11999.9	19474.9	21967.4	24021.8	18810.9	26916.7	27113.6	32567.2	28546.7	24478.9	22462.6	29895.7	31602.5	24012.3	positive	No Fragments				annotated
447	268.902	906.98	12810.7	15071.4	15244.2	14165.3	20750.7	25899.3	17767	24686	30812	25079.8	21757.9	29056.7	24596.9	28808.3	32241.6	29730.2	29961.1	26514.8	32087.7	27213.5	positive	No Fragments				annotated
448	494.768	917.29	9352.11	10166.4	10167.3	8609.43	14081.6	16108.5	14178.4	21943.9	21663.6	23024.6	19555	24022.7	22914.7	26426.6	30468.7	24705.4	25578	29910.3	28487	27641.8	positive	No Fragments				annotated
449	450.804	923.28	13089.7	12620	11154.6	14459.7	16520.1	20702.4	22717.5	20842.9	24546.4	22527.5	18967.6	22702.5	26805.8	24871.2	30444	29323.3	25254.8	23341.1	27392.6	27722.5	positive	No Fragments				annotated
450	430.822	907.86	18016.3	18644.5	16908.6	20867.5	19866	16427	17791.7	21476.9	23861	28490.7	23213.8	29457	27707.8	27791.7	27794.9	26241.3	27819.7	26809.2	25508.2	26762	positive	No Fragments	Costatone	CVIPXLIMSIYMFK-BJLGHUSZSA-N	C17104	annotated
451	346.851	912.81	7291.59	8710.37	7717.01	8235.52	10090.4	12219.8	16403.5	17100.2	12365.2	18119.1	12795.9	15470.6	13675.7	17961.9	19405.9	14162.4	15031.4	20513.7	25943.6	17599.1	positive	No Fragments				annotated
452	298.845	913.06	8995.27	8521.24	13881.1	10503.2	16224.2	13283.8	14961.7	13113.1	14737	10622.2	18967.8	17101	18657	19319.2	21741.7	21497	16355.3	21942.2	23879.6	17731	positive	No Fragments				annotated
453	574.805	923.69	10945.2	11799.6	10529.9	10671	13783.5	15165.5	17709.8	11787.5	21635	15698	18235.4	18693.6	20020.5	19970.3	21273.7	18808.2	19802.3	17492.4	20514.8	17496.5	positive	No Fragments				annotated
454	230.103	410.05	120383	115342	81843	71900.1	110449	89628.8	92917	85956.4	95555.1	70286.4	719964	1.43677e+06	338312	130798	653175	1.2324e+06	2211314	387175	130957	530921	positive	No Fragments	Tetrahydro-2,5-furan-diacetic acid;N-Hydroxy-MeIQx;2-Oxosuberate	CVYAVSIMBYOCGA-UHFFFAOYSA-N,FVNCCTJGBOTWTM-UHFFFAOYSA-N,HAGOOZVJLSSXGZ-UHFFFAOYSA-N	HMDB59767,C20291,C16589	annotated
455	488.298	409.1	125458	330403	541095	271743	413002	114764	244178	324353	162980	300667	486020	1.92547e+06	970465	726402	445938	576403	2.03304e+06	983876	905570	420434	positive	Annotate in FrAnK	3a,4b,7a,12a-Tetrahydroxy-5b-cholanoic acid;3alpha,4beta,7alpha,12alpha-Tetrahydroxy-5beta-cholan-24-oic Acid;1,3,7,12-Tetrahydroxycholan-24-oic acid;Glycocholic acid;3a,6b,7a,12a-Tetrahydroxy-5b-cholanoic acid;3alpha,6beta,7alpha,12alpha-Tetrahydroxy-5beta-cholan-24-oic Acid;3a,7b,12a-Trihydroxyoxocholanyl-Glycine;3a,7b,12a-Trihydroxyoxocholanyl-Glycine;2b,3a,7a,12a-Tetrahydroxy-5b-cholanoic aci…	WGGZRKVUOFMQHM-HPJHAEAHSA-N,WGGZRKVUOFMQHM-HPJHAEAHSA-N,UYVVLXVBEQAATF-KBXJPTNGSA-N,RFDAIACWWDREDC-MZMBZMQMSA-N,COCMFMBNEAMQMA-VGKGADPCSA-N,COCMFMBNEAMQMA-VGKGADPCSA-N,RFDAIACWWDREDC-IFZPJRIXSA-N,RFDAIACWWDREDC-IFZPJRIXSA-N,IMMADCCLTPCOKH-DLPNMVJGSA-N,WGGZRKVUOFMQHM-VCELIZGUSA-N,WGGZRKVUOFMQHM-VCELIZGUSA-N,UYVVLXVBEQAATF-WAIVXGPNSA-N,UYVVLXVBEQAATF-WAIVXGPNSA-N,COCMFMBNEAMQMA-XEGXWRQYSA-N,COCMFMB…	HMDB00437,LMST04010116,HMDB00433,HMDB00138,HMDB00399,LMST04010120,HMDB00331,LMST05030007,HMDB00316,HMDB00311,LMST04010117,HMDB00307,LMST04010114,HMDB00377,LMST04010123,HMDB00367,LMST04010121,HMDB00340,LMST04010126,HMDB13158,HMDB13192,HMDB32596,C01921,LMST05030001,C17651,LMST04010254,LMST04030212,LMST04010420,LMST04010421,LMST04010419,LMST04010448,LMST04010261,LMST04010252,LMST04010294,LMST0401012…	annotated
456	209.092	548.94	1.70684e+06	2.05616e+06	2.06707e+06	2.03863e+06	1868921	1.91896e+06	1.58837e+06	2.03608e+06	693403	1637558	1.33104e+06	1.32112e+06	1.73725e+06	2.19709e+06	1.34675e+06	1.32191e+06	1.43525e+06	1.94188e+06	2205263	1.21979e+06	positive	Kynurenine (C10H12N2O3) Prob = 79.7700000000	3alpha,4,5,7alpha-Tetrahydro-5-hydroxy-1H-isoindole-1,3(2H)-dione;3alpha,4,7,7alpha-Tetrahydro-4-hydroxy-1H-isoindole-1,3(2H)-dione;L-Kynurenine;L-Kynurenine;L-Kynurenine;Isopyridoxal;Isopyridoxal;4-Aminobenzoyl-(beta)-alanine;3-Methoxyanthranilate;3-Methoxyanthranilate;Pyridoxal;Formyl-5-hydroxykynurenamine;Formyl-5-hydroxykynurenamine;Kynurenine;L-4-Hydroxyphenylglycine;3-Hydroxy-4-methylanthra…	GNUDNAYOODXBQP-UHFFFAOYSA-N,MLJWDNXRMUBJJU-UHFFFAOYSA-N,YGPSJZOEDVAXAB-QMMMGPOBSA-N,YGPSJZOEDVAXAB-QMMMGPOBSA-N,YGPSJZOEDVAXAB-QMMMGPOBSA-N,GNKXHPULSPWUAK-UHFFFAOYSA-N,GNKXHPULSPWUAK-UHFFFAOYSA-N,VHAXWROFYVPXMZ-UHFFFAOYSA-N,SXOPCLUOUFQBJV-UHFFFAOYSA-N,SXOPCLUOUFQBJV-UHFFFAOYSA-N,RADKZDMFGJYCBB-UHFFFAOYSA-N,CKAXPTWYSHDIBN-UHFFFAOYSA-N,CKAXPTWYSHDIBN-UHFFFAOYSA-N,YGPSJZOEDVAXAB-UHFFFAOYSA-N,LJCWONG…	HMDB34887,HMDB34889,HMDB00684,C00328,Stds2_13,HMDB04290,C06051,HMDB60757,HMDB60374,C05831,HMDB01545,HMDB12948,C05647,C01718,C12323,C03986,C03493,C14171,C14170,C00250	identified+fragment
457	496.34	403.05	2062239	906263	364989	163981	533716	618045	395043	321484	226899	144696	260886	76442.5	176057	248929	191355	127125	73627.7	112709	86022.6	108204	positive	Annotate in FrAnK	LysoPC(16:0);PC(16:0/0:0);Rockogenin;23S,25,26-Trihydroxyvitamin D3;Neochlorogenin;3 beta,7 alpha-Dihydroxy-5-cholestenoate;24-Hydroxycalcitriol;calcitetrol;Docosa-4,7,10,13,16-pentaenoyl carnitine;23-Acetoxysoladulcidine;Clupanodonyl carnitine;3alpha,7beta-dihydroxy-5beta-cholest-24-en-26-oic Acid;3alpha,7beta-Dihydroxy-5beta-cholest-24-en-26-oic acid;4-cholesten-7α,12α,24-triol-3-one;7alpha,12a…	ASWBNKHCZGQVJV-HSZRJFAPSA-N,ASWBNKHCZGQVJV-HSZRJFAPSA-N,BQNMOLSYHYSCMS-UHFFFAOYSA-N,GDIBDBUYVICGLY-SAJDXCSNSA-N,PZNPHSFXILSZTM-UHFFFAOYSA-N,GYJSAWZGYQXRBS-BJGNZVHYSA-N,WFZKUWGUJVKMHC-UKBUZQLGSA-N,WFZKUWGUJVKMHC-UKBUZQLGSA-N,KRXOUZZWQXTUIB-IDERWEGCSA-N,HQJSCXYJQVACQR-UHFFFAOYSA-N,AOSDFVDGMYPTHD-NQXOOMTHSA-N,VEEPNZJORQZZNC-FLTYDXKWSA-N,VEEPNZJORQZZNC-FLTYDXKWSA-N,JZKUXZQOULZTIJ-GZQVFMGISA-N,JZKUXZQ…	HMDB10382,LMGP01050018,HMDB33769,HMDB60134,HMDB30702,HMDB12454,HMDB06228,LMST03020686,HMDB06321,HMDB31402,HMDB06496,HMDB62712,LMST04030142,HMDB62399,LMST04030171,HMDB62400,LMST04030158,HMDB62686,LMST03020292,HMDB62211,C17335,C08899,LMST01080010,C18231,C17003,C16494,LMST04030059,LMST04030060,LMST04030132,LMST04030148,LMST04030143,LMST04030105,LMGP01020019,LMGP01050074,LMGP01050113,LMST01010318,LMS…	annotated
458	128.953	1046.46	1.27051e+06	1389667	1.4622e+06	1637450	1.84243e+06	1.78214e+06	1.85065e+06	1.8407e+06	1.76954e+06	1.74229e+06	1.77622e+06	1.52969e+06	1.79282e+06	1.65242e+06	1.91046e+06	1.83832e+06	2.0375e+06	1.87275e+06	1.63652e+06	1.79601e+06	positive	Annotate in FrAnK				annotated
459	190.119	690.24	1494849	927947	2.00665e+06	1.18009e+06	808486	1.31057e+06	993783	864994	1208040	756765	688954	470461	623114	852016	586308	735476	545725	660431	883468	585352	positive	Annotate in FrAnK	Homocitrulline;L-Homocitrulline;N(tele)-methylhistaminium	XIGSAGMEBXLVJJ-YFKPBYRVSA-N,XIGSAGMEBXLVJJ-YFKPBYRVSA-N,FHQDWPCFSJMNCT-UHFFFAOYSA-O	HMDB00679,C02427,HMDB62574	annotated
460	734.569	176.83	754038	1.117e+06	755257	663372	898494	963279	1.33799e+06	986381	1.09199e+06	967412	824537	1390644	1.10778e+06	950108	1.98403e+06	841595	1.47175e+06	1.20201e+06	885028	1.73083e+06	positive	No Fragments	PE(20:0/15:0);PE(20:0/15:0);PC(16:0/16:0);PC(16:0/16:0);PE(15:0/20:0);PE(15:0/20:0);DG(20:0/0:0/20:5n3);DG(18:0/0:0/22:5n3);DG(18:0/0:0/22:5n6);DG(18:1n7/0:0/22:4n6);DG(18:1(11Z)/22:4(7Z,10Z,13Z,16Z)/0:0);DG(18:0/22:5(7Z,10Z,13Z,16Z,19Z)/0:0);DG(18:0/22:5(7Z,10Z,13Z,16Z,19Z)/0:0)[iso2];DG(18:0/22:5(4Z,7Z,10Z,13Z,16Z)/0:0);DG(18:3(9Z,12Z,15Z)/22:2(13Z,16Z)/0:0);DG(18:3(9Z,12Z,15Z)/22:2(13Z,16Z)/0:…	OUNAKUJUDICZMA-KXQOOQHDSA-N,OUNAKUJUDICZMA-KXQOOQHDSA-N,KILNVBDSWZSGLL-KXQOOQHDSA-N,KILNVBDSWZSGLL-KXQOOQHDSA-N,NJGIRBISCGPRPF-KXQOOQHDSA-N,NJGIRBISCGPRPF-KXQOOQHDSA-N,UFBCJKWLEUICAE-YVAAATNKSA-N,DRUQEDUMAQZVOU-NIZIMQIGSA-N,XIZKIPQKOHUAHX-WZARRQHISA-N,IKSWSKJAXUGKHC-SBWCHVBCSA-N,NKDHOYXNDMODDX-YBHIYYQISA-N,JDCKQBKHWBEMSZ-QYYXEFEZSA-N,JDCKQBKHWBEMSZ-QYYXEFEZSA-N,LTTZSZYLXABAOL-PYZFZJQXSA-N,BNNRAXX…	HMDB09219,LMGP02010825,HMDB00564,LMGP01010564,HMDB08899,LMGP02010463,HMDB56084,HMDB56060,HMDB56055,HMDB56189,HMDB07205,HMDB07178,LMGL02010205,HMDB07177,HMDB07320,LMGL02010213,HMDB07234,LMGL02010204,HMDB56262,HMDB07291,LMGL02010493,HMDB56224,HMDB56230,HMDB56208,HMDB07403,HMDB07402,LMGL02010176,HMDB07430,LMGL02010175,HMDB07429,HMDB56300,HMDB07348,HMDB07375,LMGL02010177,HMDB56345,HMDB08031,LMGP01010…	annotated
461	306.081	628.33	121022	99387.3	92690	94598.7	133822	137697	57007.4	58186.9	199222	NA	1.2335e+06	536771	1822729	631725	812306	1.29683e+06	650321	1.95192e+06	754051	730122	positive	Annotate in FrAnK	Guanosine;Guanosine;Sertraline;Sertraline;8-Hydroxy-deoxyguanosine;Isoguanosine	NYHBQMYGNKIUIF-UUOKFMHZSA-N,NYHBQMYGNKIUIF-UUOKFMHZSA-N,VGKDLMBJGBXTGI-SJCJKPOMSA-N,VGKDLMBJGBXTGI-SJCJKPOMSA-N,HCAJQHYUCKICQH-VPENINKCSA-N,MIKUYHXYGGJMLM-UUOKFMHZSA-N	HMDB00133,C00387,HMDB05010,C07246,HMDB03333,C08432	annotated
462	445.165	463.58	1.67885e+06	1.93123e+06	1.6837e+06	1.61652e+06	1442183	1.5562e+06	1532617	1.62817e+06	1.73397e+06	1.50586e+06	1.2977e+06	1.33026e+06	1.59273e+06	1.84088e+06	1.61928e+06	1.44624e+06	1.54683e+06	1.64478e+06	1802139	1.62161e+06	positive	Annotate in FrAnK	Fluticasone;Argentine	MGNNYOODZCAHBA-AZYZPMHWSA-N,AILDTIZEPVHXBF-UHFFFAOYSA-N	C07815,C10753	annotated
463	656.252	467.93	228887	291014	241118	227977	199214	238197	248208	263577	235743	214204	173492	183675	248804	255892	209634	202924	217460	231030	237900	221912	positive	No Fragments				annotated
464	140.071	412.05	76544.8	63520.3	87489.8	41196.9	126840	44359.3	112919	63792.2	58116.3	44438.2	140077	177516	1.48114e+06	240005	1.92386e+06	184134	129086	1.55048e+06	210355	1.86319e+06	positive	Annotate in FrAnK	5-Acetyl-2,4-dimethyloxazole;Ethyl 2-pyrrolecarboxylate;5-Hydroxy-4-pentenoic acid d-lactone;5-Methyl-2(3H)-furanone;3,4-Dihydroxybenzylamine;2-Furanmethanol;Furfuryl alcohol;Gabaculine;beta-vinyl acrylic acid;Tulipalin A	YJWCNOMJKJYKLQ-UHFFFAOYSA-N,PAEYAKGINDQUCT-UHFFFAOYSA-N,VEFDLKXOSOFUIN-UHFFFAOYSA-N,BGLUXFNVVSVEET-UHFFFAOYSA-N,YFMPSMITLLBENU-UHFFFAOYSA-N,XPFVYQJUAUNWIW-UHFFFAOYSA-N,XPFVYQJUAUNWIW-UHFFFAOYSA-N,KFNRJXCQEJIBER-UHFFFAOYSA-N,SDVVLIIVFBKBMG-ONEGZZNKSA-N,MOSFIJXAXDLOML-UHFFFAOYSA-N	HMDB38174,HMDB59856,HMDB40145,HMDB29609,HMDB12153,HMDB13742,C20441,C12110,LMFA01030099,C20578	annotated
465	164.071	410.66	54577.5	40325.1	31741.8	20158.5	37234.5	37915	28075.3	26747.9	25325.2	23219.5	27935.3	33519.2	61833	35551.6	92283.1	46076.6	34780.4	56629.8	26437.7	58752.1	positive	No Fragments	2-Hydroxybenzaldehyde;Salicylaldehyde;3-Methyldioxyindole;3-Methyldioxyindole;4-Hydroxybenzaldehyde;4-Hydroxybenzaldehyde;Benzoic acid;Aromatic acid;Benzoate;4-(3-Pyridyl)-3-butenoic acid;4-Oxo-1-(3-pyridyl)-1-butanone;4-Oxo-1-(3-pyridyl)-1-butanone;3-(2-Furanyl)-2-propenal;Tropolone;3-Hydroxybenzaldehyde	SMQUZDBALVYZAC-UHFFFAOYSA-N,SMQUZDBALVYZAC-UHFFFAOYSA-N,XCHBYBKNFIOSBB-UHFFFAOYSA-N,XCHBYBKNFIOSBB-UHFFFAOYSA-N,RGHHSNMVTDWUBI-UHFFFAOYSA-N,RGHHSNMVTDWUBI-UHFFFAOYSA-N,WPYMKLBDIGXBTP-UHFFFAOYSA-N,WPYMKLBDIGXBTP-UHFFFAOYSA-N,WPYMKLBDIGXBTP-UHFFFAOYSA-N,MHVJWSPYMHAALE-HNQUOIGGSA-N,CFONOJVUTZAMCB-UHFFFAOYSA-N,CFONOJVUTZAMCB-UHFFFAOYSA-N,VZIRCHXYMBFNFD-IWQZZHSRSA-N,MDYOLVRUBBJPFM-UHFFFAOYSA-N,IAVREAB…	HMDB34170,C06202,HMDB04186,C05834,HMDB11718,C00633,HMDB01870,C00539,C00180,HMDB01424,HMDB62406,C19567,HMDB32918,C15474,C03067	annotated
466	663.453	171.04	1.36041e+06	1.15694e+06	1.35366e+06	1.2948e+06	1.63966e+06	1.83753e+06	1507656	1.32487e+06	1.58576e+06	1.58318e+06	1.09783e+06	1.42579e+06	1.27389e+06	1124500	1.24961e+06	1.15982e+06	1.29904e+06	1.35478e+06	1.71803e+06	1.86576e+06	positive	No Fragments				annotated
467	742.574	175.47	1.26865e+06	991571	1.81709e+06	814356	1.10885e+06	944260	1.27565e+06	1.84093e+06	1.65688e+06	1.49235e+06	911049	405234	917339	695032	1.33629e+06	819574	473793	880026	804641	1.07425e+06	positive	No Fragments	PC(P-18:1(11Z)/16:1(9Z));PC(P-18:1(11Z)/16:1(9Z));PC(P-16:0/18:2(9Z,12Z));PC(P-16:0/18:2(9Z,12Z));PC(P-18:1(9Z)/16:1(9Z));PC(P-18:1(9Z)/16:1(9Z));PC(16:1(9Z)/P-18:1(9Z));PC(16:1(9Z)/P-18:1(11Z));PC(18:2(9Z,12Z)/P-16:0);PC(o-16:1(9Z)/18:2(9Z,12Z));PC(O-16:1(9Z)/18:2(9Z,12Z));PC(16:1(9Z)/P-18:1(9Z));PC(16:1(9Z)/P-18:1(11Z));PA(O-20:0/17:2(9Z,12Z));PA(P-20:0/17:1(9Z));PA(P-18:0/19:1(9Z));PC(O-20:0/1…	MKSPXEKLAWXUQB-YZISGTAMSA-N,MKSPXEKLAWXUQB-YZISGTAMSA-N,QLEHHUPUHJPURI-PWYDUFMYSA-N,QLEHHUPUHJPURI-PWYDUFMYSA-N,SUJRZRVPVIAXCE-PYRHUWMFSA-N,SUJRZRVPVIAXCE-PYRHUWMFSA-N,UMCQOQMEDBTSBS-YJTQHARMSA-N,ZFACUKICYTXONE-IWDZABBFSA-N,CQSFBGMPNOVJCB-QIDPJIOXSA-N,AXCLECQLCBWNLZ-KZZBVOOISA-N,AXCLECQLCBWNLZ-KZZBVOOISA-N,UMCQOQMEDBTSBS-PYRHUWMFSA-N,ZFACUKICYTXONE-YZISGTAMSA-N,CMJBNZCHRVVALG-FXEHLHKKSA-N,OAHWMHW…	HMDB11273,LMGP01030135,HMDB11211,LMGP01030008,HMDB11306,LMGP01030145,HMDB08030,HMDB08029,HMDB08159,HMDB13413,LMGP01030106,LMGP01090011,LMGP01090010,LMGP10020051,LMGP10030065,LMGP10030045,LMGP01020216,LMGP01020195,LMGP01020042,LMGP01020041,LMGP01020015,LMGP01020029,LMGP02030072,LMGP02020044,LMGP02020065,LMGP02020097,LMGP01080023	annotated
468	792.59	174.07	898411	339592	1.02139e+06	518436	904473	418485	998056	608038	979020	960256	217739	89835.8	278263	219951	249228	238706	86891.1	289303	227218	232076	positive	No Fragments	PC(dm18:1(11Z)/20:4(8Z,11Z,14Z,17Z));PC(P-18:1(11Z)/20:4(5Z,8Z,11Z,14Z));PC(P-18:0/20:5(5Z,8Z,11Z,14Z,17Z));PC(P-18:0/20:5(5Z,8Z,11Z,14Z,17Z));PC(P-16:0/22:5(4Z,7Z,10Z,13Z,16Z));PC(P-16:0/22:5(7Z,10Z,13Z,16Z,19Z));PC(P-18:1(9Z)/20:4(5Z,8Z,11Z,14Z));PC(P-18:1(9Z)/20:4(8Z,11Z,14Z,17Z));2-O-(4,7,10,13,16,19-Docosahexaenoyl)-1-O-hexadecylglycero-3-phosphocholine;PC(20:5(5Z,8Z,11Z,14Z,17Z)/P-18:0);PC(…	HPXHHJRUVZWLFU-BKTRUPHPSA-N,HFQNRECNIUNPMU-PAAZZWMASA-N,JUCWIWDODRNWRN-REKGFNPQSA-N,JUCWIWDODRNWRN-REKGFNPQSA-N,FAKYQMLQEAQOLK-LHZZQLRFSA-N,YINHBRYJXSJGGB-BXFGBEPMSA-N,HNUHLIYPMNZVJJ-HCMWKDOBSA-N,KMIAOCFPRZDKBX-NDLZGGRQSA-N,QQQQNYAHSSIZBU-MIMIONRCSA-N,IWGDDCKYIXMJOA-RJFYQFCBSA-N,XFZLVOWQACHWOM-KJYCNVMKSA-N,BKCKPUXEOILIKW-YNZCAZTGSA-N,ATTCDOPAYPGSLE-LQULQHAGSA-N,CRMVSSHWYQUQEP-IDSBLRLXSA-N,NJQMYYB…	HMDB11287,HMDB11286,HMDB11255,LMGP01030068,HMDB11227,HMDB11228,HMDB11319,HMDB11320,HMDB39529,HMDB08522,HMDB08458,HMDB08457,HMDB08491,HMDB08490,HMDB08718,HMDB08685,HMDB13409,LMGP01020064,LMGP01090048,LMGP01090049	annotated
469	780.59	174.23	202793	114594	223943	148416	177684	125605	197504	198390	256390	217703	100183	71648.7	101276	73702.3	88018.3	122814	60700.7	76074.8	61872.6	91972.7	positive	No Fragments	PE(20:1(11Z)/P-18:0);PE(20:0/P-18:1(11Z));PE(20:0/P-18:1(9Z));PE(22:4(7Z,10Z,13Z,16Z)/P-18:0);PE(22:1(13Z)/P-16:0);PE(P-18:0/22:4(7Z,10Z,13Z,16Z));PE(P-18:0/22:4(7Z,10Z,13Z,16Z));PE(P-16:0/22:1(13Z));PE(P-18:0/20:1(11Z));PE(P-18:0/20:1(11Z));PE(P-18:1(11Z)/20:0);PE(P-18:1(9Z)/20:0);PC(18:1(9Z)/P-18:0);PA(O-18:0/20:1(11Z));PA(O-16:0/22:1(11Z));PA(O-20:0/20:4(5Z,8Z,11Z,14Z));PA(O-18:0/22:4(7Z,10Z,1…	XEWZHCLDUCWNLB-HBHQMZOPSA-N,UAPYZCDNFGJZSC-QSKLCZHJSA-N,KRZKEZVISPYOPJ-PFGXKIITSA-N,OJCHOVMLEHFBOD-IKHSQHJKSA-N,MVASPAIFCLTHSN-HBHQMZOPSA-N,TVTRPEJBOGUHBJ-IKHSQHJKSA-N,TVTRPEJBOGUHBJ-IKHSQHJKSA-N,OSDKOUUHCQCQEG-HBHQMZOPSA-N,HXUHHWPZGOIBGO-HBHQMZOPSA-N,HXUHHWPZGOIBGO-HBHQMZOPSA-N,QEDROTQEMCQUNE-QSKLCZHJSA-N,BOIHDLQLPRODPV-PFGXKIITSA-N,XDGTXZZBDKUPCP-AOBLFACSSA-N,ICOZNRVLAYFOCU-QCFYSATCSA-N,HSBBWMP…	HMDB09280,HMDB09248,HMDB09249,HMDB09610,HMDB09543,HMDB11391,LMGP02030061,HMDB11356,HMDB11381,LMGP02030053,HMDB11413,HMDB11446,LMGP01090018,LMGP10020035,LMGP10020016,LMGP10020064,LMGP10020041,LMGP10020053,LMGP10030067,LMGP10030078,LMGP10030046,LMGP10030024,LMGP01020201,LMGP02030074,LMGP02030085,LMGP02030031,LMGP01030035,LMGP01030079,LMGP01030055,LMGP02020036,LMGP02020055,LMGP02020084,LMGP02020073	annotated
470	274.91	853.48	1.67261e+06	1.70701e+06	1.74115e+06	1.717e+06	1.78212e+06	1.72148e+06	1.72762e+06	1.72411e+06	1.74596e+06	1.73716e+06	1.55913e+06	1.59014e+06	1.67238e+06	1.657e+06	1.71556e+06	1.60104e+06	1.66728e+06	1.7019e+06	1.68282e+06	1.69208e+06	positive	Annotate in FrAnK				annotated
471	380.875	845.38	586844	578388	586696	571158	617816	596377	634909	611003	585291	592283	517804	550660	559195	572039	591960	528492	549598	582516	564801	556724	positive	Annotate in FrAnK				annotated
472	486.839	839.57	311992	304861	295313	320700	315949	311491	323052	310377	307035	307263	275269	288965	297200	312651	302559	284549	302906	317888	317517	318156	positive	Annotate in FrAnK				annotated
473	314.903	847.17	236004	229874	235427	254450	242165	241759	240401	235750	241261	238672	218981	230382	228384	239507	249882	239066	235565	228462	247927	251021	positive	Annotate in FrAnK				annotated
474	548.865	846.86	110826	102144	111462	98740.4	109171	105799	108529	119344	111681	99339.7	88100.9	108700	109402	104822	102733	90145.3	102902	99690.6	96674	99203.8	positive	No Fragments				annotated
475	380.9	852.06	114166	107206	110589	107383	118445	100082	103957	110442	115162	108537	95180.9	101535	111312	106142	102504	93616.5	103779	96387.1	104800	104886	positive	No Fragments				annotated
476	632.847	846.2	109027	101604	109163	105023	112721	108801	115557	111614	106626	108120	109781	103236	111307	98881.2	100263	95027.5	97997.3	108029	103317	104125	positive	No Fragments				annotated
477	526.883	844.93	101095	96116.5	106706	93870.1	97489.8	97583.7	92727.3	105147	100349	102600	80359.9	92688.4	91703.3	105196	96418.5	86769.3	99198.6	81647.8	94232.7	86065.4	positive	No Fragments				annotated
478	341.886	847.28	39645.6	34433.1	35465.9	38479.8	42895.9	36054.6	38391.8	39296.5	38565.5	36083.8	37968.2	32052.8	35918.1	38938.4	39945.1	36311.8	33142.3	38483.4	38989.3	34680.1	positive	No Fragments	Tetrachloro-cis,cis-muconate	OPEJMVTXTHBTBS-CCAGOZQPSA-N	C18241	annotated
479	128.953	1106.53	1.03711e+06	1.16722e+06	1.28375e+06	1.46495e+06	1.60601e+06	1.62179e+06	1649188	1.76399e+06	1.62591e+06	1.6678e+06	1.50253e+06	1.52969e+06	1.61899e+06	1.63993e+06	1711097	1.68822e+06	1.7007e+06	1525024	1.50687e+06	1.46156e+06	positive	Annotate in FrAnK				annotated
480	274.91	776.38	1.65265e+06	1.66772e+06	1.63258e+06	1690822	1684201	1.74916e+06	1.6665e+06	1.74938e+06	1.76296e+06	1.64164e+06	1.52018e+06	1.64414e+06	1.59375e+06	1.63358e+06	1.71038e+06	1514838	1.52341e+06	1.58086e+06	1.64758e+06	1.6743e+06	positive	Annotate in FrAnK				annotated
481	340.882	777.44	803370	829879	828229	901194	825344	812762	842137	855686	906274	814889	716102	777580	803600	790450	818128	721066	786271	784942	783817	842181	positive	Annotate in FrAnK				annotated
482	380.875	784.27	579099	570968	559568	607131	573511	592210	593676	590484	607724	582980	500865	534252	561669	545399	557557	512546	555039	546032	551962	564820	positive	Annotate in FrAnK				annotated
483	446.846	784.73	388505	403949	401770	397200	401727	403672	398902	411062	422877	407166	362523	362537	377666	394823	385117	374353	354004	387651	397909	388289	positive	Annotate in FrAnK				annotated
484	314.903	786.4	225752	242673	234487	241981	238145	237429	236181	239071	242227	242326	216981	221823	220761	225635	243672	209021	234633	218562	225480	267381	positive	Annotate in FrAnK				annotated
485	424.864	785.06	219755	252179	233572	231558	230822	225581	241430	241361	256490	231394	200246	208782	218982	218458	237479	203709	206088	213813	225441	244995	positive	Annotate in FrAnK				annotated
486	658.774	792.56	151627	157053	167682	188591	155774	167521	158930	166787	176938	181879	145517	146077	150525	153611	157878	141417	148654	142460	157397	155586	positive	Annotate in FrAnK				annotated
487	486.865	784.81	145988	160808	156040	148136	155699	152704	158510	172245	167348	156269	129477	139711	145823	152888	143200	133462	150560	143387	143510	140828	positive	No Fragments				annotated
488	592.803	789.52	131402	130642	129047	126979	127554	131991	132295	136843	143076	123329	123159	123938	122971	116946	127033	117912	120768	120005	115007	132238	positive	No Fragments				annotated
489	508.847	789.35	104441	115140	111949	119783	138283	121138	119967	142074	119450	116196	100650	106242	106179	109536	111274	110521	113642	102945	119677	115421	positive	No Fragments				annotated
490	464.883	780.99	119075	117126	116167	121940	112841	122685	122764	128667	116922	125397	114734	104877	123203	106356	114369	114538	106165	103974	113748	105303	positive	No Fragments				annotated
491	654.829	789.97	114367	107837	107731	106415	105804	116764	118690	115874	119385	110739	103957	106870	104033	103425	110677	83896	105003	99526.4	99152.1	104236	positive	No Fragments				annotated
492	380.9	786.22	103088	106807	104210	95623.3	103544	117788	103834	108248	104120	101936	97897.9	104959	98351.6	100817	106029	99458.8	95968.5	98853.7	105327	98217	positive	No Fragments				annotated
493	530.83	788.92	95921.4	91806.4	99511.7	97730.2	100470	100269	113677	113536	102872	95660.3	86585.1	100209	98775.5	101262	105905	98591.2	94512.8	89032.5	90906.1	106735	positive	No Fragments				annotated
494	526.883	783.17	90163.2	87527.7	104428	90869.2	94928.8	94155.5	91669.9	92245.8	89474.7	84403.6	77240.5	84727.1	87866.9	94295.9	83614.7	83376.6	89360.4	84537.4	82302	86848.9	positive	No Fragments				annotated
495	354.895	784.07	88654.4	90563.6	87872.8	90537.2	89729.1	85484.9	96723.9	88941.1	101744	96596.9	92055.5	84309.3	91331.7	83364.8	87619.1	82536.4	83479.1	84764.1	93338.7	90389.1	positive	No Fragments				annotated
496	610.865	783	36226.2	39308.6	42432.5	38558.2	36099.4	39666.2	40323.9	40197.7	35498.8	36434.5	35132.9	35119	38227.1	38872.5	36059.9	33726.9	37420.8	33100.9	31620.3	32538.3	positive	No Fragments				annotated
497	732.554	176.13	751531	1.11301e+06	689116	462094	569852	1.0573e+06	1.73479e+06	932679	1.60196e+06	565720	712625	1268407	1.40413e+06	1.26968e+06	1.60693e+06	684305	1.28733e+06	1.32154e+06	1.21846e+06	1.419e+06	positive	No Fragments	PE(20:1(11Z)/15:0);PE(20:1(11Z)/15:0);PE-NMe(16:0/18:1(9Z));PE-NMe(16:0/18:1(9Z));PE(15:0/20:1(11Z));PE(15:0/20:1(11Z));DG(18:0/0:0/22:6n3);DG(18:1n7/0:0/22:5n6);DG(18:1n7/0:0/22:5n3);DG(18:1(11Z)/22:5(7Z,10Z,13Z,16Z,19Z)/0:0);DG(18:1(11Z)/22:5(4Z,7Z,10Z,13Z,16Z)/0:0);DG(18:0/22:6(4Z,7Z,10Z,13Z,16Z,19Z)/0:0);DG(18:0/22:6(4Z,7Z,10Z,13Z,16Z,19Z)/0:0)[iso2];DG(18:1(9Z)/22:5(7Z,10Z,13Z,16Z,19Z)/0:0);…	NFNNYRWXNCCSSL-DYFSFZQGSA-N,NFNNYRWXNCCSSL-DYFSFZQGSA-N,YAOJJIUXLIFZQN-YWTUKGCKSA-N,YAOJJIUXLIFZQN-YWTUKGCKSA-N,DAZYZDVAACSMFA-DYFSFZQGSA-N,DAZYZDVAACSMFA-DYFSFZQGSA-N,RRALAGZOUWRTFP-HSBBONCLSA-N,RJUNCJKUOOBPGW-FDQBLLIXSA-N,BWPPXWXSNNMLOW-VNTVABMMSA-N,ZEMYNAGHMFXKOF-VTNHKWKHSA-N,YJHQVQIVRKJNNG-YPKFTTCHSA-N,LBDXVTOFXXDOGH-KXYFHQNYSA-N,LBDXVTOFXXDOGH-KXYFHQNYSA-N,OPNGKSOAWMNPIR-YZBXQAENSA-N,OPNGKSO…	HMDB09252,LMGP02010845,HMDB10569,LMGP02010339,HMDB08900,LMGP02010464,HMDB56061,HMDB56190,HMDB56195,HMDB07207,HMDB07206,HMDB07179,LMGL02010216,HMDB07236,LMGL02010215,HMDB07235,HMDB07263,LMGL02010214,HMDB56240,HMDB56250,HMDB56231,HMDB56234,HMDB56209,HMDB56214,HMDB07404,LMGL02010188,HMDB07432,HMDB07431,LMGL02010187,HMDB07349,LMGL02010517,HMDB56362,HMDB56379,HMDB56340,HMDB56346,HMDB56356,HMDB56321,HM…	annotated
498	277.103	726.56	418026	210499	414666	488939	431097	256234	296925	367290	307126	318851	1.41568e+06	141981	309494	88223.4	218239	1.68584e+06	161480	394161	93774.1	201011	positive	No Fragments	Gamma Glutamylglutamic acid;(5-L-Glutamyl)-L-glutamate;Thymidine glycol;N-Glycolyl-D-mannosaminolactone;Glutamyl-glutamic acid;N-Acetylgalactosaminate;Pyrimidine nucleoside	OWQDWQKWSLFFFR-WDSKDSINSA-N,OWQDWQKWSLFFFR-WDSKDSINSA-N,RKEITGVZZHXKON-SKAWGCAZSA-N,HGKMWYVYIMDKCV-VYNVVFCLSA-N,KOSRFJWDECSPRO-WDSKDSINSA-N,KSOXQRPSZKLEOR-HRJVDPJDSA-N,UAGYHIZGHDGMCY-FNCVBFRFSA-N	HMDB11737,C05282,HMDB42036,C03948,C01425,C03408,C03169	annotated
499	744.589	176.9	1.10337e+06	967182	1.42009e+06	709338	1.43081e+06	1.21152e+06	1.67542e+06	1.55615e+06	1143900	1088574	570908	541525	862390	764476	815794	588102	554742	848744	765553	695341	positive	No Fragments	PC(O-16:0/18:2(9Z,12Z));PC(O-16:0/18:2(9Z,12Z));PC(P-18:1(11Z)/16:0);PC(P-18:0/16:1(9Z));PC(P-18:0/16:1(9Z));PC(P-16:0/18:1(11Z));PC(P-16:0/18:1(11Z));PC(P-16:0/18:1(9Z));PC(P-16:0/18:1(9Z));PC(P-18:1(9Z)/16:0);PC(P-18:1(9Z)/16:0);PC(16:1(9Z)/P-18:0);PC(18:1(11Z)/P-16:0);PC(18:1(9Z)/P-16:0);PC(16:0/P-18:1(9Z));PC(16:0/P-18:1(11Z));PC(16:1(9Z)/P-18:0);PC(16:0/P-18:1(11Z));PC(16:0/P-18:1(9Z));PC(18…	IQACMFWAGALEAQ-WESJWMGVSA-N,IQACMFWAGALEAQ-WESJWMGVSA-N,MBRHHFWRXQYYAN-RTVLTNFHSA-N,KMNVIRCHUMQGHD-RCINKDPXSA-N,KMNVIRCHUMQGHD-RCINKDPXSA-N,MVDFTRYOOPZXII-JEPFLRBFSA-N,MVDFTRYOOPZXII-JEPFLRBFSA-N,CRBBMHQTIAELIS-KQBBALDBSA-N,CRBBMHQTIAELIS-KQBBALDBSA-N,IWCUEZYKNAGNRQ-ILDAMNDZSA-N,IWCUEZYKNAGNRQ-ILDAMNDZSA-N,IHJLXDUOYHJZQE-IOGJYWBCSA-N,QZDZCTPKRWPFFS-RTVLTNFHSA-N,FQVFGIZCMMQDNV-NQQLFREJSA-N,UQCSRPH…	HMDB11151,LMGP01020039,HMDB11272,HMDB11240,LMGP01030053,HMDB11209,LMGP01030128,HMDB11210,LMGP01030006,HMDB11305,LMGP01030144,HMDB08028,HMDB08093,HMDB08126,HMDB07997,HMDB07996,LMGP01090009,LMGP01090006,LMGP01090007,LMGP01090012,LMGP10020034,LMGP10020050,LMGP16010001,LMGP10030064,LMGP10030044,LMGP10030023,LMGP02030071,LMGP02030051,LMGP01030077,LMGP01030134,LMGP02020070	annotated
500	794.605	175.29	552797	259345	600313	286630	572698	455833	635881	482316	616863	551702	429211	229904	345357	283331	283396	378525	276525	343505	262930	282009	positive	No Fragments	PC(P-18:1(11Z)/18:0);PC(P-18:1(11Z)/18:0);PC(P-18:1(11Z)/20:3(5Z,8Z,11Z));PC(P-18:1(11Z)/20:3(8Z,11Z,14Z));PC(P-18:0/18:1(9Z));PC(P-18:0/18:1(9Z));PC(P-18:0/18:1(11Z));PC(P-18:0/18:1(11Z));PC(P-18:0/20:4(8Z,11Z,14Z,17Z));PC(P-18:0/20:4(5Z,8Z,11Z,14Z));PC(P-18:0/20:4(5Z,8Z,11Z,14Z));PC(P-16:0/20:1(11Z));PC(P-16:0/20:1(11Z));PC(P-16:0/22:4(7Z,10Z,13Z,16Z));PC(P-18:1(9Z)/18:0);PC(P-18:1(9Z)/18:0);PC…	JYHADTSONAUXLU-NMAVXMHBSA-N,JYHADTSONAUXLU-NMAVXMHBSA-N,DYFGXBAIDOATAE-DSLLYOFSSA-N,DBQMOXDLWKVKKG-REWQMPQJSA-N,DSWOVBIRJNAJAF-NVJOKYTBSA-N,DSWOVBIRJNAJAF-NVJOKYTBSA-N,JDTHSYITWRQVSV-CESBNGMCSA-N,JDTHSYITWRQVSV-CESBNGMCSA-N,YPAPIRJFGNBODV-AMFPDOHCSA-N,FHHVIBPVBBRLOR-IYACIECVSA-N,FHHVIBPVBBRLOR-IYACIECVSA-N,WXILBCFZIXHZIG-KOUVQCMKSA-N,WXILBCFZIXHZIG-KOUVQCMKSA-N,DQZNSYOOQMCBDC-PZVMGWTJSA-N,ZOTYCHI…	HMDB11274,LMGP01030136,HMDB11284,HMDB11285,HMDB11243,LMGP01030013,HMDB11242,LMGP01030130,HMDB11254,HMDB11253,LMGP01030012,HMDB11216,LMGP01030037,HMDB11226,HMDB11307,LMGP01030146,HMDB11317,HMDB11318,HMDB11450,HMDB01060,HMDB08324,HMDB08393,HMDB08392,HMDB08456,HMDB08425,HMDB08424,HMDB08489,HMDB08652,HMDB08094,HMDB08063,HMDB08062,HMDB08127,HMDB13418,LMGP01020203,HMDB13428,LMGP01030112,HMDB13432,LMGP0…	annotated
501	748.584	176.19	336112	301577	302699	283380	404813	332571	575251	334519	254746	190251	204979	172392	129196	236337	179696	216786	187353	120564	206981	195382	positive	No Fragments	PE(20:0/16:0);PE(20:0/16:0);PE(22:0/14:0);PE(22:0/14:0);PE(14:0/22:0);PE(14:0/22:0);PE(16:0/20:0);PE(16:0/20:0);PE(18:0/18:0);PE(18:0/18:0);Phosphatidylethanolamine;PC(18:0/15:0);PC(18:0/15:0);PC(15:0/18:0);PC(15:0/18:0);DG(19:1(9Z)/22:4(7Z,10Z,13Z,16Z)/0:0)[iso2];DG(20:5(5Z,8Z,11Z,14Z,17Z)/21:0/0:0)[iso2];DG(19:0/22:5(7Z,10Z,13Z,16Z,19Z)/0:0)[iso2];PE(15:0/21:0);PC(20:0/13:0);PC(19:0/14:0);PC(11…	UEDZCHGCEKMYMD-LDLOPFEMSA-N,UEDZCHGCEKMYMD-LDLOPFEMSA-N,BKBDQKWNZFNSMN-LDLOPFEMSA-N,BKBDQKWNZFNSMN-LDLOPFEMSA-N,RUGZHLOPROZNNS-LDLOPFEMSA-N,RUGZHLOPROZNNS-LDLOPFEMSA-N,ZFCOGJGXPSVFIM-LDLOPFEMSA-N,ZFCOGJGXPSVFIM-LDLOPFEMSA-N,LVNGJLRDBYCPGB-LDLOPFEMSA-N,LVNGJLRDBYCPGB-LDLOPFEMSA-N,LVNGJLRDBYCPGB-KDXMTYKHSA-N,FHENRYRLCPXONH-LDLOPFEMSA-N,FHENRYRLCPXONH-LDLOPFEMSA-N,SKPMPGXBXHJZPS-LDLOPFEMSA-N,SKPMPGX…	HMDB09220,LMGP02011179,HMDB09481,LMGP02011163,HMDB08841,LMGP02011240,HMDB08932,LMGP02010270,HMDB08991,LMGP02010097,HMDB60501,HMDB08033,LMGP01011583,HMDB07937,LMGP01010539,LMGL02010543,LMGL02010235,LMGL02010241,LMGP02011230,LMGP01010999,LMGP01010971,LMGP01010419,LMGP01010465,LMGP01010399,LMGP01010569,LMGP01011334,LMGP01011370,LMGP01011501,LMGP01011081,LMGP01011063,LMGP02010772,LMGP02010550,LMGP020…	annotated
502	518.323	228.27	947630	1.10121e+06	833619	1.22915e+06	902855	625844	1.23085e+06	925410	1.26029e+06	1.3647e+06	775310	149868	1.66207e+06	1.12857e+06	597897	733556	148346	1.53515e+06	1.0887e+06	536572	positive	Annotate in FrAnK	LysoPC(16:0);PC(16:0/0:0);LysoPC(18:3(6Z,9Z,12Z));PC(18:3(6Z,9Z,12Z)/0:0);LysoPC(18:3(9Z,12Z,15Z));PC(18:3(9Z,12Z,15Z)/0:0);Ceanothenic acid;13'-Carboxy-alpha-tocotrienol;Ubiquinone-4;Coenzyme Q4;PC(O-14:0/2:0);PC(0:0/16:0);PC(16:0/0:0)[rac];26,26,26-trifluoro-25-hydroxyvitamin D3 / 26,26,26-trifluoro-25-hydroxycholecalciferol;PE(19:0/0:0);24a,24b-epoxy-23-tetradehydro-24a,24b-dihomo-1alpha,25-di…	ASWBNKHCZGQVJV-HSZRJFAPSA-N,ASWBNKHCZGQVJV-HSZRJFAPSA-N,MRTUWVDDQVMUCR-ACHCNROVSA-N,MRTUWVDDQVMUCR-ACHCNROVSA-N,WKQNRCYKYCKESD-YVHLTTHBSA-N,WKQNRCYKYCKESD-YVHLTTHBSA-N,CMDOQXSBVNWCEM-JEPMADDYSA-N,CBMCFKYSTHHHCC-QZDMETRGSA-N,XGCJRRDNIMSYNC-INVBOZNNSA-N,XGCJRRDNIMSYNC-INVBOZNNSA-N,HEALIQQDEGDSLS-XMMPIXPASA-N,NEGQHKSYEYVFTD-HSZRJFAPSA-N,ASWBNKHCZGQVJV-UHFFFAOYSA-N,WBWNQJTXNKZCBN-JJQCCTCBSA-N,GEWUBFC…	HMDB10382,LMGP01050018,HMDB10387,LMGP01050128,HMDB10388,LMGP01050038,HMDB36850,HMDB12556,HMDB06710,LMPR02010003,LMGP01020019,LMGP01050074,LMGP01050113,LMST03020131,LMGP02050028,LMST03020393	annotated
503	262.165	510.49	357169	303883	243931	330566	197031	158494	97228	316382	319800	288984	1593919	257941	389701	393052	410265	1.6585e+06	240427	410458	416325	354014	positive	Annotate in FrAnK	hydroxyisovaleroyl carnitine	DHRNMNHPSWBJEN-UHFFFAOYSA-N	HMDB62555	annotated
504	151.097	344.43	568462	766624	887815	1.61698e+06	450523	660854	1.32798e+06	1.36565e+06	732114	1407361	1.01219e+06	895574	1.11509e+06	1055337	864440	706759	649476	549836	527077	946534	positive	Annotate in FrAnK				annotated
505	759.573	218.81	1.5255e+06	876630	1.30147e+06	500529	1.03886e+06	1.54766e+06	677264	1.61103e+06	640127	442932	1.04475e+06	725617	697091	745231	1164471	1.12301e+06	827003	828908	987188	1.08198e+06	positive	No Fragments				annotated
506	97.0397	411.91	234518	155563	373535	140113	198283	271253	182401	270935	245751	253767	1.45506e+06	177885	103812	168624	183876	1.60681e+06	236258	126346	135198	173816	positive	No Fragments				annotated
507	167.093	411.43	172078	164020	216846	170972	189801	181530	207866	173607	134851	134829	357040	353087	185696	133378	161941	488967	282271	158576	145926	196623	positive	No Fragments	2-O-Methylcytosine;3-Methylcytosine ;5-Methylcytosine;5-Methylcytosine;N-Formyl-4-amino-5-aminomethyl-2-methylpyrimidine	DHYLZDVDOQLEAQ-UHFFFAOYSA-N,KOLPWZCZXAMXKS-UHFFFAOYSA-N,LRSASMSXMSNRBT-UHFFFAOYSA-N,LRSASMSXMSNRBT-UHFFFAOYSA-N,PVWNFAGYFUUDRC-UHFFFAOYSA-N	HMDB04339,HMDB11601,HMDB02894,C02376,C19872	annotated
508	244.154	420.9	65333.2	39049.4	47052.2	50456.8	47940.6	29335.8	33309.6	51565.9	46443.4	30969.6	319854	48728.2	135832	79706.6	75548.1	320899	49992.4	132133	81208.4	64253.5	positive	No Fragments	Sebacic acid;Sebacic acid;Sebacic acid;2-Ethylsuberic acid;3-Methylazelaic acid;Heptylmalonic acid;Oxalic acid dibutyl ester;Tiglylcarnitine;R-2-Hydroxy-3-methylbutanoic acid 3-Methylbutanoyl;N-lactoyl-Isoeucine;Candicine;Diethyl adipate;Dimethyl suberate;2,6-Dimethyl-1,8-octanedioic acid	CXMXRPHRNRROMY-UHFFFAOYSA-N,CXMXRPHRNRROMY-UHFFFAOYSA-N,CXMXRPHRNRROMY-UHFFFAOYSA-N,WUDDSDIHJHPJRP-UHFFFAOYSA-N,PLOUQIGEQKCKHG-UHFFFAOYSA-N,YSFZWUJOBANROZ-UHFFFAOYSA-N,JKRZOJADNVOXPM-UHFFFAOYSA-N,WURBQCVBQNMUQT-RMKNXTFCSA-N,SOJFCTIYHPWXGZ-UHFFFAOYSA-N,DYYQDDUCQLULFE-CSMHCCOUSA-N,PTOJXIKSKSASRB-UHFFFAOYSA-O,VIZORQUEIQEFRT-UHFFFAOYSA-N,LNLCRJXCNQABMV-UHFFFAOYSA-N,YXTSFTNUPXGYDZ-UHFFFAOYSA-N	HMDB00792,C08277,LMFA01170006,HMDB59708,HMDB59754,HMDB59719,HMDB40196,HMDB02366,HMDB31510,HMDB62180,C10575,C14566,C17803,LMFA01170129	annotated
509	155.082	588.5	835131	539323	939937	1.02545e+06	1.06393e+06	1586203	795000	511358	437621	555794	1.13765e+06	690297	1.41482e+06	1.15673e+06	375236	1.09316e+06	711560	1.53798e+06	1.17766e+06	465396	positive	No Fragments	1-Pyrroline-5-carboxylic acid;1-Pyrroline-2-carboxylic acid;1-Pyrroline-2-carboxylate;Glutarimide;(S)-1-Pyrroline-5-carboxylate;delta-1-Pyrroline-5-carboxylate	DWAKNKKXGALPNW-UHFFFAOYSA-N,RHTAIKJZSXNELN-UHFFFAOYSA-N,RHTAIKJZSXNELN-UHFFFAOYSA-N,KNCYXPMJDCCGSJ-UHFFFAOYSA-N,DWAKNKKXGALPNW-BYPYZUCNSA-N,MOSFIJXAXDLOML-UHFFFAOYSA-N	HMDB01301,HMDB06875,C03564,C07275,C03912,C04322	annotated
510	202.119	542.42	1.09139e+06	430069	1213886	1.17043e+06	711157	1.38981e+06	343269	501382	519465	417069	588790	550659	1354494	819677	505432	568696	574994	1.5694e+06	890666	428084	positive	Annotate in FrAnK	Alanyl-Alanine;4-Acetamido-2-aminobutanoic acid;N(gamma)-Acetyldiaminobutyrate;D-Alanyl-D-alanine;N-alpha-Acetyl-L-2,4-diaminobutyrate;Daminozide;D-Alanyl-D-alanine;N5-Methyl-L-glutamine	DEFJQIDDEAULHB-UHFFFAOYSA-N,YLZRFVZUZIJABA-YFKPBYRVSA-N,YLZRFVZUZIJABA-YFKPBYRVSA-N,DEFJQIDDEAULHB-QWWZWVQMSA-N,SUUKRBBXVBJLSS-YFKPBYRVSA-N,NOQGZXFMHARMLW-UHFFFAOYSA-N,DEFJQIDDEAULHB-SYPWQXSBSA-N,ONXPDKGXOOORHB-BYPYZUCNSA-N	HMDB28680,HMDB31411,C06442,HMDB03459,C19929,C10996,C00993,C03153	annotated
511	192.024	675.15	764312	792260	787612	1.12324e+06	1.14037e+06	902029	938037	1.00238e+06	934011	867631	1.40518e+06	1.40394e+06	943921	1238798	1.49916e+06	1.56609e+06	1.44448e+06	932962	1.22875e+06	1.36371e+06	positive	Annotate in FrAnK				annotated
512	361.059	675.16	100642	120268	141123	193355	211507	139125	146417	186833	154521	131314	256241	287802	237013	279515	326959	360796	369956	176662	201339	284222	positive	Annotate in FrAnK	Flazine methyl ether	DTVVELLZKPXBHH-UHFFFAOYSA-N	HMDB33457	annotated
513	403.112	675.35	77391.2	89899.8	89711.5	136778	133905	105990	117817	125129	143148	122895	145042	154801	124888	210053	186114	202455	184847	115756	162074	179589	positive	No Fragments	5-Hydroxy-6-methoxyindole glucuronide;6-Hydroxy-5-methoxyindole glucuronide;N-Acetylmuramoyl-Ala;N-Acetylmuramoyl-Ala	MLRMPLSCFCMXGJ-DKBOKBLXSA-N,NECCHCPFFUXUOB-DKBOKBLXSA-N,ICMUIFDBEVJCQA-GQQBCVOHSA-N,ICMUIFDBEVJCQA-GQQBCVOHSA-N	HMDB10363,HMDB10362,HMDB60494,C02999	annotated
514	240.098	525.16	178064	183957	190798	314698	293521	206132	275612	226740	296713	306629	433346	471112	1.21956e+06	627010	1.51353e+06	444362	548955	1.38628e+06	826078	1.38771e+06	positive	Annotate in FrAnK	Mimosine;L-Mimosine;Clavaminic acid	WZNJWVWKTVETCG-YFKPBYRVSA-N,WZNJWVWKTVETCG-YFKPBYRVSA-N,GQHALSXZONOXGJ-WHJCQOFKSA-N	HMDB15188,C04771,C06660	annotated
515	128.953	1313.12	959843	1.07384e+06	1.16287e+06	1.21295e+06	1.27293e+06	1.33592e+06	1.29956e+06	1357388	1.31621e+06	1.30216e+06	1196881	1.31477e+06	1.48183e+06	1.44744e+06	1.50074e+06	1.3856e+06	1.40408e+06	1329234	1.27357e+06	1233332	positive	Annotate in FrAnK				annotated
516	316.188	1335.47	364056	393370	273412	313354	263938	282101	322208	289674	282474	290994	260354	307233	373425	335064	306577	243436	300976	333001	344257	311623	positive	Annotate in FrAnK	Apotrichodiol;Bisacurone B;alpha-Carissanol;Epioxylubimin;Dihydromyoporone;Piperalol;6alpha-Carissanol;2,3-Dihydroabscisic alcohol;Nonivamide;1-Hydroxyepiacorone;Acorusdiol;3(4->5)-Abeo-4,11:4,12-diepoxy-3-eudesmanol;Zedoarondiol;Hydroxypelenolide;Nordihydrocapsaicin;Nordihydrocapsaicin;(4R,5S,7R,11R)-11,12-Dihydroxy-1(10)-spirovetiven-2-one;Urodiolenone;Toxin FS2;Pramoxine;Sugetriol;Cuauhtemone;…	LRGJZQCUGTZKGE-UHFFFAOYSA-N,QJOWFYQIUZMPRY-UHFFFAOYSA-N,YLPXRNRUEGWUKL-UHFFFAOYSA-N,YIGYYGXJIDAEOF-UHFFFAOYSA-N,BROZQMCDYUJKFQ-UHFFFAOYSA-N,MABZIKXHSLOMDZ-UHFFFAOYSA-N,SFZZQUDRSYFRDA-UHFFFAOYSA-N,JIXIFPSGUSMCIL-FNORWQNLSA-N,RGOVYLWUIBMPGK-UHFFFAOYSA-N,LSSIJCQOMTUIIN-UHFFFAOYSA-N,XMGSOQRMWQXOKH-UHFFFAOYSA-N,LKEZYVLTHMLNIH-UHFFFAOYSA-N,TXIKNNOOLCGADE-UHFFFAOYSA-N,LAOQYXNUSDEVJK-UITAMQMPSA-N,VQEONGK…	HMDB34574,HMDB38502,HMDB35597,HMDB35613,HMDB35729,HMDB35767,HMDB35309,HMDB40685,HMDB29846,HMDB30918,HMDB30919,HMDB32122,HMDB36448,HMDB36663,HMDB36328,C20216,HMDB33149,HMDB37969,HMDB37063,C07892,C17502,C09645,C04875,C17605,C17607,C17612,C16504,LMPR0103600003,LMPR0103820001,LMPR0103810001	annotated
517	234.185	1338.64	272778	322954	234618	256079	228401	255751	281184	244209	212666	229558	210239	234267	222881	208418	210034	221503	232759	229892	214548	231200	positive	No Fragments	(E)-5,8-Megastigmadien-4-one;Edulan I;gamma-Ionone;delta-Damascone;(R)-(E)-4,7-Megastigmadien-9-one;alpha-Ionone;alpha-Ionone;N,N-Didesmethyltramadol;Rotundine B;2,4-Diisopropyl-3-methylphenol;2,3-Diisopropyl-5-methylphenol;2,6-Diisopropyl-3-methylphenol;2,5-Diisopropyl-4-methylphenol;2,5-Diisopropyl-3-methylphenol;2,4-Diisopropyl-5-methylphenol;Vitispirane;beta-Ionone;beta-Ionone;2,4,5,7alpha-Te…	CVDHBGKYPTUEAA-WAYWQWQTSA-N,HUXGOQHTDHIKSS-UHFFFAOYSA-N,SFEOKXHPFMOVRM-BQYQJAHWSA-N,XEJGJTYRUWUFFD-FNORWQNLSA-N,UZFLPKAIBPNNCA-GUOLPTJISA-N,UZFLPKAIBPNNCA-BQYQJAHWSA-N,UZFLPKAIBPNNCA-BQYQJAHWSA-N,ZEXALIOABWHLJM-UKRRQHHQSA-N,IMDXDPUTIISQIM-UHFFFAOYSA-N,NAOSNNNYJHAZGY-UHFFFAOYSA-N,VCHHFAUHGLYASU-UHFFFAOYSA-N,KEGGEHPMMDYTGB-UHFFFAOYSA-N,UJBZHJNVIHOWFA-UHFFFAOYSA-N,LQCZIRGCOVVBOQ-UHFFFAOYSA-N,NNSNIMZ…	HMDB34671,HMDB34959,HMDB34979,HMDB35682,HMDB35753,HMDB59883,C12286,HMDB60849,HMDB35232,HMDB29824,HMDB29825,HMDB29820,HMDB29821,HMDB29822,HMDB29823,HMDB36818,HMDB36565,C12287,HMDB36684,HMDB36022,HMDB36027,HMDB36144,HMDB41615,HMDB31733,HMDB33545,HMDB37139,HMDB32498,HMDB32541,C18896,C09945,C14698,LMFA06000076	annotated
518	294.206	1338.08	246650	220406	189948	213313	190669	223769	216130	197663	165285	192072	168392	167163	178886	178365	177726	204296	198109	197638	200080	216519	positive	No Fragments	Apotrichodiol;Bisacurone B;alpha-Carissanol;Epioxylubimin;Dihydromyoporone;Piperalol;6alpha-Carissanol;2,3-Dihydroabscisic alcohol;Nonivamide;1-Hydroxyepiacorone;Acorusdiol;3(4->5)-Abeo-4,11:4,12-diepoxy-3-eudesmanol;Zedoarondiol;Hydroxypelenolide;Nordihydrocapsaicin;Nordihydrocapsaicin;(4R,5S,7R,11R)-11,12-Dihydroxy-1(10)-spirovetiven-2-one;Urodiolenone;Toxin FS2;Pramoxine;Sugetriol;Cuauhtemone;…	LRGJZQCUGTZKGE-UHFFFAOYSA-N,QJOWFYQIUZMPRY-UHFFFAOYSA-N,YLPXRNRUEGWUKL-UHFFFAOYSA-N,YIGYYGXJIDAEOF-UHFFFAOYSA-N,BROZQMCDYUJKFQ-UHFFFAOYSA-N,MABZIKXHSLOMDZ-UHFFFAOYSA-N,SFZZQUDRSYFRDA-UHFFFAOYSA-N,JIXIFPSGUSMCIL-FNORWQNLSA-N,RGOVYLWUIBMPGK-UHFFFAOYSA-N,LSSIJCQOMTUIIN-UHFFFAOYSA-N,XMGSOQRMWQXOKH-UHFFFAOYSA-N,LKEZYVLTHMLNIH-UHFFFAOYSA-N,TXIKNNOOLCGADE-UHFFFAOYSA-N,LAOQYXNUSDEVJK-UITAMQMPSA-N,VQEONGK…	HMDB34574,HMDB38502,HMDB35597,HMDB35613,HMDB35729,HMDB35767,HMDB35309,HMDB40685,HMDB29846,HMDB30918,HMDB30919,HMDB32122,HMDB36448,HMDB36663,HMDB36328,C20216,HMDB33149,HMDB37969,HMDB37063,C07892,C17502,C09645,C04875,C17605,C17607,C17612,C16504,LMPR0103600003,LMPR0103820001,LMPR0103810001	annotated
519	278.202	1340	119877	126712	102195	108593	97444.5	105396	117547	104744	89765.7	101671	85761.9	105759	94383.5	98127.8	93442	98631.2	96044.1	86549.9	97835.2	103663	positive	No Fragments				annotated
520	296.052	1330.95	75349.2	71531.8	79517.1	87179.8	87193.4	93561.5	89497.6	101998	87763.1	81283.2	82808.6	85011.2	91514.5	93082.5	85765.3	96030.1	84189.2	88810.3	81300.4	79512.7	positive	No Fragments	Adefovir	SUPKOOSCJHTBAH-UHFFFAOYSA-N	C11277	annotated
521	293.222	1309.08	51293.8	46859.8	40635.8	46469.9	62134.1	43778.9	51416.3	46390.3	43886.2	52891.3	49706.9	47589.5	56257.5	59928.2	42702.7	43556.6	40861.5	43855	42167.1	35429.8	positive	No Fragments	Nupharamine	BHBDCRJVCZOPFM-XBFCOCLRSA-N	C17464	annotated
522	162.1	1337.5	58935.1	61818.4	43709.1	56105.9	46554.4	50144.9	45179.1	46738.3	39704.5	43738.9	41801.4	41849	36037.3	42812.6	46270.4	44961.5	37438.5	36959.1	40636.2	40466.7	positive	No Fragments				annotated
523	164.93	1318.1	30320.2	32772.6	41830.8	36199	42737.8	43091.2	47228.9	45768.8	46436.3	40185.5	54844	56331.4	58021.3	57927.8	51655.5	59215.8	47691	50997.6	43145.7	40035	positive	No Fragments	Dibasic sodium phosphate	BNIILDVGGAEEIG-UHFFFAOYSA-L	C13558	annotated
524	142.948	1317.78	35160.2	37917.2	41647.6	36753.5	46566	44120	41238.6	47486.2	46729.2	42459.6	56745.7	50906.7	55873.2	54031.1	47849	58532.1	47133.8	53968.4	45064.1	42732.6	positive	No Fragments	Dibasic sodium phosphate	BNIILDVGGAEEIG-UHFFFAOYSA-L	C13558	annotated
525	233.19	1339.92	57603.3	47259	42590.1	44280.6	46776.3	52304.2	46506.3	41924.9	37991.7	41570.8	36623.9	40264.5	44769.2	43834.1	42751.9	39822.4	40293.5	41493.2	39065.5	44288.3	positive	No Fragments	1-(2,6,6-Trimethyl-2-cyclohexen-1-yl)-1,6-heptadien-3-one	FXCYGAGBPZQRJE-ZHACJKMWSA-N	HMDB29704	annotated
526	177.127	1336.87	47672.7	47764	37716.5	42708.3	41920.7	50945.7	44280.8	41368.6	40495.8	37710.8	39323.7	42919.8	37854.4	35157.4	42887.2	39541.4	36207.2	38029.5	40411.3	36359.6	positive	No Fragments	(S)-4-(4-Methylphenyl)-2-pentanone;Rhubafuran;3-(4-Isopropylphenyl)propanal;4-Methyl-1-phenyl-2-pentanone	QPTHNVGZXBEQOJ-UHFFFAOYSA-N,GPMLJOOQCIHFET-UHFFFAOYSA-N,RLEFOSDUWZYGOS-UHFFFAOYSA-N,DTYGTEGDVPAKDA-UHFFFAOYSA-N	HMDB34177,HMDB36021,HMDB36171,HMDB31569	annotated
527	332.162	1324.31	45650	46104.1	37492.6	34863.7	35233.1	47655.8	38031.8	44468.5	46999.1	39851.1	39140.1	43885.2	50251.5	49603.3	41470.5	39608.1	45768.4	50052.4	50289.4	42225.4	positive	No Fragments	Diethylstilbestrol;Nonivamide;Zanthosimuline;Atherosperminine;Nordihydrocapsaicin;Nordihydrocapsaicin;Pramoxine;Diethylstilbestrol;4-Methyl-2,4-bis-(p-hydroxyphenyl)pent-1-ene;3-Hydroxyestra-1,3,5(10),6-tetraen-17-one;Indanestrol;(+/-)-5-[(tert-Butylamino)-2'-hydroxypropoxy]-1,2,3,4-tetrahydro-1-naphthol;17alpha-Dihydroequilenin;Equilin;3-hydroxy-estra-1,3,5(10),7tetraen-17-one;4,4'-(2-Ethyl-1-bu…	RGLYKWWBQGJZGM-UHFFFAOYSA-N,RGOVYLWUIBMPGK-UHFFFAOYSA-N,VMCDFWKTDCXEJZ-UHFFFAOYSA-N,UZZFAUDNCIFFPM-UHFFFAOYSA-N,VQEONGKQWIFHMN-UHFFFAOYSA-N,VQEONGKQWIFHMN-UHFFFAOYSA-N,DQKXQSGTHWVTAD-UHFFFAOYSA-N,RGLYKWWBQGJZGM-ISLYRVAYSA-N,MZLYLGGRVAFGBY-UHFFFAOYSA-N,WTRRIQCGCGCMQA-CBZIJGRNSA-N,UVOBXMBJOYYZST-UHFFFAOYSA-N,LGXDICLRWHYEIS-UHFFFAOYSA-N,RYWZPRVUQHMJFF-KSZLIROESA-N,WKRLQDKEXYKHJB-HFTRVMKXSA-N,WKRLQDK…	HMDB14400,HMDB29846,HMDB40368,HMDB30304,HMDB36328,C20216,C07892,C07620,C13625,C14650,C14738,C04875,C14498,C14392,LMST02010026,C15168,LMFA01030736	annotated
528	221.154	1327.38	23393.1	23661.9	29525.1	28442.9	21455.5	25911.1	25656.7	24947.2	22396	23288.2	23156.6	23667.5	23887	23399.6	21180.8	20351.1	23831.9	27359.1	20142.1	21554.7	positive	No Fragments	(Z)-6-Tetradecene-1,3-diyne-5,8-diol;13-Tetradecene-1,3-diyne-6,7-diol;2-Methyl-1-phenyl-2-propanyl butyrate;3,4-Dihydro-2,2,5,7,8-pentamethyl-2H-1-benzopyran-6-ol;3-Phenylpropyl isovalerate;Hexyl phenylacetate;2-Phenylethyl hexanoate;2,6-Di-tert-butylbenzoquinone;13-Nor-6-eremophilene-8,11-dione;Glutinosone;Oblongolide	AGXXOOILRXZQTH-QXMHVHEDSA-N,WOVGAQBKTGZPTO-UHFFFAOYSA-N,SHSGYHAHMQLYRB-UHFFFAOYSA-N,SEBPXHSZHLFWRL-UHFFFAOYSA-N,LBNFCOMOXOWXCD-UHFFFAOYSA-N,MTAHGWGAEGVCLS-UHFFFAOYSA-N,BUYNWUMUDHPPDS-UHFFFAOYSA-N,RDQSIADLBQFVMY-UHFFFAOYSA-N,XNORMQKITMTNGH-UHFFFAOYSA-N,AUWWCTMETLOZSD-HEQLZXTPSA-N,ZSRQNNNSHRCNQE-HNRZYHPDSA-N	HMDB38996,HMDB39539,HMDB40226,HMDB40217,HMDB36389,HMDB37714,HMDB37718,HMDB13817,HMDB37606,C09673,C09519	annotated
529	277.18	1328.78	23574.8	24665.2	23931	25379.4	21467.2	24632	20887.2	23847.2	22192	20539.7	22847	24994.3	26675.6	25801.2	23293.6	23336	23538.4	29312.5	24754.8	27386.5	positive	No Fragments	Ginsenoyne C;Panaquinquecol 2;Cyclandelate;Ginsenoyne K;Panaquinquecol 7;[8]-Shogaol;Sugeonyl acetate;Onchidal;Buddledin A;[6]-Shogaol;Sugeonyl acetate	WNVDKDQMWFSCPI-UHFFFAOYSA-N,UJQVRPFUQYYCTH-UHFFFAOYSA-N,WZHCOOQXZCIUNC-UHFFFAOYSA-N,SYNBBWLEYQBFQT-NTCAYCPXSA-N,XEUPFPHHPCQXFV-UHFFFAOYSA-N,OQWKEEOHDMUXEO-UHFFFAOYSA-N,FHGRIGPOCXOGPU-LUBMOKJXSA-N,BEKQPDFPPJFVJP-AHSQCEKMSA-N,SXWKLEULMBLXJM-PCRFWOPQSA-N,OQWKEEOHDMUXEO-BQYQJAHWSA-N,FHGRIGPOCXOGPU-BSMYWONQSA-N	HMDB38994,HMDB38938,HMDB15586,HMDB40375,HMDB41201,HMDB31463,C17506,C20000,C09623,C10494,LMPR0103450004	annotated
530	195.174	1334.51	24591.5	24962.9	18754.3	20977.7	18218.5	19587.9	18564.6	18939.8	16452.4	16293.3	16999.9	19072.5	19452.6	16563.9	17041.1	23652.3	20828.7	17516.2	17884.3	22884.2	positive	No Fragments	4,7-Megastigmadien-9-ol;(E)-2-(2-Octenyl)cyclopentanone;5-Isopropyl-2-(2-methylpropyl)-2-cyclohexen-1-one;Dihydro-alpha-ionone;(+/-)-[R-(E)]-5-Isopropyl-8-methylnona-6,8-dien-2-one;beta-Ionol;Theaspirane;Octahydro-6-isopropyl-2(1H)-naphthalenone;7,8-Dehydro-3,4-dihydro-beta-ionol;(3S,6E)-Nerolidol;Geranylacetone;4-(2,6,6-Trimethyl-1-cyclohexen-1-yl)-2-butanone;Oxidized Latia luciferin;6,10-Dimeth…	PWDOJWCZWKWKSE-BQYQJAHWSA-N,QHEUOYOHVATZEB-VOTSOKGWSA-N,RRVUWHZNUXPZBP-UHFFFAOYSA-N,JHJCHCSUEGPIGE-LBPRGKRZSA-N,PQDRXUSSKFWCFA-SOFGYWHQSA-N,CNOPDZWOYFOHGN-BQYQJAHWSA-N,GYUZHTWCNKINPY-UHFFFAOYSA-N,HEKJOMVJRYMUDB-UHFFFAOYSA-N,WPGXAVCJKGSOBD-UHFFFAOYSA-N,JIFKIUVSUFVKTE-RSKUSDAESA-N,HNZUNIKWNYHEJJ-XFXZXTDPSA-N,QJJDNZGPQDGNDX-UHFFFAOYSA-N,QJJDNZGPQDGNDX-UHFFFAOYSA-N,HNZUNIKWNYHEJJ-FMIVXFBMSA-N	HMDB38731,HMDB38897,HMDB38216,HMDB38026,HMDB32355,HMDB36820,HMDB36823,HMDB36026,HMDB36184,HMDB41629,HMDB31846,HMDB32913,C03527,LMFA11000696	annotated
531	157.061	571.56	534953	465940	302678	420104	415238	142877	624307	314772	836730	787011	581106	637136	476459	1.38737e+06	684318	606618	717506	437218	1.49105e+06	631273	positive	b-Imidazolelactate (C6H8N2O3) Prob = 98.5800000000	5-Hydroxymethyl-4-methyluracil;4-Imidazolone-5-propionic acid;4-Imidazolone-5-propanoate;Imidazolelactic acid;Imidazole lactate;N-Nitrosoguvacine;(S)-3-(Imidazol-5-yl)lactate;Maleamate	XBAVGYMDOXCWQU-UHFFFAOYSA-N,HEXMLHKQVUFYME-UHFFFAOYSA-N,HEXMLHKQVUFYME-UHFFFAOYSA-N,JTYMXXCJQKGGFG-UHFFFAOYSA-N,ACZFBYCNAVEFLC-UHFFFAOYSA-N,XAZBVEFQMFZFEZ-UHFFFAOYSA-N,ACZFBYCNAVEFLC-YFKPBYRVSA-N,FSQQTNAZHBEJLS-UPHRSURJSA-N	HMDB00544,HMDB01014,C03680,HMDB02320,C05568,C19481,C03817,C01596	annotated+fragment
532	838.628	174.52	1.00044e+06	1292411	1.1332e+06	709106	958403	1.45095e+06	1.42424e+06	1222530	893476	817226	737206	421061	1.12365e+06	978734	1.01333e+06	727561	437250	1.03463e+06	859692	832586	positive	No Fragments	PC(24:1(15Z)/14:0);PC(20:1(11Z)/18:0);PC(20:1(11Z)/18:0);PC(22:0/16:1(9Z));PC(22:0/16:1(9Z));PC(22:1(13Z)/16:0);PC(24:0/14:1(9Z));PC(16:1(9Z)/22:0);PC(16:1(9Z)/22:0);PC(18:0/20:1(11Z));PC(18:0/20:1(11Z));PC(18:1(11Z)/20:0);PC(18:1(9Z)/20:0);PC(18:1(9Z)/20:0);PC(20:0/18:1(9Z));PC(20:0/18:1(9Z));PC(20:0/18:1(11Z));PC(20:0/18:1(11Z));PC(14:1(9Z)/24:0);PC(16:0/22:1(13Z));PC(16:0/22:1(13Z));PC(14:0/24…	XWESAEXDQFDGEZ-IKJFKDIMSA-N,YJEDSWZVBUZFIM-UQBBPPAYSA-N,YJEDSWZVBUZFIM-UQBBPPAYSA-N,FOYSSFIXMSIYBS-VPMPJQFESA-N,FOYSSFIXMSIYBS-VPMPJQFESA-N,QZSYHJOHCCQKPM-UIJSWADASA-N,ARMWEMUEJRQZCD-KTKPPDABSA-N,PIILEMYAXFKXLL-VPMPJQFESA-N,PIILEMYAXFKXLL-VPMPJQFESA-N,PDGHHNMEFVJAAM-UQBBPPAYSA-N,PDGHHNMEFVJAAM-UQBBPPAYSA-N,SVGIHMPCJDYYLJ-VPMPJQFESA-N,MXRBMASUAJMEIJ-FHLWKLDVSA-N,MXRBMASUAJMEIJ-FHLWKLDVSA-N,IKNYBQR…	HMDB08788,HMDB08300,LMGP01011816,HMDB08529,LMGP01011984,HMDB08561,HMDB08756,HMDB08018,LMGP01011494,HMDB08044,LMGP01010783,HMDB08076,HMDB08109,LMGP01010902,HMDB08269,LMGP01011010,HMDB08268,LMGP01011005,HMDB07926,HMDB07986,LMGP01010638,HMDB07894,LMGP01010516,LMGP10010473,LMGP10010522,LMGP10010691,LMGP01012010,LMGP10010713,LMGP02011057,LMGP02011007,LMGP02011029,LMGP01010879,LMGP01010784,LMGP01010787…	annotated
533	161.129	1022.67	200304	117516	264937	146671	109848	205799	151259	144798	147783	97241.1	396920	949174	1.42646e+06	301824	477953	451617	1.18899e+06	1.24253e+06	309844	481106	positive	No Fragments	Isoputreanine;N(6)-Methyllysine;N6-Methyl-L-lysine	JUBNBYBUFCFLHB-UHFFFAOYSA-N,PQNASZJZHFPQLE-LURJTMIESA-N,PQNASZJZHFPQLE-LURJTMIESA-N	HMDB06009,HMDB02038,C02728	annotated
534	189.123	598.74	1.40941e+06	520211	1.09478e+06	640032	590070	754518	646112	810825	442445	363570	706303	914736	960000	775146	660922	595717	981151	986213	777135	691634	positive	No Fragments	N-Alpha-acetyllysine;Glycyl-L-leucine;Glycyl-leucine;N6-Acetyl-L-lysine;N6-Acetyl-L-lysine;Glycyl-Isoleucine;Isoleucyl-Glycine;Leucyl-Glycine;Alanyl-Valine;(2R,3R,4R)-2-Amino-4-hydroxy-3-methylpentanoic acid;Valyl-Alanine;N-(2-Hydroxyethyl)-morpholine N-oxide;Fagomine;N-Hydroxy-L-isoleucine;Fagomine;N2-Acetyl-L-lysine;6-Acetamido-3-aminohexanoate	VEYYWZRYIYDQJM-UHFFFAOYSA-N,DKEXFJVMVGETOO-LURJTMIESA-N,DKEXFJVMVGETOO-LURJTMIESA-N,DTERQYGMUDWYAZ-ZETCQYMHSA-N,DTERQYGMUDWYAZ-ZETCQYMHSA-N,KGVHCTWYMPWEGN-UHFFFAOYSA-N,UCGDDTHMMVWVMV-UHFFFAOYSA-N,LESXFEZIFXFIQR-UHFFFAOYSA-N,LIWMQSWFLXEGMA-UHFFFAOYSA-N,OSCCDBFHNMXNME-UHFFFAOYSA-N,HSRXSKHRSXRCFC-UHFFFAOYSA-N,WTPGFRPRHSDKNE-UHFFFAOYSA-N,YZNNBIPIQWYLDM-UHFFFAOYSA-N,YEGAKLYOVHUQIJ-WHFBIAKZSA-N,YZNNBIP…	HMDB00446,HMDB00759,C02155,HMDB00206,C02727,HMDB28844,HMDB28907,HMDB28929,HMDB28700,HMDB29449,HMDB29120,HMDB61157,HMDB33453,C20310,C10144,C12989,C03846	annotated
535	144.928	993.15	957150	1.01059e+06	1.09513e+06	1.13566e+06	1.16097e+06	1.25631e+06	1.25139e+06	1.2773e+06	1.21163e+06	1.26554e+06	1.21519e+06	982224	1.2263e+06	1252542	1.32702e+06	1222018	1.38532e+06	1.20863e+06	1.29631e+06	1.34935e+06	positive	Annotate in FrAnK				annotated
536	266.866	987.65	137437	145064	162873	160898	170851	182546	173497	197543	195026	190661	194029	141812	198391	191537	212691	191213	227470	197352	199361	223352	positive	Annotate in FrAnK	2,6-Dibromohydroquinone	IELUPRVYGHTVHQ-UHFFFAOYSA-N	C16248	annotated
537	250.892	1006.36	78235.5	84753.3	88790.6	98501.4	108474	109745	122148	126399	122164	119657	104249	112908	110224	136534	128591	115831	135676	110754	143199	132390	positive	No Fragments				annotated
538	184.92	1000.44	73925.9	84243.8	86250.6	95974.3	106513	109094	113780	114498	121439	111933	96958.4	116308	119476	112460	112656	114366	128578	105013	114346	125993	positive	No Fragments	Antimony	FAWGZAFXDJGWBB-UHFFFAOYSA-N	HMDB04118	annotated
539	146.926	996.49	66361.2	77451.1	74921	100295	90491.3	101093	94978.5	93171.3	98891.9	105872	89058	83302.4	94338.4	100437	101293	97519.2	98023.9	100140	98207.3	92478.3	positive	No Fragments				annotated
540	306.858	994.07	43995.2	66979.3	58012.7	71551.7	64327.2	77656.4	69138.1	78153.7	71752.1	82564.9	71732.8	63287.4	74387.1	75642	81806.2	78562.3	92054	76542.7	88235.6	85329.8	positive	No Fragments				annotated
541	257.933	997.82	44400.6	52843.2	44404.3	52601.8	56658	48643.2	49422.5	48960.3	51091.2	50795.5	41248.6	36354.3	40785.6	37308.2	44916.5	41928.7	40226.8	31982.5	27781.2	33832.9	positive	No Fragments				annotated
542	228.007	996.38	31834.6	35063.5	36451.6	36084.6	36935.9	39948.9	37437.3	41999.6	46383.9	44290	37815.6	48648.6	42169.4	45121.3	47056.7	43068.3	41128.7	36553.2	35279.7	37254.8	positive	No Fragments				annotated
543	268.864	988.79	25931	20432	24713	27257	28200.8	30425.4	28663.5	29931.8	32176.9	32757.2	32922	26540.9	33577.3	27494.1	27989.8	31498	38738.9	30068.6	28970.5	35924.3	positive	No Fragments				annotated
544	200.863	1001.75	15409.2	19820	18712.5	19699.7	19489.5	24531	21023.5	28706	20863.3	19617.7	20622.8	19700.6	17482.1	18759.5	24886.9	21363.7	23607.5	17999.6	17313.5	19482.4	positive	No Fragments				annotated
545	216.837	989.58	18991.8	19015.3	17508	20637.6	22812.5	22875.8	27166.3	22205.9	28281.8	24450.4	26289.4	20336.4	22588.5	26544.6	24770.8	25322.2	25617.2	23390	23443.8	23593.3	positive	No Fragments				annotated
546	175.144	948.08	244087	164378	228810	193324	181636	239945	156768	191669	146510	157502	399912	425557	1.32436e+06	294401	296866	426314	541533	1.36329e+06	340856	267763	positive	Annotate in FrAnK	Ne,Ne dimethyllysine	XXEWFEBMSGLYBY-UHFFFAOYSA-N	HMDB13287	annotated
547	250.051	548.81	1.31564e+06	1.18624e+06	1.29615e+06	1.15592e+06	1.1247e+06	1.06831e+06	1.06961e+06	1.1484e+06	1256961	1.19672e+06	807588	1153585	1317050	1.16007e+06	1314253	949823	1.34819e+06	1.3541e+06	1.33588e+06	1.32114e+06	positive	Annotate in FrAnK				annotated
548	280.139	542.11	1.28467e+06	681409	1.0069e+06	940378	641804	689183	810002	803562	1.1082e+06	950990	1345833	712237	207162	155378	165222	1.14216e+06	717844	177060	139309	191516	positive	Annotate in FrAnK	(x)-1,2-Propanediol 1-O-b-D-glucopyranoside;N-(1-Deoxy-1-fructosyl)valine	AJLVEHFNMNRXNI-UHFFFAOYSA-N,OANCGDPJMNPBDV-BUFOXMIFSA-N	HMDB33065,HMDB37844	annotated
549	302.122	538.16	165660	99132.3	174349	115703	105400	75516.9	116482	112017	157433	139022	154217	106354	42385.9	73026.5	NA	177433	119813	45366.1	32584.7	45349.9	positive	No Fragments	Glutamyl-Asparagine;Asparaginyl-Glutamate	TUTIHHSZKFBMHM-UHFFFAOYSA-M,IIFDPDVJAHQFSR-UHFFFAOYSA-M	HMDB28814,HMDB28730	annotated
550	423.183	554.19	1201101	1.06752e+06	1105583	1182826	1.15842e+06	1.1378e+06	1.14286e+06	1.04763e+06	1.31552e+06	1.19445e+06	855800	1.01468e+06	999646	1.07349e+06	1.21136e+06	910816	1.04457e+06	1.05258e+06	1092057	1.22232e+06	positive	Annotate in FrAnK				annotated
551	657.255	549.6	220142	233417	178041	223029	222682	199308	185669	173246	187389	237243	139984	165192	196006	257372	250480	128205	196358	143002	177259	289624	positive	No Fragments	4-Hydroxy-17beta-estradiol-2-S-glutathione;3-Hydroxyethylbacteriochlorophyllide a;Ansamitocin P-3;Ansamitocin P3	ARFSXJIGVSWGDY-AGFNSGRBSA-N,NYDYYMZNENQZAP-OFTKYRGTSA-L,OPQNCARIZFLNLF-JBHFWYGFSA-N,OPQNCARIZFLNLF-JBHFWYGFSA-N	HMDB60139,C18153,C12045,LMPK04000039	annotated
552	658.25	553.37	137307	136468	157043	119655	117218	85234	90669.2	123385	120766	116133	103335	96808.3	86846.9	154685	93873.7	84743	120478	83009.8	104819	117941	positive	No Fragments	GW 6471	UEPVEQWUZJXOKB-DYQICHDWSA-N	C15620	annotated
553	104.107	403	593143	664210	599990	720575	714047	832780	902681	854966	877208	784358	810229	812463	964298	1.03708e+06	873205	912965	942729	1.08445e+06	1.11253e+06	1.31159e+06	positive	Annotate in FrAnK	Neurine	NIPLIJLVGZCKMP-UHFFFAOYSA-M	HMDB31259	annotated
554	222.087	473.57	159205	103154	151139	160105	221108	149716	59603	98511.2	116814	90142.8	172486	292047	1262683	227328	205895	181847	319298	1.30894e+06	247585	220742	positive	No Fragments	Picolinoylglycine;Isonicotinylglycine;Isonicotinylglycine;Nicotinuric acid;Nicotinurate	MNYZGNSHBPLAFN-UHFFFAOYSA-N,HKCLSDCBERVTCT-UHFFFAOYSA-N,HKCLSDCBERVTCT-UHFFFAOYSA-N,ZBSGKPYXQINNGF-UHFFFAOYSA-N,ZBSGKPYXQINNGF-UHFFFAOYSA-N	HMDB59766,HMDB41912,C16623,HMDB03269,C05380	annotated
555	262.129	561.24	466366	275963	382025	347370	277786	240375	345485	333990	461727	420177	1.29295e+06	322695	963064	351270	162493	1.23252e+06	320449	1.05611e+06	380671	143345	positive	No Fragments	Epidermin;Lotaustralin;Succinylcarnitine;O-methylmalonyl-L-carnitine;Methylmalonylcarnitine;Heterodendrin;Lotaustralin;Mycosporine	GDSYPXWUHMRTHT-UHFFFAOYSA-N,WEWBWVMTOYUPHH-UHFFFAOYSA-N,HAEVNYBCYZZDFL-UHFFFAOYSA-N,XROYFEWIXXCPAW-BRFYHDHCSA-N,XROYFEWIXXCPAW-MQWKRIRWSA-N,CQWWASNOGSDPRL-MPVQUNCYSA-N,WEWBWVMTOYUPHH-QHAQEBJBSA-N,VVTDHOIRNPCGTH-NSHDSACASA-N	HMDB34777,HMDB33865,HMDB61717,HMDB62785,HMDB13133,C08332,C08334,C10607	annotated
556	203.053	709.5	1.09906e+06	1.19403e+06	810192	1.14396e+06	1.0097e+06	805740	1.05428e+06	864976	1.06855e+06	1.04824e+06	1.05776e+06	1.15658e+06	985686	1.03422e+06	656498	1041715	1.26975e+06	865058	1.03653e+06	610607	positive	Annotate in FrAnK	Levoinositol;D-chiro-Inositol;Beta-D-Glucose;beta-D-Glucose;D-Fructose;beta-D-Fructose;D-Mannose;D-Mannose;D-Galactose;alpha-D-Galactose;D-Glucose;D-Glucose;Myoinositol;myo-Inositol;3-Deoxyarabinohexonic acid;Scyllitol;Allose;L-Sorbose;alpha-L-Sorbopyranose;Dihydroxyacetone (dimer);Alpha-D-Glucopyranoside;L-Gulose;L-Gulose;L-Galactose;D-Galactose;Glycoprotein-phospho-D-mannose;Fructose-1P;D-Fruct…	CDAISMWEOUEBRE-LKPKBOIGSA-N,CDAISMWEOUEBRE-LKPKBOIGSA-N,WQZGKKKJIJFFOK-VFUOTHLCSA-N,WQZGKKKJIJFFOK-VFUOTHLCSA-N,RFSUNEUAIZKAJO-ARQDHWQXSA-N,RFSUNEUAIZKAJO-ARQDHWQXSA-N,WQZGKKKJIJFFOK-QTVWNMPRSA-N,WQZGKKKJIJFFOK-QTVWNMPRSA-N,WQZGKKKJIJFFOK-PHYPRBDBSA-N,WQZGKKKJIJFFOK-PHYPRBDBSA-N,WQZGKKKJIJFFOK-GASJEMHNSA-N,WQZGKKKJIJFFOK-GASJEMHNSA-N,CDAISMWEOUEBRE-GPIVLXJGSA-N,CDAISMWEOUEBRE-GPIVLXJGSA-N,YGMNHEP…	HMDB34220,C19891,HMDB00516,C00221,HMDB00660,C02336,HMDB00169,C00159,HMDB00143,C00984,HMDB00122,C00031,HMDB00211,C00137,HMDB00346,HMDB06088,HMDB01151,HMDB01266,C08356,HMDB32222,HMDB61922,HMDB12326,C15923,HMDB33704,C00124,HMDB62473,HMDB62538,C10906,HMDB62202,HMDB62170,C00738,HMDB03345,C00267,HMDB03449,C00962,HMDB03418,C06153,C06152,C06465,C06466,C06464,C06467,C06468,C05003,C08351,C00936,C00795,C007…	annotated
557	391.102	708.97	123083	136531	63994.6	117450	119118	90107.7	134963	91822.2	150817	133914	148520	145096	99544.2	130451	49255.8	164223	156399	125312	156172	44942.9	positive	Annotate in FrAnK	Apuleitrin;3,5,3'-Trihydroxy-6,7,4',5'-tetramethoxyflavone;5,7,4'-Trihydroxy-3,6,3',5'-tetramethoxyflavone;5,7,3'-Trihydroxy-3,6,4',5'-tetramethoxyflavone;5,3',5'-Trihydroxy-3,6,7,4'-tetramethoxyflavone;Clitoriacetal;Agecorynin D;Scaposin;Gardenin E;5,6,5'-Trihydroxy-3,7,2',4'-tetramethoxyflavone;5,7,2'-Trihydroxy-3,6,4',5'-tetramethoxyflavone;5,7,5'-Trihydroxy-3,6,2',4'-tetramethoxyflavone;5-O-D…	DTODSGVQMWBBNE-UHFFFAOYSA-N,QKPGTCGYUWJVNT-UHFFFAOYSA-N,PIAAUDYNDVKPCW-UHFFFAOYSA-N,WTTGIVJDHDPLCL-UHFFFAOYSA-N,NZFZOWRVVVZRJU-UHFFFAOYSA-N,CJIMGNHPOXRALG-UHFFFAOYSA-N,OTWKVRZZHQYZMC-UHFFFAOYSA-N,NYKXAPFHNLNAIJ-UHFFFAOYSA-N,PKCHTMJVPXNXSA-UHFFFAOYSA-N,QRFKXAOHRKLGMS-UHFFFAOYSA-N,YEALILHFFIHIQL-UHFFFAOYSA-N,OBCOSISSVOSFPJ-UHFFFAOYSA-N,KMDMMDZJQFJXCU-UHFFFAOYSA-N,IBHBKQWTEARVCK-UHFFFAOYSA-N,IJRXDOS…	LMPK12110618,LMPK12110619,LMPK12110616,LMPK12110617,LMPK12110615,LMPK12060052,LMPK12111500,LMPK12111488,LMPK12111487,LMPK12113057,LMPK12113056,LMPK12113055,LMPK12113054,LMPK12113288,LMPK12113276,LMPK12113275,LMPK12113374,LMPK12113352,LMPK12113339,LMPK12113338,LMPK12113337,LMPK12113336,LMPK12113335,LMPK12113334	annotated
558	165.051	707.44	1222553	1.16262e+06	939690	952055	644965	589162	638443	594869	603311	538091	437231	419782	228768	235043	225537	249767	247775	262832	346827	382774	positive	Annotate in FrAnK				annotated
559	203.04	708.09	263738	243793	185588	186468	138175	126689	132718	145529	119158	100717	82436.1	77490.4	48261	44395.8	42350.2	62781.8	52142.6	39410.6	65241.4	65751.3	positive	No Fragments				annotated
560	323.082	705.31	117740	120137	75950.1	100470	70188.7	69016.1	87340.2	64371.1	76592.2	54758.5	49149.3	48612.9	31287.1	35194.4	28080.8	32361.8	30854.5	27207.3	45880.6	60612	positive	No Fragments	Coronene	VPUGDVKSAQVFFS-UHFFFAOYSA-N	C19375	annotated
561	414.128	703.48	117947	103352	105280	94041.9	68813.7	66415.4	65213.4	55609.5	70990.2	58009.1	39201.2	37064.9	NA	25990.1	25843.7	39679	49397.8	NA	31230.8	45280.8	positive	No Fragments				annotated
562	383.103	701.65	87996.5	103656	58845.3	70040.4	51152	45417.1	49489.7	48157.4	49389	37808.7	38753.7	38499.5	24659.6	NA	25894.7	31652.5	21651.6	25722.7	24454.3	37776	positive	No Fragments	Propiconazole	STJLVHWMYQXCPB-UHFFFAOYSA-N	C11121	annotated
563	186.983	704.03	81702.1	91140.5	97407.8	82178.9	61163.2	79081.3	47987.3	68647.5	58114.1	46213.4	30411.6	30306.6	NA	NA	35261.5	NA	NA	NA	NA	54733	positive	No Fragments	2-Oxo-4-methylthiobutanoic acid;4-Methylthio-2-oxobutanoic acid;2-oxo-4-methylthio-butanoic acid	SXFSQZDSUWACKX-UHFFFAOYSA-N,SXFSQZDSUWACKX-UHFFFAOYSA-N,SXFSQZDSUWACKX-UHFFFAOYSA-N	HMDB01553,C01180,LMFA01060170	annotated
564	421.077	712.5	93258.7	97020.2	57056.7	72154.9	53940	44867	56256.2	51841.7	51989	76058.6	37197.6	25781.7	27005.9	25719.4	15708.7	NA	25851.4	45952.9	39665.6	17952.2	positive	No Fragments	2-Bromo-5-hydroxy-N-[2-(4-hydroxyphenyl)ethyl]-4-methoxy-N-methylbenzamide	CRZBVPSGSPBXEZ-UHFFFAOYSA-N	C12252	annotated
565	177.051	703.31	85658.2	66875.6	60767.3	56942.7	46417.9	34577.8	44142.4	34137.7	47944.1	39033.1	40825.7	35519.2	18785.9	24779.7	NA	21452.9	24077.3	28391.5	33448.2	24974.6	positive	No Fragments	Ureidosuccinic acid;N-Carbamoyl-L-aspartate;L-3-Amino-2-(oxalylamino)propanoic acid;L-2-Amino-3-(oxalylamino)propanoic acid;3-(Carboxycarbonylamino)-L-alanine	HLKXYZVTANABHZ-REOHCLBHSA-N,HLKXYZVTANABHZ-REOHCLBHSA-N,FNXJKVNOUQAQMB-UHFFFAOYSA-N,NEEQFPMRODQIKX-UHFFFAOYSA-N,NEEQFPMRODQIKX-REOHCLBHSA-N	HMDB00828,C00438,HMDB38668,HMDB29402,C04209	annotated
566	206.027	706.51	72885.3	71623.1	78736.9	64329.7	68427.8	58519.9	48795	52825.7	39108.9	35882.2	27524.8	24540.2	NA	23882.8	25526.4	24693.4	20526.3	NA	25723.1	45042.9	positive	No Fragments				annotated
567	225.022	706.97	61892.4	70286.2	70388.9	56314.9	49765.7	50248.9	47421.4	48201	39860.4	37885.2	19970.3	19272.4	NA	NA	29443.2	NA	15197.9	NA	18308.8	36705.6	positive	No Fragments				annotated
568	243.032	697.45	69119.3	69609.2	56385.2	45191.9	30699.3	37669	33726	43407.5	32522	34812.1	30998.8	NA	NA	NA	17349.1	NA	NA	NA	NA	27305	positive	No Fragments	Eupolauridine	KIVUUVOREYMMFE-UHFFFAOYSA-N	HMDB30182	annotated
569	496.34	395.56	1.22047e+06	641496	210923	134594	257935	430597	300543	219799	188052	144696	185113	46149.8	125905	178720	135475	106931	51031.9	101279	79104.7	90441.3	positive	Annotate in FrAnK	LysoPC(16:0);PC(16:0/0:0);Rockogenin;23S,25,26-Trihydroxyvitamin D3;Neochlorogenin;3 beta,7 alpha-Dihydroxy-5-cholestenoate;24-Hydroxycalcitriol;calcitetrol;Docosa-4,7,10,13,16-pentaenoyl carnitine;23-Acetoxysoladulcidine;Clupanodonyl carnitine;3alpha,7beta-dihydroxy-5beta-cholest-24-en-26-oic Acid;3alpha,7beta-Dihydroxy-5beta-cholest-24-en-26-oic acid;4-cholesten-7α,12α,24-triol-3-one;7alpha,12a…	ASWBNKHCZGQVJV-HSZRJFAPSA-N,ASWBNKHCZGQVJV-HSZRJFAPSA-N,BQNMOLSYHYSCMS-UHFFFAOYSA-N,GDIBDBUYVICGLY-SAJDXCSNSA-N,PZNPHSFXILSZTM-UHFFFAOYSA-N,GYJSAWZGYQXRBS-BJGNZVHYSA-N,WFZKUWGUJVKMHC-UKBUZQLGSA-N,WFZKUWGUJVKMHC-UKBUZQLGSA-N,KRXOUZZWQXTUIB-IDERWEGCSA-N,HQJSCXYJQVACQR-UHFFFAOYSA-N,AOSDFVDGMYPTHD-NQXOOMTHSA-N,VEEPNZJORQZZNC-FLTYDXKWSA-N,VEEPNZJORQZZNC-FLTYDXKWSA-N,JZKUXZQOULZTIJ-GZQVFMGISA-N,JZKUXZQ…	HMDB10382,LMGP01050018,HMDB33769,HMDB60134,HMDB30702,HMDB12454,HMDB06228,LMST03020686,HMDB06321,HMDB31402,HMDB06496,HMDB62712,LMST04030142,HMDB62399,LMST04030171,HMDB62400,LMST04030158,HMDB62686,LMST03020292,HMDB62211,C17335,C08899,LMST01080010,C18231,C17003,C16494,LMST04030059,LMST04030060,LMST04030132,LMST04030148,LMST04030143,LMST04030105,LMGP01020019,LMGP01050074,LMGP01050113,LMST01010318,LMS…	annotated
570	164.93	744.9	524784	497312	850963	691461	991341	910496	1.0824e+06	870362	998837	784845	1.05695e+06	944410	1.13832e+06	1.21903e+06	933730	1.12994e+06	966885	1.10132e+06	1.12861e+06	870275	positive	Annotate in FrAnK	Dibasic sodium phosphate	BNIILDVGGAEEIG-UHFFFAOYSA-L	C13558	annotated
571	226.904	752.67	263251	259891	413229	347695	509407	456798	485534	444521	483582	399212	522689	464145	554281	573324	480695	553885	466683	513135	515968	439508	positive	Annotate in FrAnK				annotated
572	284.889	743.39	41345.9	31121.8	112418	78082.9	125958	115215	146849	93395.1	129207	75522.6	176865	122613	158237	178002	111976	201102	120067	183109	179710	111723	positive	No Fragments				annotated
573	306.871	746.35	38369.2	28533.5	86397.4	56768.6	93360.4	77137.3	119068	62651.9	102127	53259.7	135043	104667	131202	156952	89504.6	147744	93792.3	128796	140618	88605.6	positive	No Fragments				annotated
574	204.923	749.72	62821.1	55977.5	112642	83324.2	134500	106928	126752	90221.4	113037	84492.1	122056	102608	122269	146591	107278	118570	111283	112461	113302	85329.1	positive	No Fragments				annotated
575	242.907	745.05	57340.1	56317.2	94534.7	96485	105707	95946.1	141418	93245.2	111145	95770.6	95201.7	89208.5	109509	112679	95116.1	113368	87778.6	117563	119954	101134	positive	No Fragments				annotated
576	382.866	734.69	8790.81	10260.6	54006.5	20867	73920.7	53080.1	118172	56659.8	66549.8	34647.7	100464	72066.7	80473.6	132552	44627.5	106848	68901.6	88294.9	100738	46503	positive	No Fragments				annotated
577	328.853	747.9	21308.7	18619	51246.5	33120.6	57374.4	46038.8	62363.1	43012.1	51344.1	38926.2	69334.9	56686.7	72996.8	88302.3	50122.7	81985.4	53457.2	64226.3	64357.4	48474	positive	No Fragments				annotated
578	260.88	746.3	33768.4	33725.3	44482.1	40309.8	47190	41894.3	42043.3	40854.1	62593.2	52057.2	62590.8	65218.5	66786.6	73834.5	71952	64843.4	53776.4	59791.9	75422.2	55706.1	positive	No Fragments				annotated
579	264.889	747.13	34846.5	34179.3	46366.9	52942.4	58677.8	53817.7	65296.6	64794.8	58902	45642.2	54452.3	52403.8	61770	72845.9	49330.3	65707.2	52259.9	67213.4	69170.7	54315.7	positive	No Fragments	Chlorothalonil	CRQQGFGUEAVUIL-UHFFFAOYSA-N	C11037	annotated
580	239.932	742.53	24748.1	26469.9	44017.2	30542.9	42339	31476.6	38817.2	42859.8	43702.7	44435.4	49195.9	50280.6	64065.1	56825	53472.1	62558.3	47544.4	67977.9	70525.9	57087.8	positive	No Fragments				annotated
581	304.882	749.86	24367.3	20465.2	37663.8	32628.2	40201.2	41025.7	50179.5	37518.6	47924.3	32022	35070.5	40842	44850.6	45987.7	46755.9	45805	35940.1	40293.3	46544.1	37021.8	positive	No Fragments				annotated
582	404.848	743.58	NA	NA	20214.3	9845.6	28140.5	23564.8	32415.8	16394.2	26641.1	11506.4	45927.9	29635.9	47436.5	43742.3	23870.2	48807.4	32062.9	47506.2	43961.2	19318.2	positive	No Fragments				annotated
583	248.912	750.42	23168.8	17619.4	30824	27355.5	33761.9	33751.2	38081.9	39871	35676.4	29189.2	37940	31043	38394.2	40846.3	40023.8	42189.4	30050.7	31661.2	44455.1	30322.5	positive	No Fragments	2,5-Dichloro-cis,cis-muconate;2,4-Dichloro-cis,cis-muconate;2,4-Dichloro-2,5-dihydro-5-oxofuran-2-acetate	HECLTTZJJYETPR-ZPUQHVIOSA-N,FHXOPKKNGKBBKG-DXLKSGPOSA-N,RNYNGUYSDYOCLB-UHFFFAOYSA-N	C07095,C03918,C04625	annotated
584	412.835	748.53	11748.4	NA	16939.7	16696.9	28601.5	22753.5	30056.2	16071.6	25961.5	18374.9	34557.4	28957.9	34446.4	40210.2	31097.5	34788.4	31188.4	38707.2	25777.2	18741.9	positive	No Fragments				annotated
585	434.817	751.1	NA	9051.37	17597.5	14678.2	21050	20282.1	22446.8	24445	28160	20106.2	27663.5	24028.3	28397.3	33990	23318.8	27118.9	29810.9	27497	31014.5	19576.5	positive	No Fragments				annotated
586	164.921	813.44	1.03602e+06	999688	967039	1.01209e+06	784591	1.02005e+06	927154	969717	747030	907990	833070	454275	1.0715e+06	1.15854e+06	827006	788782	488171	1.05974e+06	1.19718e+06	821901	positive	Annotate in FrAnK	Sodium sulfate	PMZURENOXWZQFD-UHFFFAOYSA-L	C13199	annotated
587	204.913	813.74	637613	606506	628176	666719	501774	598061	588532	592419	466609	549282	509847	297522	637138	669053	527764	481857	289415	660278	720191	504045	positive	Annotate in FrAnK				annotated
588	310.877	813.5	480616	452497	470117	525483	380369	471763	480101	446331	354536	438064	379375	258765	462454	529084	474904	372190	254947	487872	508247	374826	positive	Annotate in FrAnK				annotated
589	270.885	813.56	363655	384311	351684	415272	323495	341903	386545	358674	279406	339848	293563	199215	363446	407326	334808	316536	173831	398851	427754	289099	positive	Annotate in FrAnK				annotated
590	376.849	813.26	253086	231375	248109	250243	210096	246420	247790	227430	202645	234476	193587	146271	250517	262006	213512	214304	129964	264350	269109	203374	positive	Annotate in FrAnK				annotated
591	416.841	813.8	165204	161918	158856	153248	142193	188616	170364	169846	141770	163877	136556	93434.4	173592	183074	149989	131313	90879.4	177700	181426	127945	positive	No Fragments				annotated
592	244.906	813.33	150315	136947	153845	152042	124889	136300	131250	136795	103174	123443	127314	79838.5	143757	143034	135842	116732	66411.6	156844	157669	110565	positive	No Fragments				annotated
593	306.852	813.39	95972	93633.1	91338	112257	66947.4	87895.5	82241.9	100367	49670	84672.3	68135.7	27177.8	103290	123944	79512.7	66992	25176	134752	119686	73544.3	positive	No Fragments				annotated
594	346.844	813.39	108254	101472	99162.1	114870	64069.9	87285.9	96863.5	92079.1	61857.3	81676.2	64870.5	22374	96609.7	113791	76867	58868.4	28815.3	131422	120160	72572.2	positive	No Fragments				annotated
595	482.813	813.69	99312.9	100353	107705	127085	90735.2	96141	107885	105532	95680.5	103011	84634.6	62920.2	96891.8	115910	98607.4	84136	56480.7	112013	106835	91924.7	positive	No Fragments				annotated
596	588.779	814.15	97804.6	114419	96585.6	109347	85788.2	95818.1	104475	101372	78346.5	98252	95225.1	53214.9	89280.4	98473	82546	87038.4	70064.4	89228.9	100333	82776.1	positive	No Fragments				annotated
597	544.813	813.34	99991.2	91106.9	97622.5	108548	83030	103236	94036.4	94972.5	75764.6	93475.7	74743.4	51463.8	94340.6	111766	83347.4	69294	56144.4	107966	98093.8	74578.1	positive	No Fragments				annotated
598	460.831	813.51	106595	90032.9	96361.9	105783	89739.1	101917	92340.4	90514.5	68205.3	90091.1	73989.3	55398.3	88511.7	97099	98311.8	77801.1	56720.6	108124	104498	78450.4	positive	No Fragments				annotated
599	284.87	813.27	80263.5	63635	73407.4	80211.6	55532.6	66220.4	60913.2	64371.2	38470.2	55726.2	46937.6	19187.6	85280.3	106444	61716.6	48185.4	14958.9	94558.2	92999.3	38574.8	positive	No Fragments				annotated
600	412.816	813.21	75932.6	77448.6	73333.6	96028.6	56394	77296.4	73741.3	76617.8	47882	77084.2	52633.9	26049.3	88733.9	91298	67778.9	55980	14926.5	103972	98918.5	60445.1	positive	No Fragments				annotated
601	183.965	813.1	87266.5	87993.4	80199.1	94918.3	60760.1	79308.1	71604.3	72181.1	55129.9	70092.6	70653	33235.5	90329.2	97920.3	65471.1	62378.5	44503.3	86468.2	92021.7	54198.9	positive	No Fragments	Sodium sulfate	PMZURENOXWZQFD-UHFFFAOYSA-L	C13199	annotated
602	350.87	813.98	83266.4	85654.2	76724	92948.8	83045.6	80622.9	87587.9	74571.9	57003.3	75028.1	57640.8	38551.5	77173.7	75970.7	79801	60265.1	43344.8	84593.9	77502.2	80558.3	positive	No Fragments				annotated
603	566.796	812.96	70443.6	69869.3	58989.3	92527.5	55913.5	64311.7	71872	67188	60158.9	61248.8	64241	47045.6	69409.1	72905.2	69999.2	56924	32458	79236.4	69423.6	58052	positive	No Fragments				annotated
604	518.78	813.75	50644.3	56070.3	59541.5	58938.7	32234.9	51898.3	51561.5	46419	25602.9	39719.2	37973.7	19448.5	55893.7	68498.6	45622.7	40123.9	18317.3	54834.6	66538	30919.7	positive	No Fragments				annotated
605	438.849	813.57	61835.7	66715.4	51981.8	67151	48189.6	55969.9	66081.9	59164.7	41303.3	56454.1	47866.6	35618.5	53973.1	67390.9	54158.1	41699.3	34903.1	59434.7	65261.6	45339.8	positive	No Fragments				annotated
606	672.76	813.6	48045.1	58253.7	50571.9	51673.3	50431.4	54075.1	58252.4	50115.9	48496.9	52365.6	44765	35187.5	54301.3	58674.6	58493.1	44498	39811.6	56582.8	53284.8	49147.3	positive	No Fragments				annotated
607	452.808	813.33	50304.2	40031.8	41884.9	55518.7	33835.8	45944.2	46363.8	40427.4	27495.9	37238.1	31654.5	20510.3	44480.3	52060.3	38892.1	26198.6	12629.6	51544.1	56039.5	29303.8	positive	No Fragments				annotated
608	522.831	813.62	39323.6	44298.4	42200.8	48797.3	50151.8	45862.8	50884	46753.9	39570.1	47352	33512.4	21858.8	43465.4	44578.3	41255.7	33369.5	26910.6	45922.9	54236	33543.8	positive	No Fragments				annotated
609	628.769	813.5	47589.7	33230.7	36423.1	41172.6	31574.4	38197.8	38502.6	32613.1	32795.6	35472.1	29895.6	22698	44185.5	41537.1	30479.5	27457	23391	37795.8	40612.3	32622.4	positive	No Fragments				annotated
610	496.798	813.74	31453.5	31151.7	32798.3	39400.3	19147.3	35766.8	43773.6	33207.6	22864.9	28225.1	17150.2	NA	24344.2	46735.1	28177	21015.8	NA	39260.2	40211.5	19394.1	positive	No Fragments				annotated
611	150.113	502.46	94519	142716	177823	185256	126354	212216	76196.6	241487	148825	125162	249010	103426	101644	401099	154887	301294	99836.1	126252	126738	1.19299e+06	positive	No Fragments	N,N,N-Trimethylethenaminium;Triethanolamine;Triethanolamine	PPJWCUOWPVSSSW-UHFFFAOYSA-N,GSEJCLTVZPLZKY-UHFFFAOYSA-N,GSEJCLTVZPLZKY-UHFFFAOYSA-N	HMDB59961,HMDB32538,C06771	annotated
612	166.072	509.72	370835	285645	299846	296883	311288	435983	350815	294071	310812	251182	386745	1.01234e+06	1.11483e+06	528835	535986	378682	1.17247e+06	1.08768e+06	591066	507437	positive	No Fragments	7-Methylguanine;7-Methylguanine;N2-Methylguanine;3-Methylguanine;3-Methylguanine;1-Methylguanine	FZWGECJQACGGTI-UHFFFAOYSA-N,FZWGECJQACGGTI-UHFFFAOYSA-N,SGSSKEDGVONRGC-UHFFFAOYSA-N,XHBSBNYEHDQRCP-UHFFFAOYSA-N,XHBSBNYEHDQRCP-UHFFFAOYSA-N,RFLVMTUMFYRZCB-UHFFFAOYSA-N	HMDB00897,C02242,HMDB06040,HMDB01566,C02230,HMDB03282	annotated
613	86.06	676.14	357510	329414	387110	294357	261678	325212	292248	339218	352340	328889	481249	958253	1.07974e+06	891817	582692	415664	925352	1.17026e+06	844456	520452	positive	Annotate in FrAnK	Acetaldehyde;Acetaldehyde;Acetone cyanohydrin;Acetone cyanohydrin;2-Pyrrolidinone;Ethylene oxide	IKHGUXGNUITLKF-UHFFFAOYSA-N,IKHGUXGNUITLKF-UHFFFAOYSA-N,MWFMGBPGAXYFAR-UHFFFAOYSA-N,MWFMGBPGAXYFAR-UHFFFAOYSA-N,HNJBEVLQSNELDL-UHFFFAOYSA-N,IAYPIBMASNFSPL-UHFFFAOYSA-N	HMDB00990,C00084,HMDB60427,C02659,HMDB02039,C06548	annotated
614	133.069	675.71	139205	108925	163989	94206.9	107775	128453	112271	105558	120283	119206	172589	335740	499818	395081	242123	198542	376355	495212	365902	221910	positive	No Fragments				annotated
615	148.097	592.65	1.15479e+06	436805	561442	725265	571017	810400	861340	612824	453927	591126	514265	462118	845568	451060	638258	521951	521548	910428	529721	612692	positive	Annotate in FrAnK	(2R*,3R*)-1,2,3-Butanetriol;1-Methylpyrrolinium;1-Methylpyrrolinium;(2R,3R,4R)-2-Amino-4-hydroxy-3-methylpentanoic acid;Trihydroxybutane;N-(2-Hydroxyethyl)-morpholine N-oxide;Fagomine;N-Hydroxy-L-isoleucine;Fagomine;Diethylene glycol	YAXKTBLXMTYWDQ-UHFFFAOYSA-N,FDWZAOGDOVQOLD-UHFFFAOYSA-N,FDWZAOGDOVQOLD-UHFFFAOYSA-N,OSCCDBFHNMXNME-UHFFFAOYSA-N,GTTSNKDQDACYLV-UHFFFAOYSA-N,WTPGFRPRHSDKNE-UHFFFAOYSA-N,YZNNBIPIQWYLDM-UHFFFAOYSA-N,YEGAKLYOVHUQIJ-WHFBIAKZSA-N,YZNNBIPIQWYLDM-HSUXUTPPSA-N,MTHSVFCYNBDYFN-UHFFFAOYSA-N	HMDB34778,HMDB60253,C06178,HMDB29449,HMDB61944,HMDB61157,HMDB33453,C20310,C10144,C14689	annotated
616	229.118	664.67	86583.1	49637.6	84691.2	40370.6	47066.7	38909	97600.3	42226.9	89983.2	77370.1	431395	628885	1.12169e+06	1.11754e+06	439470	452756	620121	1.13156e+06	1.04969e+06	412613	positive	Annotate in FrAnK	Hydroxyprolyl-Proline;Tetraacetylethylenediamine;Prolyl-Hydroxyproline;2-Keto-6-acetamidocaproate;6-Acetamido-2-oxohexanoate;Prolylhydroxyproline;N-(3-(S)-Hydroxybutyryl)homoserine lactone;N-(3S-hydroxy-butanoyl)-homoserine lactone;N2-Acetyl-L-aminoadipate semialdehyde;(S)-ATPA;6-Acetamido-3-oxohexanoate	GIOMWAZJQDYWEU-UHFFFAOYSA-N,BGRWYDHXPHLNKA-UHFFFAOYSA-N,ONPXCLZMBSJLSP-UHFFFAOYSA-N,NGCXIFFZXAZRAF-UHFFFAOYSA-N,NGCXIFFZXAZRAF-UHFFFAOYSA-N,ONPXCLZMBSJLSP-CSMHCCOUSA-N,FIXDIFPJOFIIEC-ZBHICJROSA-N,FIXDIFPJOFIIEC-ZBHICJROSA-N,CRVYRJLIQHSUOQ-ZETCQYMHSA-N,PIXJURSCCVBKRF-LURJTMIESA-N,GICCYAKQXAHHKY-UHFFFAOYSA-N	HMDB28871,HMDB40573,HMDB29018,HMDB12150,C05548,HMDB06695,C11842,LMFA08030005,C12988,C13733,C03682	annotated
617	242.077	669.29	56848.2	30532.4	19340.1	48661.1	57606.2	16604.7	42045.7	30271.3	61140.4	39320.9	84968.8	114426	134610	154993	50774.5	111975	96756.1	118371	151696	46077.5	positive	No Fragments				annotated
618	143.082	605.77	469888	668930	514495	661695	1.01751e+06	455995	468444	397958	756120	1.05008e+06	368886	268701	258920	238037	316711	297462	265732	363904	256452	292654	positive	Ectoine (C6H10N2O2) Prob = 93.8900000000	L-3-Aminodihydro-2(3H)-furanone;Homoserine lactone;(S)-2-Azetidinecarboxylic acid;1-Aminocyclopropanecarboxylic acid;1-Aminocyclopropane-1-carboxylate;2-Aminobut-2-enoate;N-Methylolacrylamide;Diacetylmonoxime;Ectoine;L-Homoserine lactone;L-Azetidine 2-carboxylic acid;3-Oxobutanamide	QJPWUUJVYOJNMH-UHFFFAOYSA-N,QJPWUUJVYOJNMH-UHFFFAOYSA-N,IADUEWIQBXOCDZ-UHFFFAOYSA-N,PAJPWUMXBYXFCZ-UHFFFAOYSA-N,PAJPWUMXBYXFCZ-UHFFFAOYSA-N,PAWSVPVNIXFKOS-IHWYPQMZSA-N,CNCOEDDPFOAUMB-UHFFFAOYSA-N,FSEUPUDHEBLWJY-HWKANZROSA-N,WQXNXVUDBPYKBA-YFKPBYRVSA-N,QJPWUUJVYOJNMH-VKHMYHEASA-N,IADUEWIQBXOCDZ-VKHMYHEASA-N,GCPWJFKTWGFEHH-UHFFFAOYSA-N	HMDB29387,C02926,HMDB29615,HMDB36458,C01234,C17234,C19456,C07509,C06231,C19777,C08267,C11106	annotated+fragment
619	228.196	214.73	791263	429839	635341	612327	931078	374791	556386	635570	765807	742119	1.01053e+06	443730	507905	466812	683612	1.03455e+06	703419	557740	474108	740502	positive	Annotate in FrAnK	Undecanoic acid;Undecanoic acid;Undecylic acid;Heptyl butanoate;Heptyl butyrate;9-Methyldecanoic acid;9-methyl-decanoic acid;Isobutyl enanthate;Octyl propanoate;7,7-Diethoxy-3-heptene;xi-8-Methyldecanoic acid;8-methyl-decanoic acid;Methyl decanoate;formyl decanoate;2-Methylbutyl hexanoate;2-Methylbutyl hexanoate;Propyl octanoate;Hexyl 2-methylbutanoate;Ethyl nonanoate;Heptyl 2-methylpropanoate;No…	ZDPHROOEEOARMN-UHFFFAOYSA-N,ZDPHROOEEOARMN-UHFFFAOYSA-N,ZDPHROOEEOARMN-UHFFFAOYSA-N,JPQHLIYIQARLQM-UHFFFAOYSA-N,JPQHLIYIQARLQM-UHFFFAOYSA-N,VSAJTRPXXNCHGB-UHFFFAOYSA-N,VSAJTRPXXNCHGB-UHFFFAOYSA-N,HXJOYVPESRRCDB-UHFFFAOYSA-N,CEQGYPPMTKWBIU-UHFFFAOYSA-N,BOALWZNGHWYCRG-FPLPWBNLSA-N,WGKCPRZDCLXOIQ-UHFFFAOYSA-N,WGKCPRZDCLXOIQ-UHFFFAOYSA-N,YRHYCMZPEVDGFQ-UHFFFAOYSA-N,YRHYCMZPEVDGFQ-UHFFFAOYSA-N,ZWMQVDO…	HMDB00947,C17715,LMFA01010011,HMDB34460,LMFA07010595,HMDB34456,LMFA01020188,HMDB34458,HMDB34134,HMDB38267,HMDB38237,LMFA01020187,HMDB33848,LMFA07010454,HMDB59860,LMFA07010571,HMDB59831,HMDB39215,HMDB40193,HMDB40171,HMDB40266,LMFA07010200,HMDB32044,HMDB32325,HMDB36034,HMDB36229,LMFA07010437,HMDB02373,LMFA01020288,HMDB41559,HMDB33618,HMDB32448,LMFA01020090,LMFA07010196,LMFA07010653,LMFA07010606,LMF…	annotated
620	309.129	637.74	675779	418475	565442	272300	639452	316349	851133	519594	1.03012e+06	972823	599250	81557.4	511324	360665	84457.3	569610	101649	411829	379446	118388	positive	Annotate in FrAnK	Neuraminic acid;Glutamyl-Valine;Valyl-Glutamate;N-(1-Deoxy-1-fructosyl)serine;Neuraminic acid;Miserotoxin	CERZMXAJYMMUDR-YOQZMRDMSA-N,SITLTJHOQZFJGG-UHFFFAOYSA-M,UPJONISHZRADBH-UHFFFAOYSA-M,KUVQLWYPNUQGDT-MBGOVIFWSA-N,CERZMXAJYMMUDR-QBTAGHCHSA-N,JDJSHLXEHWCLEP-SYHAXYEDSA-N	HMDB00830,HMDB28832,HMDB29126,HMDB37842,C06469,C08507	annotated
621	186.113	408.87	79818.3	52605.3	64402.1	52316.9	81650.1	80434.4	64734.6	65264.5	49291.8	57279.6	214505	284710	158084	1.01002e+06	364814	210562	332539	199813	854146	294247	positive	No Fragments	4-Hydroxycyclohexylcarboxylic acid;Ethyl levulinate;Botryodiplodin;Tetrahydrofurfuryl acetate;Pseudoecgonine;Pseudoecgonine;Ecgonine;Ecgonine;Methyl (R)-3-methyl-2-oxopentanoate;Otonecine;trans-4-Hydroxycyclohexanecarboxylate;7-Oxoheptanoic acid;2S-Hydroxy-2-isopropylbutano-3S-lactone;3-butyrl propionic acid;n-valeryl acetic acid;5-aceto valeric acid;4-propionyl butyric acid;2-Keto-n-heptylic aci…	HCFRWBBJISAZNK-UHFFFAOYSA-N,GMEONFUTDYJSNV-UHFFFAOYSA-N,CLYSZQBIUYRLNX-UHFFFAOYSA-N,AAQDYYFAFXGBFZ-UHFFFAOYSA-N,PHMBVCPLDPDESM-GHNGIAPOSA-N,PHMBVCPLDPDESM-GHNGIAPOSA-N,PHMBVCPLDPDESM-RLXKETGRSA-N,PHMBVCPLDPDESM-RLXKETGRSA-N,ZPSBJVARKCHQDF-UHFFFAOYSA-N,GRAGROPQORVALZ-VKWJFSHESA-N,HCFRWBBJISAZNK-IZLXSQMJSA-N,OOFMTFUTWFAVGC-UHFFFAOYSA-N,KHKLGIPKSSNKPU-FSPLSTOPSA-N,ACHSNZNVVUIPJX-UHFFFAOYSA-N,PRRBQHN…	HMDB01988,HMDB40433,HMDB36594,HMDB31176,HMDB06348,C12449,HMDB06548,C10858,HMDB37114,C10356,C04404,C16590,LMFA07040002,LMFA01060013,LMFA01060012,LMFA01060015,LMFA01060014,LMFA01060011,C20673	annotated
622	272.186	411.31	74539.9	72241.3	32967.5	44717.9	53116.6	33141.1	33617	55884	50232.2	76390.6	470659	197852	208899	707935	282195	519507	237660	237606	769212	254350	positive	No Fragments	Dodecanedioic acid;Dodecanedioic acid;Dodecanedioic acid;Talaromycin A;Dipropyl hexanedioate;Bis(1-methylethyl) hexanedioate;Diisopropyl adipate;Dibutyl succinate	TVIDDXQYHWJXFK-UHFFFAOYSA-N,TVIDDXQYHWJXFK-UHFFFAOYSA-N,TVIDDXQYHWJXFK-UHFFFAOYSA-N,VDWRKBZMQNPUOB-UHFFFAOYSA-N,NKOUWLLFHNBUDW-UHFFFAOYSA-N,ZDQWESQEGGJUCH-UHFFFAOYSA-N,ZDQWESQEGGJUCH-UHFFFAOYSA-N,YUXIBTJKHLUKBD-UHFFFAOYSA-N	HMDB00623,C02678,LMFA01170009,HMDB30143,HMDB41614,HMDB41613,C14523,C19143	annotated
623	251.185	225.19	565618	744867	489538	452422	404772	506166	629338	574694	588487	993585	829433	748662	727305	929432	692790	716918	514118	551903	511151	649619	positive	Annotate in FrAnK				annotated
624	182.048	590.87	652513	588129	907990	531417	556711	730584	497943	664268	727801	647632	262790	228715	871418	574857	603161	278438	243738	985689	648146	636385	positive	L-Methionine sulfone (C5H11NO4S) Prob = 76.5200000000	Acamprosate	AFCGFAGUEYAMAO-UHFFFAOYSA-N	HMDB14797	annotated+fragment
625	226.012	591.17	58620	55208.3	90732.9	71126.5	68030	82771.4	67861.9	78183.4	94313.1	64365	34633.1	28308	106936	79652.8	76151.7	46784.7	36873.9	102747	92980.7	67531.6	positive	No Fragments				annotated
626	202.082	611.09	439054	519148	225060	746859	489779	440303	980983	374432	581580	865946	317129	578517	297733	153714	264443	368068	512207	360264	183813	247715	positive	Annotate in FrAnK	Tricholomic acid;Thymine glycol;N-Nitrosohydroxyproline;Tricholomic acid;(Z)-2-Methylureidoacrylate peracid;N-Formimino-L-aspartate	NTHMUJMQOXQYBR-UHFFFAOYSA-N,GUKSGXOLJNWRLZ-UHFFFAOYSA-N,ABVBOWJCKJGCJM-DMTCNVIQSA-N,NTHMUJMQOXQYBR-OKKQSCSOSA-N,GHIKATUDZMBUJC-IHWYPQMZSA-N,XTPIFIMCFHNJOH-VKHMYHEASA-N	HMDB30412,HMDB42037,C19483,C08298,C20232,C03409	annotated
627	568.34	212.29	786469	666490	373173	961410	439088	267630	572648	467221	605709	309999	89612.2	24681.3	230776	488983	133413	90772.3	29462.3	237390	460014	106022	positive	Annotate in FrAnK	LysoPC(22:6(4Z,7Z,10Z,13Z,16Z,19Z));PC(22:6(4Z,7Z,10Z,13Z,16Z,19Z)/0:0);Eudesobovatol A;Eudesobovatol B	LSOWKZULVQWMLY-APPDJCNMSA-N,LSOWKZULVQWMLY-APPDJCNMSA-N,JKKWXFYURXPBFN-CLRSYFRZSA-N,AGBYBGPUAJZWDY-CLRSYFRZSA-N	HMDB10404,LMGP01050056,C10562,C17677	annotated
628	263.074	684.08	96931.6	124424	75102	147889	106982	91005.1	81701.5	133311	132800	131598	322260	881260	223611	148776	160978	405258	957269	219554	184270	163031	positive	No Fragments	D-glycero-L-galacto-Octulose	HYWDXGGHANXDIV-UHFFFAOYSA-N	HMDB29954	annotated
629	130.05	533.73	307184	300631	358604	297114	347851	277422	926287	381510	319872	266948	449684	331231	775028	298385	321811	519059	337143	797208	263253	306529	positive	No Fragments	Pyrrolidonecarboxylic acid;5-Oxoprolinate;Pyroglutamic acid;Pidolic acid;5-Oxoproline;Pyruvic acid;Pyruvate;Pyruvic acid;Malonic semialdehyde;3-Oxopropanoate;N-Acryloylglycine;Pyrroline hydroxycarboxylic acid;Glucosereductone;dimethadione;1-Pyrroline-4-hydroxy-2-carboxylate;1-Pyrroline-4-hydroxy-2-carboxylate;(3R,5S)-1-pyrroline-3-hydroxy-5-carboxylic Acid;L-1-Pyrroline-3-hydroxy-5-carboxylate;2-…	ODHCTXKNWHHXJC-UHFFFAOYSA-N,ODHCTXKNWHHXJC-UHFFFAOYSA-N,ODHCTXKNWHHXJC-VKHMYHEASA-N,ODHCTXKNWHHXJC-VKHMYHEASA-N,ODHCTXKNWHHXJC-VKHMYHEASA-N,LCTONWCANYUPML-UHFFFAOYSA-N,LCTONWCANYUPML-UHFFFAOYSA-N,LCTONWCANYUPML-UHFFFAOYSA-N,OAKURXIZZOAYBC-UHFFFAOYSA-N,OAKURXIZZOAYBC-UHFFFAOYSA-N,LZCXCXDOGAEFQX-UHFFFAOYSA-N,WFOFKRKDDKGRIK-UHFFFAOYSA-N,NVXLIZQNSVLKPO-UHFFFAOYSA-N,JYJFNDQBESEHJQ-UHFFFAOYSA-N,AOMLMYX…	HMDB00805,HMDB60262,HMDB00267,C01879,Stds2_11,HMDB00243,C00022,LMFA01060077,HMDB11111,C00222,HMDB01843,HMDB01369,HMDB40261,HMDB61093,HMDB02234,C04282,HMDB62585,C04281,HMDB62676,C20363,C01877,C12069,C02237	identified
630	385.101	533.07	201236	154940	209766	210902	232682	170605	454140	202486	276273	179230	276014	230201	403217	267738	217731	286241	229521	384344	262786	184302	positive	No Fragments				annotated
631	337.172	747.46	579610	735418	214004	870869	382275	681025	830122	505679	925194	732489	152961	NA	127160	329127	205129	163826	NA	83523.5	370534	257701	positive	Annotate in FrAnK	Pergolide;Pergolide;N2-Fructopyranosylarginine	YEHCICAEULNIGD-MZMPZRCHSA-N,YEHCICAEULNIGD-MZMPZRCHSA-N,DLFIWFDONDYZKI-UHFFFAOYSA-N	HMDB15317,C07425,HMDB41541	annotated
632	205.082	679.05	866203	378063	923925	590592	666587	564552	616934	689644	898872	732017	501044	181337	587885	296918	291792	591214	165267	687012	242725	257556	positive	Annotate in FrAnK	Alanyl-Aspartate;Aspartyl-Alanine;5-L-Glutamylglycine;L-beta-aspartyl-L-alanine ;L-N-Carboxymethylserine;3-Hydroxy-L-glutamate;4-Hydroxy-L-glutamate;L-erythro-4-Hydroxyglutamate	XAEWTDMGFGHWFK-UHFFFAOYSA-N,DVUFTQLHHHJEMK-UHFFFAOYSA-N,ACIJGUBIMXQCMF-BYPYZUCNSA-N,ARSVRKCVNFIICJ-UHFFFAOYSA-N,NAALTSITEQTADZ-UHFFFAOYSA-N,LKZIEAUIOCGXBY-AOIFVJIMSA-N,HBDWQSHEVMSFGY-SCQFTWEKSA-N,HBDWQSHEVMSFGY-STHAYSLISA-N	HMDB28683,HMDB28746,HMDB11667,HMDB11162,HMDB30393,C03066,C03079,C05947	annotated
633	121.04	431.92	121233	141373	125745	187639	224211	184300	86568.3	150301	121626	105689	391885	149681	871668	115177	98323.3	471344	85241.3	921307	98676.5	295910	positive	Annotate in FrAnK				annotated
634	174.087	682.67	225881	312124	578882	906818	282564	314093	293415	399469	450903	420439	103083	131980	162288	337838	172393	173744	102993	116432	364506	149139	positive	No Fragments	Ureidopropionic acid;3-Ureidopropionate;L-Asparagine;L-Asparagine;2-Oxoarginine;5-Guanidino-2-oxopentanoate;D-Asparagine;D-Asparagine;Glycyl-glycine;Glycylglycine;N-Carbamoylsarcosine;N-Carbamoylsarcosine;Methylazoxymethanol acetate;N-Nitroso-N-methylurethane;Asparagine	JSJWCHRYRHKBBW-UHFFFAOYSA-N,JSJWCHRYRHKBBW-UHFFFAOYSA-N,DCXYFEDJOCDNAF-REOHCLBHSA-N,DCXYFEDJOCDNAF-REOHCLBHSA-N,ARBHXJXXVVHMET-UHFFFAOYSA-N,ARBHXJXXVVHMET-UHFFFAOYSA-N,DCXYFEDJOCDNAF-UWTATZPHSA-N,DCXYFEDJOCDNAF-UWTATZPHSA-N,YMAWOPBAYDPSLA-UHFFFAOYSA-N,YMAWOPBAYDPSLA-UHFFFAOYSA-N,SREKYKXYSQMOIB-UHFFFAOYSA-N,SREKYKXYSQMOIB-UHFFFAOYSA-N,BELPJCDYWUCHKF-WAYWQWQTSA-N,CAUBWLYZCDDYEF-UHFFFAOYSA-N,DCXYFED…	HMDB00026,C02642,HMDB00168,C00152,HMDB04225,C03771,HMDB33780,C01905,HMDB11733,C02037,HMDB12265,C01043,C19258,C19301,C16438	annotated
635	219.098	660.59	531612	376007	438573	451934	453697	313139	582018	465099	704792	904914	97890.6	86016	195981	171837	120266	93494	110326	193646	185384	109266	positive	No Fragments	Hydroxyprolyl-Serine;Serinyl-Hydroxyproline;N-gamma-L-Glutamyl-D-alanine;5-L-Glutamyl-L-alanine;Glutamylalanine;3-Keto-scyllo-inosamine;4-Hydroxy-4-methylglutamate;gamma-L-Glutamyl-D-alanine	UVSBYUFDCGZIMR-UHFFFAOYSA-N,IISAHBYOIFITKV-UHFFFAOYSA-N,WQXXXVRAFAKQJM-UHFFFAOYSA-N,WQXXXVRAFAKQJM-WHFBIAKZSA-N,JZDHUJAFXGNDSB-UHFFFAOYSA-N,QLDKHEMAGFIRMK-URDJKYRMSA-N,ONTAOGAXMOTXQW-DZSWIPIPSA-N,WQXXXVRAFAKQJM-UHNVWZDZSA-N	HMDB28872,HMDB29040,HMDB36301,HMDB06248,HMDB03764,C17576,C06034,C03738	annotated
636	780.553	176.3	648103	897024	447177	462247	533490	523787	900732	757983	708809	761679	521557	437381	656744	675466	813858	494846	462357	630189	618773	681887	positive	No Fragments	PE-NMe(18:1(9Z)/18:1(9Z));PE-NMe(18:1(9Z)/18:1(9Z));PE(22:2(13Z,16Z)/15:0);PE(22:2(13Z,16Z)/15:0);PE(15:0/22:2(13Z,16Z));PE(15:0/22:2(13Z,16Z));DG(22:5n3/0:0/22:5n3);DG(22:5n6/0:0/22:5n3);DG(22:5n6/0:0/22:5n6);DG(22:4n6/0:0/22:6n3);PC(20:2(11Z,14Z)/14:0);PC(20:2(11Z,14Z)/14:0);PC(20:4(5Z,8Z,11Z,14Z)/16:1(9Z));PC(20:4(5Z,8Z,11Z,14Z)/16:1(9Z));PC(20:5(5Z,8Z,11Z,14Z,17Z)/16:0);PC(20:5(5Z,8Z,11Z,14Z,…	LPXFOQGBESUDAX-NLEYBKGJSA-N,LPXFOQGBESUDAX-NLEYBKGJSA-N,KXVQBSORIXQSRP-UQZFHPPLSA-N,KXVQBSORIXQSRP-UQZFHPPLSA-N,ZHZTYDTVUSPVLX-UQZFHPPLSA-N,ZHZTYDTVUSPVLX-UQZFHPPLSA-N,ITMNXYQZGBQORB-LPEZNXMBSA-N,ZBPLRONTRAXZGX-QEQPVTDTSA-N,DDKMYDWPBYXXAS-TVABLTTESA-N,YATNBEIUUPIOKD-VOIJMUBVSA-N,JFWZYNWHJJSDAY-YBLKGUNISA-N,JFWZYNWHJJSDAY-YBLKGUNISA-N,KKRYRHYMXROGPM-SOVKMKKSSA-N,KKRYRHYMXROGPM-SOVKMKKSSA-N,SUZYROY…	HMDB10565,LMGP02010338,HMDB09549,LMGP02011075,HMDB08909,LMGP02010471,HMDB56384,HMDB56364,HMDB56359,HMDB56358,HMDB08328,LMGP01011837,HMDB08430,LMGP01011903,HMDB08495,LMGP01011932,HMDB08463,LMGP01012210,HMDB08656,LMGP01012232,HMDB08624,LMGP01012069,HMDB08689,LMGP01012234,HMDB08016,LMGP01012139,HMDB08015,LMGP01010695,HMDB08005,LMGP01010688,HMDB08004,LMGP01010687,HMDB08075,LMGP01012152,HMDB08068,LMGP…	annotated
637	423.183	531.36	774411	839091	835477	804634	709850	800002	671786	823874	886066	755804	533297	645830	687726	867841	796241	599224	647043	679172	787056	713480	positive	Annotate in FrAnK				annotated
638	178.059	699.54	158465	118945	128030	169143	226967	129505	117843	243854	231577	134948	336641	448988	681384	870796	548753	465333	522380	769407	808596	448352	positive	Annotate in FrAnK	L-2-Amino-3-(1-pyrazolyl)propanoic acid;Dihydrouracil;5,6-Dihydrouracil;L-Histidine;L-Histidine;L-3-Cyanoalanine;3-Cyano-L-alanine;N-Methylhydantoin;N-Methylhydantoin;D-Histidine;Muscimol;Histidine;2,5-Dioxopiperazine;3-(Pyrazol-1-yl)-L-alanine	PIGOPELHGLPKLL-UHFFFAOYSA-N,OIVLITBTBDPEFK-UHFFFAOYSA-N,OIVLITBTBDPEFK-UHFFFAOYSA-N,HNDVDQJCIGZPNO-YFKPBYRVSA-N,HNDVDQJCIGZPNO-YFKPBYRVSA-N,BXRLWGXPSRYJDZ-VKHMYHEASA-N,BXRLWGXPSRYJDZ-VKHMYHEASA-N,RHYBFKMFHLPQPH-UHFFFAOYSA-N,RHYBFKMFHLPQPH-UHFFFAOYSA-N,HNDVDQJCIGZPNO-RXMQYKEDSA-N,ZJQHPWUVQPJPQT-UHFFFAOYSA-N,HNDVDQJCIGZPNO-UHFFFAOYSA-N,BXRNXXXXHLBUKK-UHFFFAOYSA-N,PIGOPELHGLPKLL-YFKPBYRVSA-N	HMDB34267,HMDB00076,C00429,HMDB00177,C00135,HMDB60245,C02512,HMDB03646,C02565,C06419,C08311,C00768,C02777,C01162	annotated
639	236.073	700.02	290639	252557	203104	254809	263471	215262	268580	281078	280025	228282	333067	314958	392063	404458	282609	328322	360342	441366	380487	280409	positive	No Fragments				annotated
640	193.095	700.87	74327.4	81094.2	74366.5	88642.2	81049	74718	73891.7	73840	81555.9	76882.2	101133	139283	138170	133341	99949.7	121828	143290	129443	142237	99204.8	positive	No Fragments	L-Pipecolic acid;L-Pipecolate;Pipecolic acid;N4-Acetylaminobutanal;N4-Acetylaminobutanal;(3xi,6xi)-Cyclo(alanylvalyl);3-Acetamidobutanal;Vigabatrin;Vigabatrin;Levetiracetam;Levetiracetam;D-Pipecolic acid;L-trans-4-Methyl-2-pyrrolidinecarboxylic acid;2-Pyrrolidineacetic acid;(2E)-Decenoyl-ACP;1-Aminocyclopentanecarboxylate;trans-3-Aminocyclopentane-1-carboxylic acid	HXEACLLIILLPRG-YFKPBYRVSA-N,HXEACLLIILLPRG-YFKPBYRVSA-N,HXEACLLIILLPRG-UHFFFAOYSA-N,DDSLGZOYEPKPSJ-UHFFFAOYSA-N,DDSLGZOYEPKPSJ-UHFFFAOYSA-N,ORLDMMKUTCCBSM-UHFFFAOYSA-N,SOYLQPBXNGCSNB-UHFFFAOYSA-N,PJDFLNIOAUIZSL-UHFFFAOYSA-N,PJDFLNIOAUIZSL-UHFFFAOYSA-N,HPHUVLMMVZITSG-ZCFIWIBFSA-N,HPHUVLMMVZITSG-ZCFIWIBFSA-N,HXEACLLIILLPRG-RXMQYKEDSA-N,KKJQZEWNZXRJFG-UHFFFAOYSA-N,ADSALMJPJUKESW-UHFFFAOYSA-N,NILQLFB…	HMDB00716,C00408,HMDB00070,HMDB04226,C05936,HMDB33926,HMDB59649,HMDB15212,C07500,HMDB15333,C07841,HMDB05960,HMDB29435,HMDB29444,HMDB62225,C03969,C13696	annotated
641	112.05	481.17	290566	294957	276578	415372	411653	316494	510448	307430	484067	174752	340110	131190	864789	530512	572765	333895	162973	864107	535601	519758	positive	No Fragments	Cytosine;Cytosine	OPTASPLRGRRNAP-UHFFFAOYSA-N,OPTASPLRGRRNAP-UHFFFAOYSA-N	HMDB00630,C00380	annotated
642	258.108	483.48	82230.2	92839	79449.5	121868	131879	106368	162268	95063	183582	64855.6	110325	84610.5	338777	185707	214026	133720	84387.6	297536	202905	213505	positive	No Fragments	5-Methylcytidine;Pyro-L-glutaminyl-L-glutamine;8-Hydroxyalanylclavam	ZAYHVCMSTBRABG-JXOAFFINSA-N,ILAITOFTZJRIFJ-UHFFFAOYSA-N,QWBMUARUOXXBMI-RAZZTCBWSA-N	HMDB00982,HMDB39229,C17359	annotated
643	100.039	698.29	71529.6	207680	130172	219793	153118	76526.4	277610	151054	220548	374093	179073	724594	65841	68336.5	128505	192704	861831	58588.7	75008.8	89836.9	positive	No Fragments	(R)-Dihydromaleimide;Succinimide;Hymexazol;Glyoxal	CIGXGWDUXOBPIO-UHFFFAOYSA-N,KZNICNPSHKQLFF-UHFFFAOYSA-N,KGVPNLBXJKTABS-UHFFFAOYSA-N,LEQAOMBKQFMDFZ-UHFFFAOYSA-N	HMDB30276,C07273,C11103,C14448	annotated
644	317.083	674.2	485885	465600	435734	543966	392000	221582	228264	246864	206287	195120	845441	604003	271881	249094	300754	416001	415730	252366	271530	488439	positive	Annotate in FrAnK				annotated
645	127.05	411.43	256681	89810	169465	93810.9	216628	116763	184257	216096	59921.1	101097	130186	155740	826047	229628	315153	173204	141670	790872	187780	293055	positive	No Fragments	Thymine;Thymine;1H-Imidazole-1-acetic acid;Imidazoleacetic acid;Imidazole-4-acetate	RWQNBRDOKXIBIV-UHFFFAOYSA-N,RWQNBRDOKXIBIV-UHFFFAOYSA-N,QAFBDRSXXHEXGB-UHFFFAOYSA-N,PRJKNHOMHKJCEJ-UHFFFAOYSA-N,PRJKNHOMHKJCEJ-UHFFFAOYSA-N	HMDB00262,C00178,HMDB29736,HMDB02024,C02835	annotated
646	149.071	409.58	48810.9	52708.2	47924.4	52614.6	55908.7	38317.5	50386.2	46901.2	40670.7	39512.4	45640.3	103395	206692	55836.1	55991.8	76764.9	70458.6	324341	65473.1	70545.1	positive	No Fragments	6-Iminocyclohexa-2,4-dienone;Nitrosobenzene;3-Pyridinaldehyde	PEARLFKWERPXDA-UHFFFAOYSA-N,NLRKCXQQSUWLCH-UHFFFAOYSA-N,QJZUKDFHGGYHMC-UHFFFAOYSA-N	C17500,C06876,C07327	annotated
647	198.113	410.84	64985.2	67318.2	51798.9	67622.6	87906.5	84243.1	65725.7	67685.6	49714.2	36903	83280.6	100816	150332	71569.8	106328	89917.7	117180	147604	81237.8	87635.2	positive	No Fragments	Metanephrine;Desglymidodrine;2,5-Dimethyl-4-ethoxy-3(2H)-furanone;Tenuazonic acid;8-Hydroxy-5,6-octadienoic acid;L-Metanephrine;L-Metanephrine;Ecgonone methyl ester;Tenuazonic acid;5-oxo-7-octenoic acid	JWJCTZKFYGDABJ-UHFFFAOYSA-N,VFRCNXKYZVQYLX-UHFFFAOYSA-N,AILFSZXBRNLVHY-UHFFFAOYSA-N,CEIZFXOZIQNICU-UHFFFAOYSA-N,LNDWPMYWLUFZEI-UHFFFAOYSA-N,JWJCTZKFYGDABJ-VIFPVBQESA-N,JWJCTZKFYGDABJ-VIFPVBQESA-N,WXEMSGQRTGSYOG-QXUHLLMWSA-N,KLBSRSYHIIAQTG-PZICIZFRSA-N,HWLHBDCASWFKNP-UHFFFAOYSA-N	HMDB04063,HMDB60558,HMDB32232,HMDB36074,HMDB31101,HMDB62493,C05588,C20371,C08511,LMFA01060165	annotated
648	141.091	408.68	29293.1	33794.2	25000.4	30352.8	37022.3	26039.8	36888.3	28102.5	29225.9	23690.3	24612.6	24596.5	59277.4	35499.9	34273.6	30469.2	39089.5	57143.6	40201.2	46279.6	positive	No Fragments	2-Propyl-2,4-pentadienoic acid;2-Propyl-2,4-pentadienoic acid;3,4,4-Trimethyl-1,2-cyclopentanedione;2-Hydroxy-3,4,5-trimethyl-2-cyclopenten-1-one;3-Propyl-1,2-cyclopentanedione;3-Isopropyl-1,2-cyclopentanedione;3,5,5-Trimethyl-1,2-cyclopentanedione;4-Ethyl-2-hydroxy-3-methyl-2-cyclopenten-1-one;Ethyl sorbate;2,4-Hexadienyl acetate;2E,4E-Hexadienyl acetate;3-Ethyl-2-hydroxy-4-methyl-2-cyclopenten-…	UUILWXIBBZVJDU-FNORWQNLSA-N,UUILWXIBBZVJDU-FNORWQNLSA-N,LTRJTLUJZFBIEN-UHFFFAOYSA-N,RMXYMRMUZJILGN-UHFFFAOYSA-N,QBJXYRWUKSOXQY-UHFFFAOYSA-N,QGJSBGJNGUBEKG-UHFFFAOYSA-N,GGXVKCBZJYLSCZ-UHFFFAOYSA-N,FFJYTCCZZSZBGQ-UHFFFAOYSA-N,OZZYKXXGCOLLLO-TWTPFVCWSA-N,PXVKYPFROMBALG-VNKDHWASSA-N,PXVKYPFROMBALG-VNKDHWASSA-N,RSVAFMGHIDKYKB-UHFFFAOYSA-N,GSBKRFGXEJLVMI-UHFFFAOYSA-N,ODOZNBUSHKFCSH-ALCCZGGFSA-N,DDZLNKM…	HMDB60682,C16656,HMDB40526,HMDB39652,HMDB39651,HMDB39681,HMDB39680,HMDB39673,HMDB40463,HMDB32311,LMFA07010180,HMDB36176,HMDB06509,HMDB37625,HMDB37196,HMDB37167,C06727,C19311,C18011,LMFA06000129,LMFA06000037,LMFA06000038,LMFA07010177,LMFA01030442,LMFA01030441,LMFA01030578,LMFA01030577,LMFA01030795	annotated
649	168.077	650.13	506338	318998	420016	353882	392196	208645	585738	404121	405869	448079	673364	655690	299441	592231	266019	816742	715471	354456	528447	260552	positive	No Fragments	Thymine;Thymine;2,4-Diamino-6-nitrotoluene;2,4-Diamino-6-nitrotoluene;1H-Imidazole-1-acetic acid;(S)-Spinacine;Imidazoleacetic acid;Imidazole-4-acetate;2,6-Diamino-4-nitrotoluene	RWQNBRDOKXIBIV-UHFFFAOYSA-N,RWQNBRDOKXIBIV-UHFFFAOYSA-N,DFZSBQYOXAUYCB-UHFFFAOYSA-N,DFZSBQYOXAUYCB-UHFFFAOYSA-N,QAFBDRSXXHEXGB-UHFFFAOYSA-N,YCFJXOFFQLPCHD-UHFFFAOYSA-N,PRJKNHOMHKJCEJ-UHFFFAOYSA-N,PRJKNHOMHKJCEJ-UHFFFAOYSA-N,SPOWAUDUGZVURQ-UHFFFAOYSA-N	HMDB00262,C00178,HMDB60362,C16396,HMDB29736,HMDB29873,HMDB02024,C02835,C16397	annotated
650	294.155	496.2	608884	362724	429853	432525	342582	269699	393214	422520	512652	481097	815283	519645	124034	90861.8	87721.3	751963	548780	121533	108312	75715.2	positive	Annotate in FrAnK	N-(1-Deoxy-1-fructosyl)isoleucine;2,3-Butanediol glucoside;N-(1-Deoxy-1-fructosyl)leucine	VYGRYVGDPYFVCA-MFPOTZKYSA-N,ZLXYJEYKAQYNPV-UHFFFAOYSA-N,KGTRBDVOUPALMB-PPNLDZOPSA-N	HMDB39780,HMDB40822,HMDB37840	annotated
651	505.242	495.69	49737.3	34868.8	43704.8	36563.6	36739.9	26674.3	35094.3	46126.5	50485.2	41666.3	69576	39990.7	NA	NA	NA	49272.3	37745.6	NA	NA	NA	positive	No Fragments	Crocin 4;20-acetoxy-clavulone II;20-acetoxy-clavulone III;20-acetoxy-clavulone I	ATQIQIBBBWQWOT-QNFREAFUSA-N,LHIPZWGSDUHLAW-RISVVEIISA-N,LHIPZWGSDUHLAW-KAJQFPCGSA-N,LHIPZWGSDUHLAW-GLZYZVBFSA-N	HMDB39122,LMFA03120006,LMFA03120007,LMFA03120005	annotated
652	218.114	711.31	65694.2	37522.2	53081	67433.2	107004	67937.5	92055.3	83915.9	46757.3	31011.9	322206	370700	767135	235876	207514	338511	410768	811821	253802	202154	positive	No Fragments	N-a-Acetylcitrulline;Glycyl-Threonine;Alanyl-Glutamine;Alanyl-Serine;Alanyl-Gamma-glutamate;Glutaminyl-Alanine;Gamma-glutamyl-Alanine;Serinyl-Alanine;Threoninyl-Glycine;D-Alanyl-D-serine;N-Acetyl-L-citrulline	WMQMIOYQXNRROC-UHFFFAOYSA-N,OLIFSFOFKGKIRH-UHFFFAOYSA-N,HJCMDXDYPOUFDY-UHFFFAOYSA-N,IPWKGIFRRBGCJO-UHFFFAOYSA-N,XEMDRWVKLPUYDR-UHFFFAOYSA-N,FAQVCWVVIYYWRR-UHFFFAOYSA-N,FAQVCWVVIYYWRR-UHFFFAOYSA-N,SSJMZMUVNKEENT-UHFFFAOYSA-N,BIYXEUAFGLTAEM-UHFFFAOYSA-N,IPWKGIFRRBGCJO-QWWZWVQMSA-N,WMQMIOYQXNRROC-LURJTMIESA-N	HMDB00856,HMDB28851,HMDB28685,HMDB28696,HMDB28701,HMDB28790,HMDB29142,HMDB29032,HMDB29061,C19719,C15532	annotated
653	221.077	710.61	22471.4	NA	15470.5	30443.2	28473	27387.7	38116.8	29957.6	21024.7	46360.2	42329.6	78606.8	102595	51972.7	129992	54248.4	94882.4	138320	63669.9	110451	positive	No Fragments	Aspartyl-Serine;L-beta-aspartyl-L-serine ;2-Amino-3,4-dihydroxypentanedioic acid;Serinyl-Aspartate	DWBZEJHQQIURML-UHFFFAOYSA-N,NXUUVXVCYTVIQQ-UHFFFAOYSA-N,SODSBJHVKSGOIZ-UHFFFAOYSA-N,VBKBDLMWICBSCY-UHFFFAOYSA-N	HMDB28762,HMDB11168,HMDB30408,HMDB29035	annotated
654	366.109	706.42	31241.7	29535.6	28016.1	33359.3	34257.4	32881.2	72838.8	28064.1	34690.4	29903.1	91929.8	74013.8	81384.2	38314.6	73980.8	87614.1	73230.8	100577	80779.6	58389.2	positive	No Fragments	PC(O-2:0/2:0);PC(0:0/4:0);PC(4:0/0:0)	OLGKYSVSAKLUHK-GFCCVEGCSA-N,AXIALKQETDKBNO-LLVKDONJSA-N,YOLSCEBOFNSEKU-LLVKDONJSA-N	LMGP01020121,LMGP01050089,LMGP01050061	annotated
655	689.559	186.56	610197	799036	579493	657538	665003	760947	707058	787105	688350	744652	488798	278318	407785	441464	517927	480542	251581	415856	384086	521044	positive	Annotate in FrAnK	PE-Cer(d16:1(4E)/20:0);PE-Cer(d14:1(4E)/22:0);SM(d18:1/15:0);SM(d16:1/17:0)	RPWRXKXAEPYSGT-YPDYIYJKSA-N,INTONJGGXIKSRI-YPDYIYJKSA-N,LQINJRUGTUOHGS-YPDYIYJKSA-N,CGMZWBZSOINWHL-YPDYIYJKSA-N	LMSP03020022,LMSP03020008,LMSP03010038,LMSP03010037	annotated
656	732.609	187.67	272995	344473	251429	274603	316427	290625	305266	367787	322121	359336	261402	196517	270648	248259	277474	287945	208708	248929	240868	268105	positive	No Fragments				annotated
657	691.568	189.09	68410.9	79293.5	75283	81250	72926.4	101597	55834.8	106906	79428.5	90689.9	57351	42520.1	54574.6	45464.3	63865.7	51024.5	30254.1	49683.2	43559.4	68302.9	positive	No Fragments				annotated
658	829.715	200.51	70093.7	67728.6	58569.6	49656.8	66319.7	78032.3	56589.6	67485.8	76046.2	85409.7	65080.3	30491.5	44659.4	46805.8	49450.2	58681.1	31951.4	40645.1	50371.9	51506	positive	No Fragments	SM(d19:0/24:1);SM(d20:1/23:0);SM(d19:1/24:0);SM(d18:1/25:0)	LXMARZYBSFYVSY-KUQVZNNZSA-N,BIVDVQLKILWMLN-BXMSAMRLSA-N,DEAHJYCNYIJKGM-BXMSAMRLSA-N,JONXXLXMISNQNG-BXMSAMRLSA-N	LMSP03010085,LMSP03010087,LMSP03010086,LMSP03010027	annotated
659	203.053	783.21	127273	111393	70008.9	153857	144835	74114	104065	117541	155906	133201	676284	395607	489891	301675	338835	798160	436165	510014	342204	334111	positive	No Fragments	Levoinositol;D-chiro-Inositol;Beta-D-Glucose;beta-D-Glucose;D-Fructose;beta-D-Fructose;D-Mannose;D-Mannose;D-Galactose;alpha-D-Galactose;D-Glucose;D-Glucose;Myoinositol;myo-Inositol;3-Deoxyarabinohexonic acid;Scyllitol;Allose;L-Sorbose;alpha-L-Sorbopyranose;Dihydroxyacetone (dimer);Alpha-D-Glucopyranoside;L-Gulose;L-Gulose;L-Galactose;D-Galactose;Glycoprotein-phospho-D-mannose;Fructose-1P;D-Fruct…	CDAISMWEOUEBRE-LKPKBOIGSA-N,CDAISMWEOUEBRE-LKPKBOIGSA-N,WQZGKKKJIJFFOK-VFUOTHLCSA-N,WQZGKKKJIJFFOK-VFUOTHLCSA-N,RFSUNEUAIZKAJO-ARQDHWQXSA-N,RFSUNEUAIZKAJO-ARQDHWQXSA-N,WQZGKKKJIJFFOK-QTVWNMPRSA-N,WQZGKKKJIJFFOK-QTVWNMPRSA-N,WQZGKKKJIJFFOK-PHYPRBDBSA-N,WQZGKKKJIJFFOK-PHYPRBDBSA-N,WQZGKKKJIJFFOK-GASJEMHNSA-N,WQZGKKKJIJFFOK-GASJEMHNSA-N,CDAISMWEOUEBRE-GPIVLXJGSA-N,CDAISMWEOUEBRE-GPIVLXJGSA-N,YGMNHEP…	HMDB34220,C19891,HMDB00516,C00221,HMDB00660,C02336,HMDB00169,C00159,HMDB00143,C00984,HMDB00122,C00031,HMDB00211,C00137,HMDB00346,HMDB06088,HMDB01151,HMDB01266,C08356,HMDB32222,HMDB61922,HMDB12326,C15923,HMDB33704,C00124,HMDB62473,HMDB62538,C10906,HMDB62202,HMDB62170,C00738,HMDB03345,C00267,HMDB03449,C00962,HMDB03418,C06153,C06152,C06465,C06466,C06464,C06467,C06468,C05003,C08351,C00936,C00795,C007…	annotated
660	336.326	185.86	503170	453270	652295	741870	630674	273355	639401	604964	784341	599517	751118	443211	403623	358030	635453	414606	465026	676777	488179	648102	positive	Annotate in FrAnK	Phytal;2E-Phytenal;Pipericine;11Z-Eicosenal;6Z,9Z-Eicosadien-11-ol;7Z-Eicosen-11-one;6Z-Eicosen-11-one;9R,10S-Epoxy-6Z-eicosene	RAFZYSUICBQABU-HMMYKYKNSA-N,RAFZYSUICBQABU-HMMYKYKNSA-N,QQCGKIZHTJLRNN-JUJVUSMPSA-N,WJLJKNYXWACGHC-KTKRTIGZSA-N,HLRILOHBDLRFQX-OHNCOSGTSA-N,HVUBXNQWXJBVHB-SQFISAMPSA-N,IQOHODMCQFHPFM-QBFSEMIESA-N,JJKUQABYACBLID-MJULWQABSA-N	HMDB35654,LMPR0104010025,HMDB31678,LMFA06000248,LMFA05000532,LMFA12000210,LMFA12000209,LMFA12000307	annotated
661	241.155	489.55	281506	215873	251538	271224	265440	256905	310017	202943	253011	249261	500285	293488	726381	556999	496317	504065	327606	766051	566408	434463	positive	Annotate in FrAnK	N-Methylnicotinium;Pirbuterol;Pirbuterol;Neotussilagine;Ecgonine methyl ester;Ecgonine methyl ester;Tussilagine	HIOROZIUERMMRQ-UHFFFAOYSA-N,VQDBNKDJNJQRDG-UHFFFAOYSA-N,VQDBNKDJNJQRDG-UHFFFAOYSA-N,LADVYSUMGRTFSZ-UHFFFAOYSA-N,QIQNNBXHAYSQRY-ABIFROTESA-N,QIQNNBXHAYSQRY-ABIFROTESA-N,LADVYSUMGRTFSZ-QXFUBDJGSA-N	HMDB01009,HMDB15407,C07807,HMDB31820,HMDB06406,C12448,C10411	annotated
662	100.076	411.01	540941	469830	424851	375649	574018	680026	416310	496408	319231	328066	368286	662372	715114	448932	434568	426428	707849	763254	487383	450957	positive	Annotate in FrAnK	1-Pyrrolidinecarboxaldehyde;2-Piperidinone;(2R)-2-Hydroxy-2-methylbutanenitrile;(2R)-2-Hydroxy-2-methylbutanenitrile;Acetone;Acetone;Propan-2-one ;2,5-Dihydro-2,4-dimethyloxazole;Allyl alcohol;Allyl alcohol;Methyloxirane;1,2-Epoxypropane;Propanal;Propanal;(2R)-1,2-Epoxypropane;(S)-1,2-Epoxypropane;N-Methyl-2-pyrrolidinone	AGRIQBHIKABLPJ-UHFFFAOYSA-N,XUWHAWMETYGRKB-UHFFFAOYSA-N,VMEHOTODTPXCKT-RXMQYKEDSA-N,VMEHOTODTPXCKT-RXMQYKEDSA-N,CSCPPACGZOOCGX-UHFFFAOYSA-N,CSCPPACGZOOCGX-UHFFFAOYSA-N,CSCPPACGZOOCGX-UHFFFAOYSA-N,XHHACWPFKDHDGD-UHFFFAOYSA-N,XXROGKLTLUQVRX-UHFFFAOYSA-N,XXROGKLTLUQVRX-UHFFFAOYSA-N,GOOHAUXETOMSMM-UHFFFAOYSA-N,GOOHAUXETOMSMM-UHFFFAOYSA-N,NBBJYMSMWIIQGU-UHFFFAOYSA-N,NBBJYMSMWIIQGU-UHFFFAOYSA-N,GOOHAUX…	HMDB34587,HMDB11749,HMDB60309,C18796,HMDB01659,C00207,LMFA12000057,HMDB40518,HMDB31652,C02001,HMDB31558,C15508,HMDB03366,C00479,C11506,C11507,C11118	annotated
663	139.087	410.53	41918	36440.2	44420.5	27884.2	51102.1	43087.4	29776.7	32607.2	34191.8	29005.3	34107.7	59261.8	63786.8	43998.2	48230.9	44676.5	90677.1	67324.9	36842.1	32915.9	positive	No Fragments	2-Methoxy-3,5-dimethylpyrimidine;3-Ethyl-2-methoxypyrazine;2-Ethoxy-5-methylpyrazine;2-Ethoxy-6-methylpyrazine;2-Ethoxy-3-methylpyrazine;1-Cyano-2-hydroxy-3-butene;4,5-Dimethyloxazole;2,5-Dimethyloxazole;2,4-Dimethyloxazole;2,4-Diaminoanisole;1-Methyl-1,6-dihydropyridine-2-carbaldoxime;4-Hydroxymethylphenylhydrazine	BXKLSVWRSUPMBO-UHFFFAOYSA-N,DPCILIMHENXHQX-UHFFFAOYSA-N,MGDMTRSONRZXOH-UHFFFAOYSA-N,XBLZVFYOCZVABA-UHFFFAOYSA-N,MMKWCKGYULOKET-UHFFFAOYSA-N,PBCLOVRWBLGJQA-UHFFFAOYSA-N,YVORRVFKHZLJGZ-UHFFFAOYSA-N,NSAUQTCATRWAJC-UHFFFAOYSA-N,PSOZJOZKEVZLKZ-UHFFFAOYSA-N,BAHPQISAXRFLCL-UHFFFAOYSA-N,ZWDNKJLSSOTOJV-SOFGYWHQSA-N,BBJOGQWGYPHPCA-UHFFFAOYSA-N	HMDB40911,HMDB40054,HMDB40142,HMDB40144,HMDB31850,HMDB31339,HMDB32970,HMDB32969,HMDB32968,C19218,C11765,C03994	annotated
664	180.087	712.38	254519	252318	193721	314590	295786	242045	303368	258518	299250	310486	457573	645173	361837	369079	233461	531267	758183	355339	332835	247705	positive	Annotate in FrAnK	Glucosamine;D-Glucosamine;beta-D-Glucosamine;beta-D-Glucosamine;Fructosamine;neo-Inosamine-2;Nojirimycin;1-Amino-1-deoxy-scyllo-inositol;Kanosamine;D-Mannosamine;D-Galactosamine	MSWZFWKMSRAUBD-IVMDWMLBSA-N,MSWZFWKMSRAUBD-IVMDWMLBSA-N,MSWZFWKMSRAUBD-QZABAPFNSA-N,MSWZFWKMSRAUBD-QZABAPFNSA-N,IXZISFNWUWKBOM-ARQDHWQXSA-N,JXAOTICXQLILTC-WJVUKCJRSA-N,BGMYHTUCJVZIRP-GASJEMHNSA-N,JXAOTICXQLILTC-CDRYSYESSA-N,BQCCAEOLPYCBAE-CBPJZXOFSA-N,MSWZFWKMSRAUBD-CBPJZXOFSA-N,MSWZFWKMSRAUBD-GASJEMHNSA-N	HMDB01514,C00329,HMDB30091,C08349,HMDB02030,C17578,C06763,C01214,C12212,C03570,C02262	annotated
665	228.123	263.85	640922	684620	635415	695469	602999	746920	550583	676023	646202	596511	465015	593012	738711	669045	730793	592970	570782	668983	645313	507186	positive	Annotate in FrAnK	5-Butyltetrahydro-2-oxo-3-furancarboxylic acid;5-(2-Methylpropyl)tetrahydro-2-oxo-3-furancarboxylic acid;cis-2-Carboxycyclohexyl-acetic acid	XCIYLBHMPNYNTF-UHFFFAOYSA-N,ODKYFEYTVOPOOV-UHFFFAOYSA-N,GCGCKIUIBPEAQE-BQBZGAKWSA-N	HMDB30992,HMDB30988,C14112	annotated
666	394.189	265.1	123211	146458	135341	139756	140161	176350	145835	175385	179863	122132	134260	126782	175653	147924	159521	152979	120986	105346	159823	154562	positive	No Fragments	Palmatine	QUCQEUCGKKTEBI-UHFFFAOYSA-N	C05315	annotated
667	380.174	264.68	93013.7	143269	135851	119526	126741	145359	126061	156758	162151	105778	99126.4	105196	135152	149292	126225	124295	105936	108608	164896	124464	positive	No Fragments	Timolol;Bupirimate;(S)-cis-N-Methylstylopine;Jatrorrhizine;Timolol;Columbamine	BLJRIMJGRPQVNF-UHFFFAOYSA-N,DSKJPMWIHSOYEA-UHFFFAOYSA-N,GBUUKFRQPCPYPW-KKSFZXQISA-N,MXTLAHSTUOXGQF-UHFFFAOYSA-O,BLJRIMJGRPQVNF-JTQLQIEISA-N,YYFOFDHQVIODOQ-UHFFFAOYSA-O	HMDB14517,C18776,C06163,C09553,C07141,C01795	annotated
668	240.143	263.38	119668	92528.5	134166	112078	127706	142542	131532	142524	134435	151237	79938.6	101031	130042	120979	112576	86577.2	114037	111860	97067.6	83957.2	positive	No Fragments				annotated
669	422.184	265.28	75195.6	91369.8	85014.1	97033.1	83865.5	109531	105530	137117	109741	73770.7	64285.7	83589.9	98096.8	106332	101403	68164.2	83652	69254.6	85021.8	91459.2	positive	No Fragments				annotated
670	505.221	265.76	52236	65174.5	49513.2	60094.3	53982.5	69936.7	65241.6	74092.4	74986.4	54034.4	53838.3	52691.9	96481.3	69204.7	73412.3	71545.3	38714.4	55457.6	67346.3	67553.9	positive	No Fragments	Heterophyllin;Heterophyllin;3-alpha-hydroxy-5-alpha-androstane-17-one 3-D-glucuronide;Etiocholanolone glucuronide;Etiocholan-3alpha-ol-17-one 3-glucuronide;Etiocholan-3alpha-ol-17-one 3-glucuronide;Androsterone glucuronide;Androsterone glucuronide;Androsterone 3-glucuronide;5-alpha-Dihydrotestosterone glucuronide;5-alpha-Dihydrotestosterone glucuronide;Dorsmanin C;Poinsettifolin A;Broussoflavonol…	CBYLXVCMCVXUQQ-UHFFFAOYSA-N,CBYLXVCMCVXUQQ-UHFFFAOYSA-N,VFUIRAVTUVCQTF-YJBBFZLGSA-N,VFUIRAVTUVCQTF-SDHZCXLISA-N,VFUIRAVTUVCQTF-SDHZCXLISA-N,VFUIRAVTUVCQTF-SDHZCXLISA-N,VFUIRAVTUVCQTF-BSOWLZGZSA-N,VFUIRAVTUVCQTF-BSOWLZGZSA-N,VFUIRAVTUVCQTF-BSOWLZGZSA-N,CLQMBSSRTBUNDV-CPKOJWPQSA-N,CLQMBSSRTBUNDV-CPKOJWPQSA-N,HHAZEOQNUWGOLG-RQZCQDPDSA-N,MDRSLFCGMSYIKU-UHFFFAOYSA-N,FAVGADQXPDBFQP-UHFFFAOYSA-N,DNQGMSA…	HMDB34660,LMPK12110929,HMDB10365,HMDB04484,C11136,LMST05010014,HMDB02829,C11135,LMST05010013,HMDB06203,LMST05010041,LMPK12112299,LMPK12112296,LMPK12112294,LMPK12111527,LMPK12160009,LMST05010001	annotated
671	506.205	264.74	43508.8	49730.8	36686.8	58291.9	42252	56703.1	40307.7	57296.7	56287.2	38991	49880.2	52506.1	65274.2	58588.3	49223.8	42735.9	43462.8	60474.2	64102.8	54014.1	positive	No Fragments				annotated
672	232.118	263.49	30547.6	45153.1	33880.5	31562.9	35782.3	38589.7	29117.4	35306.9	29871.5	35305.9	49818.4	34203.2	46891.4	51966.8	44978.4	53794.8	40949.8	48381.1	46817.7	31541.4	positive	No Fragments	Suberylglycine;Isovalerylglutamic acid;3-Hydroxysuberic acid;3-hydroxy-suberic acid;Diethyl L-malate;6-(2-Hydroxyethoxy)-6-oxohexanoic acid;(R)-3-((R)-3-Hydroxybutanoyloxy)butanoate	HXATVKDSYDWTCX-UHFFFAOYSA-N,HCVIJONZMYVLAW-ZETCQYMHSA-N,ARJZZFJXSNJKGR-UHFFFAOYSA-N,ARJZZFJXSNJKGR-UHFFFAOYSA-N,VKNUORWMCINMRB-UHFFFAOYSA-N,YXCHMHANQUUDOV-UHFFFAOYSA-N,RILHUWWTCSDPAN-PHDIDXHHSA-N	HMDB00953,HMDB00726,HMDB00325,LMFA01170093,HMDB40220,HMDB61681,C04546	annotated
673	735.573	186.19	253547	365397	252747	241648	273552	324716	422686	360704	402689	350434	313707	521162	372887	359246	740957	317039	482520	423219	259124	592569	positive	No Fragments				annotated
674	369.352	320.02	468385	452778	435221	374800	400947	391571	426738	553093	430009	555884	730458	471973	254920	260226	292803	738253	423907	246723	287959	253361	positive	Annotate in FrAnK	3-Deoxyvitamin D3	FXKMDILIEQILCA-VDVRBEGSSA-N	LMST03020618	annotated
675	706.538	177.1	349852	486518	393879	221595	359290	616364	685486	462990	555327	207727	139265	296150	532935	274315	721062	175597	363582	518250	227249	605048	positive	No Fragments	PE-NMe(16:0/16:0);PE-NMe(16:0/16:0);PE(15:0/18:0);PE(15:0/18:0);PE(18:0/15:0);PE(18:0/15:0);DG(18:0/0:0/20:5n3);DG(16:0/0:0/22:5n6);DG(16:0/0:0/22:5n3);DG(18:1n7/0:0/20:4n6);DG(18:1n7/0:0/20:4n3);DG(16:1n7/0:0/22:4n6);DG(18:1(11Z)/20:4(8Z,11Z,14Z,17Z)/0:0);DG(16:0/22:5(7Z,10Z,13Z,16Z,19Z)/0:0);DG(16:0/22:5(7Z,10Z,13Z,16Z,19Z)/0:0)[iso2];DG(16:0/22:5(4Z,7Z,10Z,13Z,16Z)/0:0);DG(16:1(9Z)/22:4(7Z,10Z…	QSBINWBNXWAVAK-PSXMRANNSA-N,QSBINWBNXWAVAK-PSXMRANNSA-N,OZKFXEPRCADVOK-PSXMRANNSA-N,OZKFXEPRCADVOK-PSXMRANNSA-N,CBJZKZNOFISZSC-PSXMRANNSA-N,CBJZKZNOFISZSC-PSXMRANNSA-N,XHLIPRBEIKPFTF-GLWDABGQSA-N,FHQOJOVHBZOBCL-XONGEEKRSA-N,BRATZCHBZQWFPF-SFVLIGPRSA-N,OJNXMOKSIYDMSU-FEFPQCELSA-N,UGWSEEGKVHMICS-JZHOEYCRSA-N,CETRSLQZSQJKNF-JYKMYMIZSA-N,SISOTSHTWKLHSX-TZVDTISPSA-N,VLJIZFHHJAQUNJ-ACPSSCCYSA-N,VLJIZFH…	HMDB10567,LMGP02010337,HMDB08892,LMGP02011233,HMDB08988,LMGP02010623,HMDB56059,HMDB56029,HMDB56034,HMDB56187,HMDB56193,HMDB56169,HMDB07200,HMDB07120,LMGL02010150,HMDB07119,HMDB07147,LMGL02010149,HMDB07199,HMDB07172,LMGL02010122,HMDB07312,LMGL02010119,HMDB07229,HMDB07228,LMGL02010121,HMDB07283,LMGL02010486,HMDB07256,LMGL02010120,HMDB07255,HMDB56229,HMDB56206,HMDB56212,HMDB07424,HMDB07423,HMDB07340…	annotated
676	244.079	583.41	68351.9	60402.7	70846.9	117324	83871	64171.8	61388.1	75102.4	50382.8	54608.4	403080	636926	689494	200963	303363	421898	720312	699036	212488	276245	positive	Annotate in FrAnK	N-Acetyl-b-D-galactosamine;N-Acetyl-beta-D-galactosamine;Levoinositol;D-chiro-Inositol;Beta-D-Glucose;beta-D-Glucose;D-Fructose;beta-D-Fructose;Beta-N-Acetylglucosamine;N-Acetyl-beta-D-glucosamine;D-Mannose;D-Mannose;D-Galactose;alpha-D-Galactose;Avenic acid B;D-Glucose;D-Glucose;N-Acetylgalactosamine;N-Acetyl-D-glucosamine;N-Acetylhexosamine;N-Acetyl-D-glucosamine;Myoinositol;myo-Inositol;3-Deox…	OVRNDRQMDRJTHS-JAJWTYFOSA-N,OVRNDRQMDRJTHS-JAJWTYFOSA-N,CDAISMWEOUEBRE-LKPKBOIGSA-N,CDAISMWEOUEBRE-LKPKBOIGSA-N,WQZGKKKJIJFFOK-VFUOTHLCSA-N,WQZGKKKJIJFFOK-VFUOTHLCSA-N,RFSUNEUAIZKAJO-ARQDHWQXSA-N,RFSUNEUAIZKAJO-ARQDHWQXSA-N,OVRNDRQMDRJTHS-FMDGEEDCSA-N,OVRNDRQMDRJTHS-FMDGEEDCSA-N,WQZGKKKJIJFFOK-QTVWNMPRSA-N,WQZGKKKJIJFFOK-QTVWNMPRSA-N,WQZGKKKJIJFFOK-PHYPRBDBSA-N,WQZGKKKJIJFFOK-PHYPRBDBSA-N,YVTYLIZ…	HMDB00853,C05021,HMDB34220,C19891,HMDB00516,C00221,HMDB00660,C02336,HMDB00803,C03878,HMDB00169,C00159,HMDB00143,C00984,HMDB38751,HMDB00122,C00031,HMDB00212,HMDB00215,C02711,C00140,HMDB00211,C00137,HMDB00346,HMDB06088,HMDB01129,HMDB01151,HMDB01266,C08356,HMDB32222,HMDB61922,HMDB12326,C15923,HMDB33704,C00124,HMDB62724,HMDB62473,HMDB62538,C10906,HMDB62500,HMDB62641,HMDB62202,HMDB62170,C00738,HMDB033…	annotated
677	455.167	583	19804.3	17562.9	19281.6	31492.4	22801.3	NA	NA	NA	NA	21048.2	116901	237631	225700	83942.4	102941	148627	291720	234290	70935.7	148699	positive	No Fragments	Melledonal A;(2S,4S,6S)-2-[2-(4-Hydroxy-3-meyhoxyphenyl)ethyl]tetrahydro-6-(4,5-dihydroxy-3-methoxyphenyl)-2H-pyran-4-yl 4-acetate;Ethyl 7-epi-12-hydroxyjasmonate glucoside;Salvinorin A	BYWJNFQCWYEWHX-UHFFFAOYSA-N,PCHXAHPLKORHMW-UHFFFAOYSA-N,DALGUVBWVCFIPV-ONEGZZNKSA-N,OBSYBRPAKCASQB-AGQYDFLVSA-N	HMDB35865,HMDB30503,HMDB36340,C20196	annotated
678	766.574	191.86	706068	261774	715434	282154	360080	233469	391204	354415	533252	462726	321518	139603	185969	179851	235898	332540	112626	213456	185132	183081	positive	Annotate in FrAnK	PC(O-16:0/18:2(9Z,12Z));PC(O-16:0/18:2(9Z,12Z));PC(P-18:1(11Z)/16:0);PC(P-18:1(11Z)/18:3(6Z,9Z,12Z));PC(P-18:1(11Z)/18:3(9Z,12Z,15Z));PC(P-18:0/16:1(9Z));PC(P-18:0/16:1(9Z));PC(P-18:0/18:4(6Z,9Z,12Z,15Z));PC(P-18:0/18:4(6Z,9Z,12Z,15Z));PC(P-16:0/18:1(11Z));PC(P-16:0/18:1(11Z));PC(P-16:0/18:1(9Z));PC(P-16:0/18:1(9Z));PC(P-16:0/20:4(8Z,11Z,14Z,17Z));PC(P-16:0/20:4(5Z,8Z,11Z,14Z));PC(P-16:0/20:4(5Z,…	IQACMFWAGALEAQ-WESJWMGVSA-N,IQACMFWAGALEAQ-WESJWMGVSA-N,MBRHHFWRXQYYAN-RTVLTNFHSA-N,RWVKPDIHPPTVRQ-HWGQMOSASA-N,JPNFMUKASUYGCK-ZXWSQSGJSA-N,KMNVIRCHUMQGHD-RCINKDPXSA-N,KMNVIRCHUMQGHD-RCINKDPXSA-N,KDEGUFHTTWTTCT-XMVXZYCSSA-N,KDEGUFHTTWTTCT-XMVXZYCSSA-N,MVDFTRYOOPZXII-JEPFLRBFSA-N,MVDFTRYOOPZXII-JEPFLRBFSA-N,CRBBMHQTIAELIS-KQBBALDBSA-N,CRBBMHQTIAELIS-KQBBALDBSA-N,FYYVVICAMXUASI-YEHIGFSXSA-N,IOYKZPN…	HMDB11151,LMGP01020039,HMDB11272,HMDB11278,HMDB11279,HMDB11240,LMGP01030053,HMDB11247,LMGP01030061,HMDB11209,LMGP01030128,HMDB11210,LMGP01030006,HMDB11221,HMDB11220,LMGP01030010,HMDB11305,LMGP01030144,HMDB11311,HMDB11312,HMDB39528,HMDB08455,HMDB08488,HMDB08028,HMDB08093,HMDB08126,HMDB08195,HMDB08194,HMDB08259,HMDB08228,HMDB08227,HMDB13415,HMDB07997,HMDB07996,LMGP01090009,LMGP01090006,LMGP01090007…	annotated
679	239.149	366.32	113671	93199.9	411795	299926	104531	92980.9	127716	712852	91943.8	132193	558546	356717	287001	401387	320613	307996	102622	92150.6	104568	95206.5	positive	No Fragments	Carboxynorspermidine	KFJYMJZJSUORBX-UHFFFAOYSA-N	C18174	annotated
680	813.683	184.62	396804	355543	335618	297328	437066	408754	396513	478603	483905	508146	663757	500163	492913	619991	566439	708397	449175	477601	548018	526998	positive	Annotate in FrAnK	SM(d18:1/24:1(15Z));SM(d18:1/24:1(15Z));SM(d18:2/24:0)	WKZHECFHXLTOLJ-QYKFWSDSSA-N,WKZHECFHXLTOLJ-QYKFWSDSSA-N,DACOGJMBYLZYDH-GXJPFUDISA-N	HMDB12107,LMSP03010007,LMSP03010081	annotated
681	180.087	669.39	222098	201118	190200	314590	200169	198076	221207	226800	248270	284069	348965	632926	295929	195751	209809	337369	670245	274667	198499	232971	positive	No Fragments	Glucosamine;D-Glucosamine;beta-D-Glucosamine;beta-D-Glucosamine;Fructosamine;neo-Inosamine-2;Nojirimycin;1-Amino-1-deoxy-scyllo-inositol;Kanosamine;D-Mannosamine;D-Galactosamine	MSWZFWKMSRAUBD-IVMDWMLBSA-N,MSWZFWKMSRAUBD-IVMDWMLBSA-N,MSWZFWKMSRAUBD-QZABAPFNSA-N,MSWZFWKMSRAUBD-QZABAPFNSA-N,IXZISFNWUWKBOM-ARQDHWQXSA-N,JXAOTICXQLILTC-WJVUKCJRSA-N,BGMYHTUCJVZIRP-GASJEMHNSA-N,JXAOTICXQLILTC-CDRYSYESSA-N,BQCCAEOLPYCBAE-CBPJZXOFSA-N,MSWZFWKMSRAUBD-CBPJZXOFSA-N,MSWZFWKMSRAUBD-GASJEMHNSA-N	HMDB01514,C00329,HMDB30091,C08349,HMDB02030,C17578,C06763,C01214,C12212,C03570,C02262	annotated
682	190.071	653.62	28320.5	32818.7	31453.5	21067.8	51921.4	35307	24837.4	18263.3	38512	36908.8	67888.2	112190	64271.9	44626.8	45133.9	57119.9	105250	60074.8	45891.9	40069.2	positive	No Fragments	Citramalic acid;Citramalate;3-Hydroxyglutaric acid;Glutarylglycine;D-2-Hydroxyglutaric acid;L-2-Hydroxyglutaric acid;(R)-2-Hydroxyglutarate;2-Hydroxyglutarate;2-Hydroxyglutarate;D-Xylono-1,5-lactone;D-Xylonolactone;Ribonolactone;N-Acetylglutamic acid;1-piperideine-2-carboxylate;1-piperideine-6-carboxylate;L-Arabinono-1,5-lactone;L-threo-3-Methylmalate;D-erythro-3-Methylmalate;D-threo-3-Methylmala…	XFTRTWQBIOMVPK-UHFFFAOYSA-N,XFTRTWQBIOMVPK-UHFFFAOYSA-N,ZQHYXNSQOIDNTL-UHFFFAOYSA-N,NBLKTRLPZFCMJG-UHFFFAOYSA-N,HWXBTNAVRSUOJR-GSVOUGTGSA-N,HWXBTNAVRSUOJR-GSVOUGTGSA-N,HWXBTNAVRSUOJR-GSVOUGTGSA-N,HWXBTNAVRSUOJR-UHFFFAOYSA-N,HWXBTNAVRSUOJR-UHFFFAOYSA-N,XXBSUZSONOQQGK-FLRLBIABSA-N,XXBSUZSONOQQGK-FLRLBIABSA-N,CUOKHACJLGPRHD-BXXZVTAOSA-N,RFMMMVDNIPUKGG-UHFFFAOYSA-N,GEJXSVNGWOSZPC-UHFFFAOYSA-M,CSDPVAK…	HMDB00426,C00815,HMDB00428,HMDB00590,HMDB00606,HMDB00694,C01087,HMDB59655,C02630,HMDB11676,C02266,HMDB01900,HMDB01138,HMDB62778,HMDB62589,C05405,C06029,C06032,C06031,C02994,C00684,C00624,Stds3_13,C00652,C02612,C02614,C03826,C03871,C02753,C12109,C01114,C03196	identified
683	482.361	232.3	355931	286235	436779	256129	437630	319598	349224	397382	367707	296841	668526	340197	267292	320054	275447	605797	370866	249006	285936	240956	positive	No Fragments	(24R)-Cholest-5-ene-3-beta,7-alpha,24-triol ;(24S)-7alpha,24-Dihydroxycholesterol;(24S)-Cholest-5-ene-3beta,7alpha,24-triol;7alpha,24S-dihydroxycholesterol;17a,20a-Dihydroxycholesterol;20a,22b-Dihydroxycholesterol;3a,7a-Dihydroxy-5b-cholestan-26-al;7a,12a-Dihydroxy-5b-cholestan-3-one;7a,12a-Dihydroxy-5a-cholestan-3-one;7-a,27-Dihydroxycholesterol;7alpha,27-Dihydroxycholesterol;7alpha,27-dihydroxy…	ZNCHPOYZMVVJCK-DPFMVWRKSA-N,ZNCHPOYZMVVJCK-LIZWOPGQSA-N,ZNCHPOYZMVVJCK-LIZWOPGQSA-N,ZNCHPOYZMVVJCK-LIZWOPGQSA-N,PRZXKPDANWDCNC-IMVKCWHASA-N,ISBSSBGEYIBVTO-IVMOZYHGSA-N,YWGOKHMOJTZGBN-SBOSHUFNSA-N,HHVQPBXBALLUDF-JEUKKHAPSA-N,HHVQPBXBALLUDF-BNGOGRIJSA-N,RXMHNAKZMGJANZ-DTTSCKGMSA-N,RXMHNAKZMGJANZ-DTTSCKGMSA-N,RXMHNAKZMGJANZ-DTTSCKGMSA-N,BQMSKLCEWBSPPY-IKVTXIKFSA-N,BQMSKLCEWBSPPY-IKVTXIKFSA-N,HXGWUGD…	HMDB11644,HMDB60136,C15518,LMST04030168,HMDB06764,HMDB06763,HMDB06894,HMDB06887,HMDB06886,HMDB06281,C06341,LMST04030081,HMDB06280,C15520,HMDB62420,LMST04030156,HMDB62419,LMST04030169,HMDB62664,HMDB62675,HMDB62607,C05501,LMST01010200,C05445,LMST04030162,C05453,LMST04030113,C05458,LMST04030135,C05499,C13903,LMST04030036,LMST04030053,LMST04030054,LMST04030089,LMST04030165,LMST04030166,LMST04030174,L…	annotated
684	508.376	218.61	170454	72846.1	113866	145195	140273	109387	150863	127405	131660	138557	283387	133740	58252.1	84243.5	65946.2	255873	124665	56079.6	97326.8	55475.2	positive	No Fragments	3-beta-Hydroxy-4-beta-methyl-5-alpha-cholest-7-ene-4-alpha-carboxylate;Schleicherastatin 5;4alpha-Carboxy-4beta-methyl-5alpha-cholesta-8-en-3beta-ol;(3beta,5alpha,6beta,22E,24R)-23-Methylergosta-7,22-diene-3,5,6-triol;4α-carboxy-4β-methyl-5α-cholesta-8-en-3β-ol;4alpha-carboxy-4beta-methyl-5alpha-cholesta-8-en-3beta-ol;LysoPC(P-18:0);PC(P-18:0/0:0);Messagenin;3beta-Hydroxy-4beta-methyl-5alpha-chol…	UQFZKTIHSICSPG-UACSBYDTSA-N,XWLHFTUCQDCSTJ-UHFFFAOYSA-N,GLCDBDRQLZKKOJ-XQTRBMGCSA-N,CZRJCGNHTAJYEV-NBVRZTHBSA-N,GLCDBDRQLZKKOJ-LJAIZBFVSA-N,GLCDBDRQLZKKOJ-LJAIZBFVSA-N,WBOMIOWRFSPZMC-AYICAFKVSA-N,WBOMIOWRFSPZMC-AYICAFKVSA-N,BSALBDFYJLSIOZ-UGWIBKDRSA-N,UQFZKTIHSICSPG-DSHYQQBWSA-N,UQFZKTIHSICSPG-DSHYQQBWSA-N,SVILWCIGEZESEP-KBNXZVMKSA-N,NXSMZYQLQNEMOK-JSGLYZFWSA-N,NXSMZYQLQNEMOK-VJBXXXRCSA-N,BNJQRWC…	HMDB11662,HMDB35804,HMDB12165,HMDB33633,HMDB62384,LMST01010227,HMDB13122,LMGP01070009,C08631,C04840,LMST01010175,LMST03020420,LMST03020421,LMST03020422,LMST03020419,LMST01010189,LMGP01060034,LMGP01060039,LMST01031087,LMGP01070008	annotated
685	186.944	886.04	635306	645487	570348	498302	390576	389305	360766	354332	324336	326807	248613	224449	203738	180472	164091	158547	165348	207213	239725	302281	positive	Annotate in FrAnK				annotated
686	226.936	880.45	456739	456773	415006	383938	300710	301854	284504	270918	252961	244404	208827	164397	167093	149848	136825	121526	136875	164799	185540	252238	positive	Annotate in FrAnK				annotated
687	292.908	877.84	369876	367167	332155	307749	247476	258868	229227	228822	202420	188722	162441	141989	134330	116450	109791	96611.1	122348	146183	162326	205765	positive	Annotate in FrAnK				annotated
688	358.88	875.05	222629	219707	185136	168678	121762	146730	126924	132157	133598	108622	94264	81287.4	78731.6	66674.4	60873.5	52006.4	63096.1	77319	100057	119312	positive	No Fragments				annotated
689	398.873	874.77	170208	166136	129993	111616	97569.9	105958	91937.4	87588.2	88941.3	77867.5	70532.1	76729	58905.6	56793.2	50885	38278.2	50483.1	57117.9	70701.8	78983.3	positive	No Fragments				annotated
690	332.901	874.36	111466	109751	91970.7	86616.2	74459.1	67670.2	65523.2	66412	61606.9	54648.8	49610.1	42528.6	39048.4	41148.3	29573.4	25418.5	33203.8	42913.2	43433.4	57315.9	positive	No Fragments				annotated
691	187.945	885.56	89241.1	83020.3	69495	62400.3	48770.8	57868.1	52616.2	44695.3	53091.2	39894.5	34429.4	30261.4	29706.8	28360.7	23514.6	22912.7	22383.3	29025.5	30995.9	39508.8	positive	No Fragments				annotated
692	294.906	878.63	57987.7	51126.9	54055.9	50042.4	37997.9	40634.1	31085.7	34325.9	30626.5	31845	27139.1	27299.4	25695.2	17881.8	19153.4	18161.8	19170.9	25877.7	26225.8	32756.2	positive	No Fragments				annotated
693	266.929	878.21	49103.1	54041.5	41278.1	40810	37095.9	38060.9	34566.2	31087.2	28480.2	29705.1	24090.1	23485	20398.5	15905.7	19844.3	13357.8	19735	26578.4	21277.9	24865.2	positive	No Fragments				annotated
694	137.046	445.43	121999	118700	122137	218035	232497	146882	209965	139169	205544	73066.8	230554	628093	624674	375446	395689	248372	639584	644666	374626	364970	positive	No Fragments	Hypoxanthine;Hypoxanthine;Allopurinol	FDGQSTZJBFJUBT-UHFFFAOYSA-N,FDGQSTZJBFJUBT-UHFFFAOYSA-N,OFCNXPDARWKPPY-UHFFFAOYSA-N	HMDB00157,C00262,HMDB14581	annotated
695	154.061	441.15	49963.6	63271.4	34302.7	52035.6	47991.7	66173.2	71043	49284.8	48961	46693.4	54920	83230.1	120841	92183.8	81635.7	61617.8	95445	125843	100769	69644.1	positive	No Fragments	Uracil;Uracil;4-Carboxypyrazole;Maleic hydrazide;1,4-Diamino-2-nitrobenzene;1,2-Diamino-4-nitrobenzene	ISAKRJDGNUQOIC-UHFFFAOYSA-N,ISAKRJDGNUQOIC-UHFFFAOYSA-N,IMBBXSASDSZJSX-UHFFFAOYSA-N,BGRDGMRNKXEXQD-UHFFFAOYSA-N,HVHNMNGARPCGGD-UHFFFAOYSA-N,RAUWPNXIALNKQM-UHFFFAOYSA-N	HMDB00300,C00106,HMDB60760,C18474,C19385,C19384	annotated
696	734.569	206.83	352979	434680	317262	272096	338670	393390	517149	373436	386062	352615	373902	530395	364128	334467	632461	307815	535440	339851	344052	570988	positive	Annotate in FrAnK	PE(20:0/15:0);PE(20:0/15:0);PC(16:0/16:0);PC(16:0/16:0);PE(15:0/20:0);PE(15:0/20:0);DG(20:0/0:0/20:5n3);DG(18:0/0:0/22:5n3);DG(18:0/0:0/22:5n6);DG(18:1n7/0:0/22:4n6);DG(18:1(11Z)/22:4(7Z,10Z,13Z,16Z)/0:0);DG(18:0/22:5(7Z,10Z,13Z,16Z,19Z)/0:0);DG(18:0/22:5(7Z,10Z,13Z,16Z,19Z)/0:0)[iso2];DG(18:0/22:5(4Z,7Z,10Z,13Z,16Z)/0:0);DG(18:3(9Z,12Z,15Z)/22:2(13Z,16Z)/0:0);DG(18:3(9Z,12Z,15Z)/22:2(13Z,16Z)/0:…	OUNAKUJUDICZMA-KXQOOQHDSA-N,OUNAKUJUDICZMA-KXQOOQHDSA-N,KILNVBDSWZSGLL-KXQOOQHDSA-N,KILNVBDSWZSGLL-KXQOOQHDSA-N,NJGIRBISCGPRPF-KXQOOQHDSA-N,NJGIRBISCGPRPF-KXQOOQHDSA-N,UFBCJKWLEUICAE-YVAAATNKSA-N,DRUQEDUMAQZVOU-NIZIMQIGSA-N,XIZKIPQKOHUAHX-WZARRQHISA-N,IKSWSKJAXUGKHC-SBWCHVBCSA-N,NKDHOYXNDMODDX-YBHIYYQISA-N,JDCKQBKHWBEMSZ-QYYXEFEZSA-N,JDCKQBKHWBEMSZ-QYYXEFEZSA-N,LTTZSZYLXABAOL-PYZFZJQXSA-N,BNNRAXX…	HMDB09219,LMGP02010825,HMDB00564,LMGP01010564,HMDB08899,LMGP02010463,HMDB56084,HMDB56060,HMDB56055,HMDB56189,HMDB07205,HMDB07178,LMGL02010205,HMDB07177,HMDB07320,LMGL02010213,HMDB07234,LMGL02010204,HMDB56262,HMDB07291,LMGL02010493,HMDB56224,HMDB56230,HMDB56208,HMDB07403,HMDB07402,LMGL02010176,HMDB07430,LMGL02010175,HMDB07429,HMDB56300,HMDB07348,HMDB07375,LMGL02010177,HMDB56345,HMDB08031,LMGP01010…	annotated
697	238.092	657.28	469635	473883	615786	302070	200556	409830	458368	290331	630189	299209	403144	137098	110890	48061.6	133965	353786	136156	36625.9	45464.4	187533	positive	No Fragments	Galactonic acid;D-Galactonate;Gluconic acid;D-Gluconic acid;Fructoseglycine;N-(1-Deoxy-1-fructosyl)glycine;Gulonic acid;L-Idonate;L-Gulonate;L-Galactonate;D-Altronate;D-Mannonate;Glycolyl-D-mannosamine;N-Acetyl-D-glucosaminate;N-Glycolyl-D-glucosamine;Hamamelose	RGHNJXZEOKUKBD-MGCNEYSASA-N,RGHNJXZEOKUKBD-MGCNEYSASA-N,RGHNJXZEOKUKBD-SQOUGZDYSA-N,RGHNJXZEOKUKBD-SQOUGZDYSA-N,YGUYJMQMTNJNFS-LPBLVHEISA-N,UKKRCTOBKMVJGX-STUHELBRSA-N,RGHNJXZEOKUKBD-KKQCNMDGSA-N,RGHNJXZEOKUKBD-UHFFFAOYSA-N,RGHNJXZEOKUKBD-UHFFFAOYSA-N,RGHNJXZEOKUKBD-UHFFFAOYSA-N,RGHNJXZEOKUKBD-AIHAYLRMSA-N,RGHNJXZEOKUKBD-MBMOQRBOSA-N,KSWRTSFNOKOHBE-BIAPBZAGSA-N,LZKNVSNNPRQZJB-DBRKOABJSA-N,KSWRTSF…	HMDB00565,C00880,HMDB00625,C00257,HMDB60278,HMDB37848,HMDB03290,C00770,C00800,C15930,C00817,C00514,C03521,C01133,C03146,C03215	annotated
698	268.103	657.42	140150	131363	168903	132333	150507	119027	139809	108447	143832	152992	154691	53543.6	88123.8	44557.4	54119.6	167843	49138	51290	41795.8	54381.3	positive	No Fragments	Neuraminic acid;Glutamyl-Valine;Valyl-Glutamate;N-(1-Deoxy-1-fructosyl)serine;Neuraminic acid;Miserotoxin	CERZMXAJYMMUDR-YOQZMRDMSA-N,SITLTJHOQZFJGG-UHFFFAOYSA-M,UPJONISHZRADBH-UHFFFAOYSA-M,KUVQLWYPNUQGDT-MBGOVIFWSA-N,CERZMXAJYMMUDR-QBTAGHCHSA-N,JDJSHLXEHWCLEP-SYHAXYEDSA-N	HMDB00830,HMDB28832,HMDB29126,HMDB37842,C06469,C08507	annotated
699	282.056	656.67	48346.4	59509.6	76265.5	43889.8	43952.6	87900.4	79577.7	53976.3	93507.2	48017.9	49927.4	25026.5	17993.6	NA	22944.6	61892.5	31037.8	NA	NA	35746.2	positive	No Fragments	Methacrifos;cis-1,2-Dihydroxy-1,2-dihydrodibenzothiophene	NTAHCMPOMKHKEU-AATRIKPKSA-N,OOOXLVUNFHBSNL-PRHODGIISA-N	C18745,C06721	annotated
700	186.944	750.26	626757	597503	435892	417729	301628	291833	257388	278578	237793	262602	132700	153284	143916	125435	131075	101866	109029	128837	162648	227304	positive	No Fragments				annotated
701	226.936	753.52	432440	454417	324124	314099	228699	234697	204092	226630	180024	207485	114177	122981	99799.6	103024	94593.6	83306.3	82010.5	97616.8	136841	184280	positive	No Fragments				annotated
702	292.908	756.18	395388	356482	279090	256795	206330	198339	167414	203414	156444	168527	100878	104017	82896.5	85027.1	85771.8	63196.2	79084.7	82431.2	106754	147931	positive	Annotate in FrAnK				annotated
703	222.921	744.05	163285	159440	228680	150492	149262	136341	139889	121161	113051	94238.1	84241.1	78853.6	71224.2	85771.2	51237.5	58398.3	61404.4	77237.8	106021	112183	positive	No Fragments				annotated
704	358.88	758.09	203036	209551	170072	160783	109541	111509	112228	118519	89207.5	104775	70967.8	60306.1	63747.3	50704.6	52019.5	38580.4	33348.5	59658.9	60437	85847.5	positive	No Fragments				annotated
705	223.955	742.37	130117	139191	182033	122226	104061	99745.4	112011	86832.1	91318.2	75105.4	67256.1	56753.7	56233.8	52448.6	49341	53308.6	42078.8	54514	77316.9	86096.1	positive	No Fragments				annotated
706	244.903	746.04	148439	123778	159688	131402	113946	107613	114766	102838	108372	80007.7	79221.4	66986.7	57716.6	70601.9	61386.1	59828.5	45788.1	63316.6	84386.4	101478	positive	No Fragments				annotated
707	332.901	757.92	102760	85271.6	76037.8	67582.9	62431.6	54479.4	51397.8	51948.6	43585.8	42994	28338.3	27257.4	22973	26659.9	23051.9	16639.8	17558.6	25796.4	29805.3	45021.2	positive	No Fragments				annotated
708	350.867	750.29	73499.1	61752.2	85721.6	59577.8	66758.8	50625.7	56863.2	47719.2	60271.9	50286.2	40304.9	40546.8	28621.4	35513.5	36591.4	29391.7	29551.7	26366.7	44363.4	43543.2	positive	No Fragments				annotated
709	328.885	748.65	73155	51772.9	80911.7	49760.1	59006.4	47018.9	56520.9	45728.5	49104.5	38382.4	39585.8	32025.2	28590.8	26432.1	30130.3	28657.5	19141	27430.9	37828.4	45007.5	positive	No Fragments	3,4,4',5-Tetrachlorobiphenyl;3,4,3',4'-Tetrachlorobiphenyl;2,2',4,4'-Tetrachlorobiphenyl;2,2',5,5'-Tetrachlorobiphenyl;2,4,4',6-Tetrachlorobiphenyl;2,3,5,6-Tetrachlorobiphenyl;2,3,4,5-Tetrachlorobiphenyl;2,3,4,4'-Tetrachlorobiphenyl;2,2',4,5-Tetrachlorobiphenyl	BHWVLZJTVIYLIV-UHFFFAOYSA-N,UQMGJOKDKOLIDP-UHFFFAOYSA-N,QORAVNMWUNPXAO-UHFFFAOYSA-N,HCWZEPKLWVAEOV-UHFFFAOYSA-N,RZFZBHKDGHISSH-UHFFFAOYSA-N,BLAYIQLVUNIICD-UHFFFAOYSA-N,HLQDGCWIOSOMDP-UHFFFAOYSA-N,XLDBTRJKXLKYTC-UHFFFAOYSA-N,XBTHILIDLBPRPM-UHFFFAOYSA-N	C18114,C11057,C14247,C14199,C14364,C14363,C14362,C14361,C14360	annotated
710	227.937	752.68	67055.1	68366.6	49984.1	41873.9	32958.8	35887.9	27842.1	35009.5	28672	28519.7	23816.8	17376	16450.2	16247.8	16287	15552.2	11715.8	20614.4	19002.7	27705	positive	No Fragments				annotated
711	318.177	753.68	64232.4	43507.8	50871.2	67865.2	46218.7	41215	30023.7	57016.3	59504.8	46773.9	NA	NA	7419.08	13181.5	NA	NA	NA	12527.6	12945.1	NA	positive	No Fragments				annotated
712	293.909	757.56	49997.2	44529.3	45694.6	39694.3	25988.1	34146.8	25767.2	22421.4	22727.1	27538.3	13958.8	18325.1	12158.8	13396.1	11196.5	12874	10069.8	15023.2	20631.1	27359.8	positive	No Fragments				annotated
713	266.929	756.5	49828.5	46975.6	32874.3	33430.5	25947	23103.5	25295.6	27431.1	25449.1	24178	14460.6	13186.8	11962.5	12532.1	16352.5	12011.2	9084.03	14873.3	15478.8	19272.8	positive	No Fragments				annotated
714	286.18	551.55	73694.4	156194	290182	481083	558402	623468	549142	516592	390884	331180	154686	170270	145663	99427	108182	56201.9	49324.5	44112.6	33844.6	75110	positive	No Fragments	Isococculidine;Arnebinol;Geranylbenzoquinone;6E,8E,12E,14E-Hexadecatetraen-10-ynoic acid;6E,8E,12E-Hexadecatrien-10-ynoic acid	FWXCNFQLKQCXQP-ZVZYQTTQSA-N,BSXTWYDVYNXVHH-YKNDAMCPSA-N,GAJSCEURGWVNBZ-NTUHNPAUSA-N,PQEDBXYGXRUDBS-BDPLZKCDSA-N,PQEDBXYGXRUDBS-MVYQUDTQSA-N	C09546,C09917,C10351,LMFA01030703,LMFA01030706	annotated
715	161.129	733.51	235281	362344	395307	579066	514796	410855	233535	622149	553915	385062	56034.3	61395	23614.8	22691.3	90810.3	70493.4	59604.8	28749.2	23710.4	97270.8	positive	Annotate in FrAnK	Isoputreanine;N(6)-Methyllysine;N6-Methyl-L-lysine	JUBNBYBUFCFLHB-UHFFFAOYSA-N,PQNASZJZHFPQLE-LURJTMIESA-N,PQNASZJZHFPQLE-LURJTMIESA-N	HMDB06009,HMDB02038,C02728	annotated
716	647.459	168.39	245590	307284	286767	345487	378433	288534	433523	253281	448258	548392	292920	328375	481122	350562	348998	284874	355490	615092	368177	344891	positive	No Fragments				annotated
717	133.086	263.91	228357	190367	350172	591890	181355	184015	166081	594033	212164	337207	407983	234865	192210	260214	271942	384557	127406	188969	176468	167637	positive	No Fragments	(R)-3-Hydroxyhexanoic acid;3R-hydroxy-hexanoic acid;(5R)-5-Hydroxyhexanoic acid;5R-hydroxy-hexanoic acid;5-Hydroxyhexanoic acid;5-hydroxy caproic acid;D-Leucic acid;D-2-Hydroxyisocaproate;D-Leucic acid;Leucinic acid;Leucinic acid;Hydroxyisocaproic acid;hydroxy-isocaproic acid;2-Hydroxy-3-methylpentanoic acid;2-hydroxy-3-methyl-pentanoic acid;4,4-Dimethoxy-2-butanone;Threo-3-Hydroxy-2-methylbutyri…	HPMGFDVTYHWBAG-RXMQYKEDSA-N,HPMGFDVTYHWBAG-RXMQYKEDSA-N,YDCRNMJQROAWFT-RXMQYKEDSA-N,YDCRNMJQROAWFT-RXMQYKEDSA-N,YDCRNMJQROAWFT-UHFFFAOYSA-N,YDCRNMJQROAWFT-UHFFFAOYSA-N,LVRFTAZAXQPQHI-RXMQYKEDSA-N,LVRFTAZAXQPQHI-RXMQYKEDSA-N,LVRFTAZAXQPQHI-RXMQYKEDSA-N,LVRFTAZAXQPQHI-UHFFFAOYSA-N,LVRFTAZAXQPQHI-UHFFFAOYSA-N,LVRFTAZAXQPQHI-YFKPBYRVSA-N,LVRFTAZAXQPQHI-YFKPBYRVSA-N,RILPIWOPNGRASR-RFZPGFLSSA-N,RILPIWO…	HMDB10718,LMFA01050377,HMDB00409,LMFA01050376,HMDB00525,LMFA01050014,HMDB00624,C03264,LMFA01050402,HMDB00665,LMFA01050381,HMDB00746,LMFA01050408,HMDB00317,LMFA01050380,HMDB33851,HMDB59770,HMDB01975,LMFA01050387,HMDB01624,LMFA01050011,HMDB40409,HMDB29166,HMDB32158,HMDB12843,C06103,LMFA01050015,HMDB61652,LMFA01050012,HMDB41844,HMDB32456,C07834,C03499,LMFA01050013	annotated
718	177.112	264.03	131270	112651	190944	305749	109291	116960	120173	279297	107333	172515	211983	123105	112726	137309	136078	186160	75662.3	89881	123777	85371.6	positive	No Fragments	Metaldehyde;L-Cladinose;6,8-dihydroxy-octanoic acid	GKKDCARASOJPNG-UHFFFAOYSA-N,AJSDVNKVGFVAQU-BIIVOSGPSA-N,LJWTVHKBGBUURN-UHFFFAOYSA-N	C18744,C11917,LMFA01050228	annotated
719	423.183	602.06	444691	474244	418693	535212	502955	462089	490840	492628	481240	500391	429961	537908	487484	434872	514404	453102	539545	445944	447812	577937	positive	Annotate in FrAnK				annotated
720	452.217	621.84	114528	26629	61735	102617	70999	101300	NA	34576.6	71677.8	NA	250309	264961	570916	219179	358249	214629	300120	568685	228482	340501	positive	No Fragments	Quinaprilat	FLSLEGPOVLMJMN-YSSFQJQWSA-N	HMDB42005	annotated
721	91.0542	263.2	567523	183023	513198	334515	295337	513587	243754	309822	220044	249233	269872	301483	168968	153400	193033	198393	331569	196260	156932	154589	positive	Annotate in FrAnK				annotated
722	423.183	604.76	444691	474244	377719	462830	502955	462089	490840	435945	481240	439236	382601	431423	487484	434872	442967	419723	467162	383290	447812	567128	positive	Annotate in FrAnK				annotated
723	276.144	569.57	101439	154306	102281	127394	90712.3	75582.9	104209	90419.3	92316.6	131518	459546	372933	248216	511959	258497	476094	381556	298774	562269	301114	positive	No Fragments	O-glutaroyl-L-carnitine;Glutarylcarnitine	NXJAXUYOQLTISD-SECBINFHSA-N,NXJAXUYOQLTISD-VIFPVBQESA-N	HMDB62587,HMDB13130	annotated
724	203.223	746.73	485185	461765	443887	436049	450626	468521	411408	488750	450909	432211	482444	492291	552329	515249	470780	449588	469934	542701	488816	462845	positive	Spermine (C10H26N4) Prob = 98.9000000000	Spermine;Spermine;Thermospermine	PFNFFQXMRSDOHW-UHFFFAOYSA-N,PFNFFQXMRSDOHW-UHFFFAOYSA-N,DODDBCGMRAFLEB-UHFFFAOYSA-N	HMDB01256,C00750,C19669	annotated+fragment
725	268.893	753.46	98206.9	86317.3	79912.6	74041.8	78018.6	84484.4	71573.9	85878.5	93211.8	113598	78647.4	99772.2	104317	105856	112441	112122	95201.7	98990.3	87618.7	114916	positive	No Fragments				annotated
726	308.886	756.38	74026.7	81746.7	76711.5	72092.8	70140.3	71590.3	68613.4	85004.2	84963.8	106191	69768.5	86321.2	88984.3	97485.8	107447	87368.9	96127.2	80240.2	89623.1	104272	positive	No Fragments				annotated
727	482.823	759.75	40512.3	43124.4	58286.5	48063.3	63021.8	66006.4	66378.8	64312	63881.5	51433.3	78822.9	69727.1	78435.6	77173.3	70493.2	88107.4	63416.2	68266.9	79273.7	67511.3	positive	No Fragments				annotated
728	212.033	748.88	64575.1	70556.1	61121.2	70412.8	74535.1	71893.6	60396.2	82980.7	68060.2	62635	51414.9	54001.5	56580.3	54422.7	61086.6	51162.9	66372.2	60918.4	50313	64648.2	positive	No Fragments				annotated
729	212.936	775.45	57553.9	57319.2	57315.1	61030.1	53667.9	59340.6	54557	54874.6	58949.3	50209.4	57423.9	48554.3	54041.2	51555.1	52285.6	58277.9	53145.2	49694.7	49772.6	49490.4	positive	No Fragments				annotated
730	414.85	760.73	37131.2	37355.3	33931.2	37923.5	35776	39554	35749	35799.1	47511.9	41125.8	33405.4	43454.8	41053.2	44577.7	58399.1	34057.5	37631.6	45563.7	39948.9	46772.8	positive	No Fragments				annotated
731	242.914	753.01	45814.2	51456.9	35366.2	42651.3	45726	40966.2	35645	37695.5	52784.5	49840.9	39011.6	47513.4	52602	58016.8	47835.2	45143.8	50066.3	45092.2	49575.7	52247.4	positive	No Fragments				annotated
732	376.859	755.57	28080.8	26521.5	37862.8	31494.8	42939.8	43585.6	44213.3	40575.5	47275.9	43017.1	55415.5	49928.2	48768.3	52992	50625.6	47752.8	43895.1	53375	52780.3	38527.5	positive	No Fragments				annotated
733	362.023	753.03	50304.9	44216.8	47925.4	49168.9	52613.4	52910.2	46857.7	46955.1	45124.9	48615.1	32364.9	38278.8	32061.5	39565.7	41648.8	36118.8	37794.6	41707.9	38569.8	41272.8	positive	No Fragments				annotated
734	544.824	760.62	31231.5	34289.5	31571	34252.9	36490.3	35654.2	37528	35791.4	37934.8	25298.6	41733.8	40962	37645.4	37574	37162	35368.3	32890	44808.2	38059.3	30394.6	positive	No Fragments				annotated
735	522.841	757.23	23044.9	17113.9	32689.3	20149.8	27103.6	29181	37816.5	26991.4	27836	25961.7	41808	27217.5	32637.5	35379	30032.3	36535.2	34999.2	35620.8	32308	23951	positive	No Fragments				annotated
736	500.859	756.56	15177.1	16966.4	24013.2	18375.8	26980.4	25598	30442.9	22096	26431.2	18882.8	29966.7	29674.3	31035.8	40921.8	26042.2	30274.3	23791.1	26995.9	30197.8	22394	positive	No Fragments				annotated
737	650.787	761.71	16042.8	13654.6	24198.5	16602.3	22598.7	25924.4	32079.3	25506.8	21705.4	22646.5	28009.3	23925.3	28167	33574.8	26019.8	39720.7	26162.2	26461.9	25374.9	27236.2	positive	No Fragments				annotated
738	438.833	759.62	13492	19198.3	18144.5	16240.6	19915.5	23458.7	22878.7	19133.7	26700.1	25781.4	19916.2	22144.3	28150.9	28507.4	24153.8	24583.2	25545.3	24654.4	31199.3	25016.6	positive	No Fragments				annotated
739	628.805	759.93	12892.6	14057.9	17714.5	19095.3	22465.7	26127.7	22594	19411.8	25024.9	18917.5	28479.2	23032.9	19583	22614.5	25445.7	26182.8	20172.2	23344.1	24108.3	21287.7	positive	No Fragments				annotated
740	203.223	647.69	401110	360630	378792	371542	403406	390499	359524	353053	381862	457992	409424	472253	494136	506942	455302	531441	468969	542701	488816	471611	positive	Spermine (C10H26N4) Prob = 98.9900000000	Spermine;Spermine;Thermospermine	PFNFFQXMRSDOHW-UHFFFAOYSA-N,PFNFFQXMRSDOHW-UHFFFAOYSA-N,DODDBCGMRAFLEB-UHFFFAOYSA-N	HMDB01256,C00750,C19669	annotated+fragment
741	349.109	693.05	536767	391919	367891	157310	370617	194257	417497	323550	422832	272085	91507.6	29566.5	147611	172375	98390.2	104515	NA	162645	269204	190606	positive	Annotate in FrAnK	Bifonazole	OCAPBUJLXMYKEJ-UHFFFAOYSA-N	HMDB15583	annotated
742	380.134	692.48	106478	81536.6	92328.3	49931.4	111226	53031.4	126102	89135.7	96545.2	86579.5	NA	NA	56967.6	63559.6	49673.6	NA	NA	67516.2	109850	58497.4	positive	No Fragments	alpha-Hydrojuglone 4-O-b-D-glucoside;3-O-p-Coumaroylquinic acid;Hydrojuglone glucoside;1-Caffeoyl-4-deoxyquinic acid;4-p-Coumaroylquinic acid;p-Coumaroyl quinic acid	LASMTIIWUCJLEH-UHFFFAOYSA-N,BMRSEYFENKXDIS-QHAYPTCMSA-N,PUKLOSMRXIAWPE-UHFFFAOYSA-N,IQRPXVABWMLCMZ-LOMYTOQZSA-N,XWRHBGVVCOSNKO-OTCYKTEZSA-N,BMRSEYFENKXDIS-OTCYKTEZSA-N	HMDB34242,HMDB29681,HMDB41191,C10432,C10441,C12208	annotated
743	202.144	408.75	90270.8	73760.9	99313.4	76550.1	102844	67785.6	100576	120849	112157	56165.2	248482	156528	532087	312039	79638.2	103167	112879	235886	176732	102989	positive	No Fragments	(R)-3-Hydroxyoctanoic acid;3R-hydroxy-octanoic acid;Capryloylglycine;7-Hydroxyoctanoic acid;7-hydroxy-octanoic acid;Hydroxyoctanoic acid;2-hydroxy caprylic acid;N-Acetylaminooctanoic acid;Isoamyl lactate;Ethyl 2-hydroxy-4-methylpentanoate;3-Hydroxyoctanoic acid;3-hydroxy caprylic acid;(+/-)-Ethyl 2-hydroxy-3-methylvalerate;(R)-2-Hydroxycaprylic acid;2R-hydroxy-octanoic acid;N-(5-Methyl-3-oxohexyl…	NDPLAKGOSZHTPH-SSDOTTSWSA-N,NDPLAKGOSZHTPH-SSDOTTSWSA-N,SAVLIIGUQOSOEP-UHFFFAOYSA-N,OFCMTSZRXXFMBQ-UHFFFAOYSA-N,OFCMTSZRXXFMBQ-UHFFFAOYSA-N,JKRDADVRIYVCCY-UHFFFAOYSA-N,JKRDADVRIYVCCY-UHFFFAOYSA-N,JJGNMSOJTSABGA-UHFFFAOYSA-N,CRORGGSWAKIXSA-UHFFFAOYSA-N,QRHOWVDPHIXNEN-UHFFFAOYSA-N,NDPLAKGOSZHTPH-UHFFFAOYSA-N,NDPLAKGOSZHTPH-UHFFFAOYSA-N,TXLBCYISDOYPIH-UHFFFAOYSA-N,JKRDADVRIYVCCY-SSDOTTSWSA-N,JKRDADV…	HMDB10722,LMFA01050314,HMDB00832,HMDB00486,LMFA01050229,HMDB00711,LMFA01050020,HMDB59745,HMDB59825,HMDB59867,HMDB01954,LMFA01050021,HMDB32270,HMDB02264,LMFA01050313,HMDB41540,HMDB31509,LMFA07010516,HMDB13899,C16651,HMDB13898,C16650,HMDB13900,C16649,HMDB62596,LMFA01050316,HMDB13116,HMDB32827,C17527,C03865,C03864,LMFA01050023,LMFA01050022,LMFA01050227,LMFA01050226,LMFA01050317,LMFA01050315,LMFA0105…	annotated
744	203.223	628.59	357705	343640	378792	371542	403406	390499	359524	353053	381862	457992	384153	472253	449060	438287	455302	531441	468969	414390	443205	471611	positive	Spermine (C10H26N4) Prob = 98.9700000000	Spermine;Spermine;Thermospermine	PFNFFQXMRSDOHW-UHFFFAOYSA-N,PFNFFQXMRSDOHW-UHFFFAOYSA-N,DODDBCGMRAFLEB-UHFFFAOYSA-N	HMDB01256,C00750,C19669	annotated+fragment
745	220.133	1345.58	529703	512610	436595	459216	437782	442091	492984	454002	384884	401410	396434	400411	388191	380407	378534	406631	409752	401646	399916	398399	positive	Annotate in FrAnK	3-(2-Hydroxy-4-methylphenyl)-2-butanone;2-Phenylethyl propanoate;2-Methylpropyl benzoate;2-Ethoxy-5-(1-propenyl)phenol;Osmorhizole;1-Phenylethyl propanoate;Ethyl 3-phenylpropanoate;Propyl phenylacetate;Isopropyl phenylacetate;1-(2,3-Dihydro-6-methyl-1H-pyrrolizin-5-yl)-1,4-pentanedione;alpha,alpha-Dimethylphenethyl formate;Methyl 4-phenylbutanoate;Methylisoeugenol;5-Phenylvaleric acid;Methyleugen…	YWKYLGVKGIAHDU-UHFFFAOYSA-N,HVGZQCSMLUDISR-UHFFFAOYSA-N,KYZHGEFMXZOSJN-UHFFFAOYSA-N,RADIRXJQODWKGQ-HWKANZROSA-N,HZLYHZSHPUFYAR-UHFFFAOYSA-N,WCIQNYOXLZQQMU-UHFFFAOYSA-N,JAGZUIGGHGTFHO-UHFFFAOYSA-N,GXXFZZLGPFNITM-UHFFFAOYSA-N,SSMBXPJYHMZLOJ-UHFFFAOYSA-N,NLJUZIDVCBWHAK-UHFFFAOYSA-N,CFSCYYFRHIBXMS-UHFFFAOYSA-N,YRYZGVBKMWFWGT-UHFFFAOYSA-N,NNWHUJCUHAELCL-PLNGDYQASA-N,BYHDDXPKOZIZRV-UHFFFAOYSA-N,ZYEMGPI…	HMDB38179,HMDB35013,HMDB40583,HMDB40800,HMDB40356,HMDB40287,HMDB40411,HMDB40425,HMDB40426,HMDB40006,HMDB36235,HMDB36385,HMDB41553,HMDB02043,HMDB31864,C10454,HMDB31250,HMDB33386,C17663,HMDB33376,HMDB33429,HMDB33430,HMDB33597,HMDB37708,HMDB37695,HMDB37694,HMDB37680,HMDB42008,C10857,C10478,C14535,C14709,C17782,C17666,C17665	annotated
746	405.2	1352.11	246818	270239	235589	249523	233145	219145	266681	238616	229190	214478	202830	225696	227733	239659	243830	225169	260445	262709	257763	245499	positive	No Fragments	Acetylintermedine;Acetyllycopsamine;2alpha,3alpha-(Difluoromethylene)-5alpha-androstan-17beta-ol acetate	RKDOFSJTBIDAHX-CYHLAULCSA-N,RKDOFSJTBIDAHX-OFSOMGBPSA-N,BRZLCOPFROJRBE-WMFBMNODSA-N	C16750,C16751,C15322	annotated
747	292.17	1354.23	202814	196870	181601	187421	168163	168242	175340	161102	158546	152585	148762	143018	149745	146365	143170	156871	134901	147392	145747	154198	positive	No Fragments	(S)-5-Deoxyindenestrol;(R)-5-Deoxyindenestrol;(S)-4'-Deoxyindenestrol;(R)-4'-Deoxyindenestrol	CFWDRXXJJXLZOZ-LBPRGKRZSA-N,CFWDRXXJJXLZOZ-GFCCVEGCSA-N,JVJKQJFQEQRNRY-LBPRGKRZSA-N,JVJKQJFQEQRNRY-GFCCVEGCSA-N	C14544,C14543,C14542,C14541	annotated
748	275.143	1350.95	162597	169601	161300	160680	148793	171391	164049	149661	160054	135566	151374	153098	169765	179040	146836	143690	157428	158295	166472	155374	positive	No Fragments				annotated
749	278.211	1345.95	132493	127248	118393	116104	104702	112414	123998	101190	99049.8	106001	89119.6	100306	106150	98107.1	103144	102384	99460.9	99073.6	95207.4	98567.1	positive	No Fragments	Curdione;3-Hydroxy-1,10-bisaboladien-9-one;beta-Ionyl acetate;Petasitolone;Davanone;Curcumol;Isolubimin;Aubergenone;(-)-Myrtenyl isovalerate;Rishitinone;4alpha,5alpha-Epoxy-11-eudesmen-3a-ol;7-Hydroxycostol;Epilubimin;Dihydro-alpha-santalic acid;Tuberonone;Humulene diepoxide A;(2E,6E)-1-Hydroxy-2,6,10-farnesatrien-9-one;2-Hydroxyacorenone;Acorusnol;Venlafaxine;N,N,O-Didesmethylvenlafaxine;Venlafa…	KDPFMRXIVDLQKX-WDZFZDKYSA-N,OZDOAMOSJAOPRV-UHFFFAOYSA-N,WODKSVNXBYBTQC-CMDGGOBGSA-N,LYFRYUAWUBLCKH-UHFFFAOYSA-N,FJKKZNIYYVEYOL-UHFFFAOYSA-N,QRMPRVXWPCLVNI-UHFFFAOYSA-N,YKAYVNCAHDGJNI-UHFFFAOYSA-N,MSSWKGZMPUXALD-UHFFFAOYSA-N,TVGPYTOYKLZBPA-UHFFFAOYSA-N,MZPGODIAQREELD-UHFFFAOYSA-N,AXKKANUAFIGTQI-UHFFFAOYSA-N,SDWGOFYIBUYAQT-UHFFFAOYSA-N,CEVNHRPKRNTGKO-UHFFFAOYSA-N,GDGGAJNITUJKMP-UHFFFAOYSA-N,JNIVOKD…	HMDB34714,HMDB34722,HMDB38027,HMDB38144,HMDB38178,HMDB38122,HMDB35648,HMDB35827,HMDB35127,HMDB35147,HMDB35301,HMDB35040,HMDB35032,HMDB39525,HMDB39688,HMDB40712,HMDB30891,HMDB30916,HMDB30920,HMDB05016,HMDB61166,C07187,HMDB32048,HMDB32292,HMDB36446,HMDB36549,HMDB36680,HMDB36687,HMDB36668,HMDB02352,C09627,LMPR0103250002,HMDB31348,HMDB33083,HMDB33104,HMDB37906,HMDB37393,HMDB32681,C17493,C09678,C09681…	annotated
750	259.169	1346.13	89387.2	91563.8	77700.8	87636.2	81265.5	90171.3	100930	82524.3	70734.4	79222.1	72000	74790.2	79625.9	75164.9	76340.5	76477.5	76118.2	77867.7	87625.3	75476.6	positive	No Fragments	(all-E)-1,8,10-Heptadecatriene-4,6-diyne-3,12-diol;Ginsenoyne A;Flavidulol B;Flavidulol A;Linalyl benzoate;Geranyl benzoate;Ginsenoyne E;Falcarinolone;Enanthotoxin;Cicutoxin;1,9Z,16-heptadecatrien-4,6-diyn-3,8-diol;5,8,11-heptadecatriynoic acid	ADJNQGJVAJRCCO-KDFHGORWSA-N,FTXZFRIHQNXZNH-UHFFFAOYSA-N,PETYPULCQDOVJC-UHFFFAOYSA-N,SZKZGGBNARQQFB-HWBZFXJUSA-N,BTJXBZZBBNNTOV-UHFFFAOYSA-N,YDVXYTIIPGKIJP-QINSGFPZSA-N,WIONCQLWGYLTME-UHFFFAOYSA-N,STNWZOBISHHDCD-UVTDQMKNSA-N,UPXPHJXYZGEBCW-SRFVWEJJSA-N,FQVNSJQTSOVRKZ-JNRDBWBESA-N,OLUQMFYBNOJBQQ-UVTDQMKNSA-N,NZSGEQZZLDDGIV-UHFFFAOYSA-N	HMDB39737,HMDB39107,HMDB39151,HMDB39152,HMDB30431,HMDB33478,HMDB37646,HMDB37645,C20044,C08402,LMFA05000029,LMFA01030479	annotated
751	248.201	1343.01	53003.7	76883.4	53089.9	53392.1	45969.5	47688.2	51503.2	50787.2	41870.7	45464.4	37891.4	46413.8	50146.8	40148	46149.3	45265.8	48689.7	49844.8	44794	43989.2	positive	No Fragments	1-(2,6,6-Trimethyl-1-cyclohexen-1-yl)-1-penten-3-one;alpha-Irone;1-(2,6,6-Trimethyl-2-cyclohexen-1-yl)-1-penten-3-one;Neoherculin;Methyl-delta-ionone;(Z)-alpha-Irone;Etaspirene;10-Isopropyl-2,7-dimethyl-1-oxaspiro[4.5]deca-3,6-diene;3-Methyl-4-(2,6,6-trimethyl-2-cyclohexen-1-yl)-3-buten-2-one;delta-Methylionone;1-(5-Methyl-3-pyridinyl)-1-decanone;4-(1,1,3,3-Tetramethylbutyl)-phenol;alpha-(p-(1,1,…	LMWNGLDCJDIIBR-CMDGGOBGSA-N,JZQOJFLIJNRDHK-CMDGGOBGSA-N,VPKMGDRERYMTJX-CMDGGOBGSA-N,SBXYHCVXUCYYJT-JRNWQWJGSA-N,ZQJCPDKTEXSWTH-CMDGGOBGSA-N,JZQOJFLIJNRDHK-HWELFCKPSA-N,NHJSLVJXXDHDRV-UHFFFAOYSA-N,QQLMXACDDRGTPU-UHFFFAOYSA-N,JRJBVWJSTHECJK-PKNBQFBNSA-N,NSSHGPBKKVJJMM-PKNBQFBNSA-N,DDGAOBFOWITDPC-UHFFFAOYSA-N,ISAVYTVYFVQUDY-UHFFFAOYSA-N,ISAVYTVYFVQUDY-UHFFFAOYSA-N,ISAVYTVYFVQUDY-UHFFFAOYSA-N,SBXYHCV…	HMDB38130,HMDB35631,HMDB35245,HMDB30955,HMDB32397,HMDB61831,HMDB36023,HMDB36024,HMDB31738,HMDB31737,HMDB31952,HMDB13825,HMDB32528,C14205,C17091,C09690,C09883,C11350,C14132,LMFA06000182,LMPR0103860002	annotated
752	230.118	1343.86	55640.3	58952	45046.9	51962.1	48779.9	48431.8	44740.1	46363.1	47936.8	44927.2	45285.4	46157.8	46490.2	42469.3	43544.7	41648.4	44605.4	40054.1	45234.6	41248.8	positive	No Fragments	Trigoforin;3-Butylidene-1(3H)-isobenzofuranone;(E)-3-(2-Methylpropylidene)-1(3H)-isobenzofuranone;Allyl cinnamate;cis-2,3-Dihydro-2,3-dihydroxybiphenyl;Butylidenephthalide;5,8,11-dodecatriynoic acid	KAFSSZHADPCOBG-UHFFFAOYSA-N,WMBOCUXXNSOQHM-DHZHZOJOSA-N,LYSNVWBBICAAMS-YRNVUSSQSA-N,KCMITHMNVLRGJU-HJWRWDBZSA-N,UMAHGMFKBJHGME-NWDGAFQWSA-N,WMBOCUXXNSOQHM-FLIBITNWSA-N,SGEFOJVMNSQUFC-UHFFFAOYSA-N	HMDB29495,HMDB32061,HMDB32028,HMDB41219,C06589,C16924,LMFA01030465	annotated
753	235.189	1335.97	50902.3	47980.4	44552.3	45459.6	48762.1	45613.2	47613.8	43839.5	40158.7	37732.1	34116.4	40026.1	40254	38671.2	43963.3	40101.4	42949.5	42059.9	42563.7	43068.1	positive	No Fragments				annotated
754	235.189	1340.92	50902.3	47980.4	44552.3	45459.6	37599.4	45613.2	47613.8	43839.5	40158.7	36586.3	34116.4	40026.1	40254	37374.2	38552.5	40101.4	42949.5	42059.9	42563.7	43068.1	positive	No Fragments				annotated
755	252.138	1349.54	48824.7	44210.7	42799.6	50033.2	45696.3	40630.3	48123.9	40421.6	38747.5	32005.9	37476	40743.4	38332.7	38170.9	38073.3	41600.3	34146	42211.4	36808.8	37250.6	positive	No Fragments	Didesmethyl doxepin;Lactaroviolin;Lactaroviolin;1,3-Diphenyl-1-propanone;Dihydrochalcone;1,3-Diphenyl-2-propanone;p-Methoxystilbene;p-methoxystilbene	HLUSHBJOSPBFOC-OQLLNIDSSA-N,PUEUPUYRYIOTKZ-UHFFFAOYSA-N,PUEUPUYRYIOTKZ-UHFFFAOYSA-N,QGGZBXOADPVUPN-UHFFFAOYSA-N,QGGZBXOADPVUPN-UHFFFAOYSA-N,YFKBXYGUSOXJGS-UHFFFAOYSA-N,XWYXLYCDZKRCAD-BQYQJAHWSA-N,XWYXLYCDZKRCAD-BQYQJAHWSA-N	HMDB60816,HMDB35896,C09696,HMDB32041,LMPK12120464,HMDB32561,C14679,LMPK13090021	annotated
756	295.21	1335.31	42833.6	45822.1	44449.3	42811.4	40475.7	39240.4	40085.6	37011.4	35082.4	40888.3	34492.7	38604.9	40960.3	38473.3	34252.2	41010	44791.5	39760.5	44456.4	43245.3	positive	No Fragments				annotated
[truncated: 1,988 more rows]

## Sheet: Table S4
Supplemental Table S4. List of all identified features on the basis of the mass/retention time matched to known standards in the PiMP software
[truncated: 68 more rows]

[truncated: 1 more sheets: Table S5]
